# Supplementary material for: Structure of Λ(δλλ)-[Co(en)3]I3(I)2
Source: Acta Crystallogr E Crystallogr Commun. 2021 Mar 31;77(Pt 4):446–9. doi: 10.1107/S2056989021002826 (PMC8025864; doi:10.1107/S2056989021002826)
Supplement: Supplementary file 1 [file e-77-00446-sup1.cif]

##############################################################################
#                                                                            #
# This CIF contains the data in a paper accepted for publication in          #
# Acta Crystallographica Section E. It conforms to the requirements of       #
# Notes for Authors for Acta Crystallographica Section E, and has been       #
# peer reviewed under the auspices of the IUCr Commission on Journals.       #
#                                                                            #
# Full details of the Crystallographic Information File format               #
# are given in the paper "The Crystallographic Information File (CIF):       #
# a New Standard Archive File for Crystallography" by S. R. Hall, F. H.      #
# Allen and I. D. Brown [Acta Cryst. (1991), A47, 655-685].                  #
#                                                                            #
# The current version of the core CIF dictionary is obtainable from          #
# ftp://ftp.iucr.org/pub/cif_core.dic.                                       #
#                                                                            #
# Software is freely available for graphical display of the structure(s)     #
# in this CIF. For information consult the CIF software page                 #
# http://www.iucr.org/resources/cif/software.                                #
#                                                                            #
# This file may be used for bona fide research purposes within the           #
# scientific community so long as proper attribution is given to the journal # 
# article from which it was obtained.                                        #
#                                                                            #
##############################################################################
data_I
_audit_creation_method     'SHELXL-2018/3'
_journal_date_recd_electronic     2021-03-02
_journal_date_accepted     2021-03-15
_journal_name_full     'Acta Crystallographica, Section E'
_journal_year     2021
_journal_volume     77
_journal_issue      4
_journal_page_first     446
_journal_page_last     449
_journal_paper_category     GM
_journal_paper_doi     10.1107/S2056989021002826
_journal_coeditor_code     DJ2023
_publ_contact_author_name     'A. Graham Lappin'
_publ_contact_author_address
;
University of Notre Dame, Department of Chemistry and Biochemistry, 251
Nieuwland Science Hall, Notre Dame IN 46556
;
_publ_contact_author_email     'alappin1@nd.edu'
_publ_contact_author_fax     '+1 574 631 6652'
_publ_contact_author_phone     '+1 574 631 7820'
_publ_section_title
;
Structure of \L(\d\l\l)-[Co(en)~3~]I~3~(I)~2~
;
_publ_section_title_footnote     .
loop_
    _publ_author_name
    _publ_author_footnote
    _publ_author_address
    'Kollitz, Megan R.' .
;
University of Notre Dame, Department of Chemistry and Biochemistry,
251 Nieuwland Science Hall, Notre Dame IN 46556, USA
;
    'Oliver, Allen G.' .
;
University of Notre Dame, Department of Chemistry and Biochemistry,
251 Nieuwland Science Hall, Notre Dame IN 46556, USA
;
    'Lappin, A. Graham' .
;
University of Notre Dame, Department of Chemistry and Biochemistry,
251 Nieuwland Science Hall, Notre Dame IN 46556, USA
;
_publ_section_synopsis
;
The structure, coordination geometry and extended hydrogen-bonded network of
tris(ethane-1,2-diamine-\k^2^<i>N</i>,<i>N</i>')cobalt(III) bis(iodide)
triiodide is discussed.
;
_chemical_name_systematic
;
Tris(ethane-1,2-diamine-\k^2^<i>N</i>,<i>N</i>')cobalt(III) bis(iodide)
triiodide
;
_chemical_name_common     ?
_chemical_formula_moiety     'C6 H24 Co N6, I3 -, 2(I -)'
_chemical_formula_sum     'C6 H24 Co I5 N6'
_chemical_formula_iupac     '[Co (C2 H8 N2)3] I3 (I)2'
_chemical_formula_weight     873.74
_chemical_melting_point     ?
_chemical_absolute_configuration     ad
_space_group_crystal_system     orthorhombic
_space_group_name_H-M_alt     'P 21 21 21'
_space_group_name_Hall     'P 2ac 2ab'
loop_
    _space_group_symop_operation_xyz
    'x, y, z'
    '-x+1/2, -y, z+1/2'
    '-x, y+1/2, -z+1/2'
    'x+1/2, -y+1/2, -z'
_cell_length_a     8.7508(12)
_cell_length_b     8.8333(12)
_cell_length_c     25.982(4)
_cell_angle_alpha     90
_cell_angle_beta     90
_cell_angle_gamma     90
_cell_volume     2008.4(5)
_cell_formula_units_Z     4
_cell_measurement_reflns_used     9680
_cell_measurement_theta_min     2.35
_cell_measurement_theta_max     28.36
_cell_measurement_temperature     120(2)
_exptl_crystal_description     rod
_exptl_crystal_colour     'dark red'
_exptl_crystal_size_max     0.284
_exptl_crystal_size_mid     0.152
_exptl_crystal_size_min     0.096
_exptl_crystal_density_diffrn     2.890
_exptl_crystal_density_meas     ?
_exptl_crystal_density_method     ?
_exptl_crystal_F_000     1576
_exptl_absorpt_coefficient_mu     8.537
_exptl_absorpt_correction_type     numerical
_exptl_absorpt_process_details     '(SADABS; Krause <i>et al</i>., 2015)'
_exptl_absorpt_correction_T_min     0.6028
_exptl_absorpt_correction_T_max     1.0000
_diffrn_ambient_temperature     120(2)
_diffrn_radiation_type     MoK\a
_diffrn_radiation_wavelength     0.71073
_diffrn_radiation_source     'fine-focus sealed tube'
_diffrn_radiation_monochromator     graphite
_diffrn_measurement_device_type     'Bruker Kappa X8 APEXII'
_diffrn_measurement_method     'combination of \w and \f-scans '
_diffrn_detector_area_resol_mean     8.33
_diffrn_reflns_number     35617
_diffrn_reflns_av_R_equivalents     0.0224
_diffrn_reflns_av_unetI/netI     0.0119
_diffrn_reflns_theta_min     1.567
_diffrn_reflns_theta_max     28.343
_diffrn_reflns_theta_full     25.242
_diffrn_measured_fraction_theta_max     0.999
_diffrn_measured_fraction_theta_full     0.999
_diffrn_reflns_limit_h_min     -11
_diffrn_reflns_limit_h_max     11
_diffrn_reflns_limit_k_min     -11
_diffrn_reflns_limit_k_max     11
_diffrn_reflns_limit_l_min     -33
_diffrn_reflns_limit_l_max     34
_refine_special_details     ?
_reflns_number_total     5024
_reflns_number_gt     5023
_reflns_threshold_expression     'I > 2\s(I)'
_refine_ls_structure_factor_coef     Fsqd
_refine_ls_matrix_type     full
_refine_ls_R_factor_all     0.0116
_refine_ls_R_factor_gt     0.0116
_refine_ls_wR_factor_gt     0.0283
_refine_ls_wR_factor_ref     0.0283
_refine_ls_goodness_of_fit_ref     1.329
_refine_ls_restrained_S_all     1.329
_refine_ls_number_reflns     5024
_refine_ls_number_parameters     199
_refine_ls_number_restraints     0
_refine_ls_hydrogen_treatment     mixed
_refine_ls_weighting_scheme     calc
_refine_ls_weighting_details
              'w=1/[\s^2^(Fo^2^)+(0.0073P)^2^+1.9769P] where P=(Fo^2^+2Fc^2^)/3'
_atom_sites_solution_hydrogens     mixed
_atom_sites_solution_primary     dual
_atom_sites_solution_secondary     difmap
_refine_ls_shift/su_max     0.001
_refine_ls_shift/su_mean     0.000
_refine_diff_density_max     0.393
_refine_diff_density_min     -0.659
_refine_ls_extinction_method     none
_refine_ls_extinction_coef     .
_refine_ls_abs_structure_details
;
 Flack <i>x</i> determined using 2136 quotients
[(<i>I</i>^+^)-(<i>I</i>^-^)]/[(<i>I</i>^+^)+(<i>I</i>^-^)]
 (Parsons <i>et al</i>., 2013)
;
_refine_ls_abs_structure_Flack     0.017(9)
loop_
    _atom_type_symbol
    _atom_type_description
    _atom_type_scat_dispersion_real
    _atom_type_scat_dispersion_imag
    _atom_type_scat_source
    'C' 'C' 0.0033 0.0016
                         'International Tables Vol C Tables 4.2.6.8 and 6.1.1.4'
    'H' 'H' 0.0000 0.0000
                         'International Tables Vol C Tables 4.2.6.8 and 6.1.1.4'
    'N' 'N' 0.0061 0.0033
                         'International Tables Vol C Tables 4.2.6.8 and 6.1.1.4'
    'Co' 'Co' 0.3494 0.9721
                         'International Tables Vol C Tables 4.2.6.8 and 6.1.1.4'
    'I' 'I' -0.4742 1.8119
                         'International Tables Vol C Tables 4.2.6.8 and 6.1.1.4'
_computing_data_collection     'APEX3 (Bruker, 2015)'
_computing_cell_refinement     'SAINT (Bruker, 2015)'
_computing_data_reduction     'SAINT (Bruker, 2015)'
_computing_structure_solution     '<i>SHELXT2014/5</i> (Sheldrick, 2015a)'
_computing_structure_refinement     '<i>SHELXL2018/3</i> (Sheldrick, 2015b)'
_computing_molecular_graphics     'Mercury (Macrae <i>et al</i>., 2020)'
_computing_publication_material
                   '<i>CIFTAB</i> (Sheldrick, 2008) and publCIF (Westrip, 2010)'
loop_
    _atom_site_type_symbol
    _atom_site_label
    _atom_site_fract_x
    _atom_site_fract_y
    _atom_site_fract_z
    _atom_site_U_iso_or_equiv
    _atom_site_adp_type
    _atom_site_calc_flag
    _atom_site_occupancy
    _atom_site_disorder_assembly
    _atom_site_disorder_group
    I I1 0.32971(3) 0.22384(3) 0.55282(2) 0.01429(5) Uani d 1 . .
    I I2 0.69407(3) 0.30959(2) 0.22059(2) 0.01325(5) Uani d 1 . .
    I I3 -0.13267(3) 0.17300(3) 0.01437(2) 0.01367(5) Uani d 1 . .
    I I4 0.05242(3) 0.28734(2) 0.09775(2) 0.01107(5) Uani d 1 . .
    I I5 0.22245(3) 0.40722(3) 0.18675(2) 0.01307(5) Uani d 1 . .
    Co Co1 0.32630(5) 0.30665(5) 0.36719(2) 0.00693(8) Uani d 1 . .
    N N1 0.4364(4) 0.4391(3) 0.31911(13) 0.0111(6) Uani d 1 . .
    H H1C 0.466(6) 0.383(5) 0.2936(18) 0.013 Uiso d 1 . .
    H H1D 0.380(6) 0.513(5) 0.3077(18) 0.013 Uiso d 1 . .
    N N2 0.4337(4) 0.4219(4) 0.42174(12) 0.0119(6) Uani d 1 . .
    H H2C 0.374(6) 0.453(5) 0.4473(19) 0.014 Uiso d 1 . .
    H H2D 0.500(6) 0.370(5) 0.4332(19) 0.014 Uiso d 1 . .
    N N3 0.4917(4) 0.1557(3) 0.36466(13) 0.0121(6) Uani d 1 . .
    H H3C 0.484(6) 0.087(5) 0.3358(18) 0.015 Uiso d 1 . .
    H H3D 0.571(6) 0.189(6) 0.3664(19) 0.015 Uiso d 1 . .
    N N4 0.2318(4) 0.1713(4) 0.41825(12) 0.0122(6) Uani d 1 . .
    H H4C 0.248(5) 0.217(5) 0.4497(19) 0.015 Uiso d 1 . .
    H H4D 0.129(6) 0.168(5) 0.4168(18) 0.015 Uiso d 1 . .
    N N5 0.1500(4) 0.4446(3) 0.36922(12) 0.0114(6) Uani d 1 . .
    H H5C 0.094(6) 0.419(5) 0.3963(19) 0.014 Uiso d 1 . .
    H H5D 0.173(6) 0.543(5) 0.3687(18) 0.014 Uiso d 1 . .
    N N6 0.2158(4) 0.2066(3) 0.31060(12) 0.0109(5) Uani d 1 . .
    H H6C 0.261(5) 0.236(5) 0.2807(19) 0.013 Uiso d 1 . .
    H H6D 0.227(5) 0.100(5) 0.3128(18) 0.013 Uiso d 1 . .
    C C1 0.5641(4) 0.5172(4) 0.34653(16) 0.0154(7) Uani d 1 . .
    H H1A 0.595861 0.608878 0.327383 0.018 Uiso calc 1 . .
    H H1B 0.653317 0.448913 0.349678 0.018 Uiso calc 1 . .
    C C2 0.5050(5) 0.5596(4) 0.39899(16) 0.0158(7) Uani d 1 . .
    H H2A 0.589927 0.595429 0.421034 0.019 Uiso calc 1 . .
    H H2B 0.428560 0.641804 0.396078 0.019 Uiso calc 1 . .
    C C3 0.4761(4) 0.0485(4) 0.40885(15) 0.0129(7) Uani d 1 . .
    H H3A 0.521899 0.092664 0.440276 0.016 Uiso calc 1 . .
    H H3B 0.528980 -0.047957 0.401093 0.016 Uiso calc 1 . .
    C C4 0.3078(5) 0.0210(4) 0.41678(15) 0.0146(7) Uani d 1 . .
    H H4A 0.266124 -0.040706 0.388242 0.018 Uiso calc 1 . .
    H H4B 0.290451 -0.033783 0.449508 0.018 Uiso calc 1 . .
    C C5 0.0500(4) 0.4213(4) 0.32313(15) 0.0135(7) Uani d 1 . .
    H H5A 0.089273 0.479960 0.293487 0.016 Uiso calc 1 . .
    H H5B -0.055557 0.455093 0.330595 0.016 Uiso calc 1 . .
    C C6 0.0521(4) 0.2540(4) 0.31111(15) 0.0135(7) Uani d 1 . .
    H H6A -0.005054 0.196883 0.337647 0.016 Uiso calc 1 . .
    H H6B 0.004415 0.234598 0.277189 0.016 Uiso calc 1 . .
loop_
    _atom_site_aniso_label
    _atom_site_aniso_U_11
    _atom_site_aniso_U_22
    _atom_site_aniso_U_33
    _atom_site_aniso_U_12
    _atom_site_aniso_U_13
    _atom_site_aniso_U_23
    I1 0.00933(10) 0.02215(11) 0.01140(10) 0.00063(9) -0.00073(9) -0.00018(9)
    I2 0.01308(11) 0.01112(9) 0.01555(11) -0.00011(8) -0.00068(9) -0.00056(8)
    I3 0.01745(12) 0.01416(10) 0.00939(10) 0.00078(8) 0.00012(9) -0.00136(8)
    I4 0.01061(10) 0.01122(9) 0.01138(10) 0.00010(8) 0.00211(8) 0.00068(8)
    I5 0.01294(11) 0.01450(10) 0.01176(11) -0.00060(8) -0.00106(9) 0.00081(8)
    Co1 0.0067(2) 0.00784(19) 0.00628(19) -0.00032(16) 0.00029(17) 0.00003(15)
    N1 0.0095(14) 0.0099(13) 0.0139(15) -0.0003(11) 0.0011(13) 0.0024(11)
    N2 0.0109(15) 0.0144(14) 0.0104(14) -0.0011(12) -0.0008(12) -0.0011(11)
    N3 0.0116(15) 0.0110(13) 0.0138(15) 0.0019(11) 0.0024(13) 0.0024(11)
    N4 0.0083(14) 0.0189(14) 0.0095(14) -0.0023(12) 0.0009(12) 0.0023(12)
    N5 0.0108(15) 0.0130(14) 0.0104(14) 0.0028(11) -0.0015(12) -0.0024(11)
    N6 0.0156(14) 0.0080(12) 0.0091(13) 0.0005(11) -0.0008(12) -0.0004(10)
    C1 0.0100(17) 0.0149(16) 0.0212(19) -0.0073(14) -0.0008(16) 0.0043(14)
    C2 0.0150(18) 0.0125(16) 0.020(2) -0.0049(14) -0.0044(16) -0.0013(14)
    C3 0.0147(18) 0.0117(15) 0.0124(17) 0.0021(13) 0.0000(14) 0.0048(13)
    C4 0.0187(19) 0.0112(14) 0.0140(17) -0.0041(14) -0.0003(15) 0.0048(12)
    C5 0.0103(16) 0.0175(16) 0.0127(17) 0.0016(13) -0.0033(14) -0.0019(13)
    C6 0.0100(16) 0.0178(16) 0.0126(16) -0.0042(13) -0.0018(14) -0.0011(13)
_geom_special_details
;
 All esds (except the esd in the dihedral angle between two l.s. planes)
 are estimated using the full covariance matrix.  The cell esds are taken
 into account individually in the estimation of esds in distances, angles
 and torsion angles; correlations between esds in cell parameters are only
 used when they are defined by crystal symmetry.  An approximate (isotropic)
 treatment of cell esds is used for estimating esds involving l.s. planes.
;
loop_
    _geom_bond_atom_site_label_1
    _geom_bond_atom_site_label_2
    _geom_bond_site_symmetry_2
    _geom_bond_distance
    _geom_bond_publ_flag
    I3 I4 . 2.8875(4) ?
    I4 I5 . 2.9464(4) ?
    Co1 N1 . 1.964(3) y
    Co1 N5 . 1.967(3) y
    Co1 N4 . 1.968(3) y
    Co1 N3 . 1.968(3) y
    Co1 N6 . 1.969(3) y
    Co1 N2 . 1.982(3) y
    N1 C1 . 1.494(5) ?
    N1 H1C . 0.87(5) ?
    N1 H1D . 0.87(5) ?
    N2 C2 . 1.490(5) ?
    N2 H2C . 0.89(5) ?
    N2 H2D . 0.80(5) ?
    N3 C3 . 1.495(5) ?
    N3 H3C . 0.97(5) ?
    N3 H3D . 0.76(5) ?
    N4 C4 . 1.486(5) ?
    N4 H4C . 0.92(5) ?
    N4 H4D . 0.90(5) ?
    N5 C5 . 1.498(5) ?
    N5 H5C . 0.89(5) ?
    N5 H5D . 0.89(5) ?
    N6 C6 . 1.493(5) ?
    N6 H6C . 0.91(5) ?
    N6 H6D . 0.95(5) ?
    C1 C2 . 1.505(6) ?
    C1 H1A . 0.9900 ?
    C1 H1B . 0.9900 ?
    C2 H2A . 0.9900 ?
    C2 H2B . 0.9900 ?
    C3 C4 . 1.507(5) ?
    C3 H3A . 0.9900 ?
    C3 H3B . 0.9900 ?
    C4 H4A . 0.9900 ?
    C4 H4B . 0.9900 ?
    C5 C6 . 1.511(5) ?
    C5 H5A . 0.9900 ?
    C5 H5B . 0.9900 ?
    C6 H6A . 0.9900 ?
    C6 H6B . 0.9900 ?
loop_
    _geom_angle_atom_site_label_1
    _geom_angle_atom_site_label_2
    _geom_angle_atom_site_label_3
    _geom_angle_site_symmetry_1
    _geom_angle_site_symmetry_3
    _geom_angle
    _geom_angle_publ_flag
    I3 I4 I5 . . 176.193(11) ?
    N1 Co1 N5 . . 91.86(14) y
    N1 Co1 N4 . . 175.38(14) y
    N5 Co1 N4 . . 91.64(14) y
    N1 Co1 N3 . . 91.25(13) y
    N5 Co1 N3 . . 175.65(14) y
    N4 Co1 N3 . . 85.42(14) y
    N1 Co1 N6 . . 91.91(13) y
    N5 Co1 N6 . . 85.02(13) y
    N4 Co1 N6 . . 91.39(13) y
    N3 Co1 N6 . . 91.83(13) y
    N1 Co1 N2 . . 85.20(13) y
    N5 Co1 N2 . . 91.96(14) y
    N4 Co1 N2 . . 91.68(13) y
    N3 Co1 N2 . . 91.34(15) y
    N6 Co1 N2 . . 175.76(13) y
    C1 N1 Co1 . . 109.8(2) ?
    C1 N1 H1C . . 114(3) ?
    Co1 N1 H1C . . 107(3) ?
    C1 N1 H1D . . 104(3) ?
    Co1 N1 H1D . . 113(3) ?
    H1C N1 H1D . . 110(4) ?
    C2 N2 Co1 . . 109.5(2) ?
    C2 N2 H2C . . 107(3) ?
    Co1 N2 H2C . . 114(3) ?
    C2 N2 H2D . . 108(4) ?
    Co1 N2 H2D . . 108(3) ?
    H2C N2 H2D . . 109(5) ?
    C3 N3 Co1 . . 109.7(2) ?
    C3 N3 H3C . . 101(3) ?
    Co1 N3 H3C . . 113(3) ?
    C3 N3 H3D . . 106(4) ?
    Co1 N3 H3D . . 115(4) ?
    H3C N3 H3D . . 111(5) ?
    C4 N4 Co1 . . 109.7(2) ?
    C4 N4 H4C . . 110(3) ?
    Co1 N4 H4C . . 106(3) ?
    C4 N4 H4D . . 114(3) ?
    Co1 N4 H4D . . 114(3) ?
    H4C N4 H4D . . 102(4) ?
    C5 N5 Co1 . . 110.6(2) ?
    C5 N5 H5C . . 106(3) ?
    Co1 N5 H5C . . 107(3) ?
    C5 N5 H5D . . 105(3) ?
    Co1 N5 H5D . . 115(3) ?
    H5C N5 H5D . . 113(4) ?
    C6 N6 Co1 . . 109.8(2) ?
    C6 N6 H6C . . 110(3) ?
    Co1 N6 H6C . . 107(3) ?
    C6 N6 H6D . . 112(3) ?
    Co1 N6 H6D . . 111(3) ?
    H6C N6 H6D . . 107(4) ?
    N1 C1 C2 . . 106.8(3) ?
    N1 C1 H1A . . 110.4 ?
    C2 C1 H1A . . 110.4 ?
    N1 C1 H1B . . 110.4 ?
    C2 C1 H1B . . 110.4 ?
    H1A C1 H1B . . 108.6 ?
    N2 C2 C1 . . 107.5(3) ?
    N2 C2 H2A . . 110.2 ?
    C1 C2 H2A . . 110.2 ?
    N2 C2 H2B . . 110.2 ?
    C1 C2 H2B . . 110.2 ?
    H2A C2 H2B . . 108.5 ?
    N3 C3 C4 . . 107.2(3) ?
    N3 C3 H3A . . 110.3 ?
    C4 C3 H3A . . 110.3 ?
    N3 C3 H3B . . 110.3 ?
    C4 C3 H3B . . 110.3 ?
    H3A C3 H3B . . 108.5 ?
    N4 C4 C3 . . 107.3(3) ?
    N4 C4 H4A . . 110.3 ?
    C3 C4 H4A . . 110.3 ?
    N4 C4 H4B . . 110.3 ?
    C3 C4 H4B . . 110.3 ?
    H4A C4 H4B . . 108.5 ?
    N5 C5 C6 . . 107.0(3) ?
    N5 C5 H5A . . 110.3 ?
    C6 C5 H5A . . 110.3 ?
    N5 C5 H5B . . 110.3 ?
    C6 C5 H5B . . 110.3 ?
    H5A C5 H5B . . 108.6 ?
    N6 C6 C5 . . 106.7(3) ?
    N6 C6 H6A . . 110.4 ?
    C5 C6 H6A . . 110.4 ?
    N6 C6 H6B . . 110.4 ?
    C5 C6 H6B . . 110.4 ?
    H6A C6 H6B . . 108.6 ?
loop_
    _geom_torsion_atom_site_label_1
    _geom_torsion_atom_site_label_2
    _geom_torsion_atom_site_label_3
    _geom_torsion_atom_site_label_4
    _geom_torsion_site_symmetry_1
    _geom_torsion_site_symmetry_2
    _geom_torsion_site_symmetry_3
    _geom_torsion_site_symmetry_4
    _geom_torsion
    _geom_torsion_publ_flag
    Co1 N1 C1 C2 . . . . -39.6(3) ?
    Co1 N2 C2 C1 . . . . -37.5(4) ?
    N1 C1 C2 N2 . . . . 49.9(4) ?
    Co1 N3 C3 C4 . . . . 37.5(3) ?
    Co1 N4 C4 C3 . . . . 38.7(3) ?
    N3 C3 C4 N4 . . . . -49.3(4) ?
    Co1 N5 C5 C6 . . . . 36.0(3) ?
    Co1 N6 C6 C5 . . . . 40.5(3) ?
    N5 C5 C6 N6 . . . . -49.1(4) ?
loop_
    _geom_hbond_atom_site_label_D
    _geom_hbond_atom_site_label_H
    _geom_hbond_atom_site_label_A
    _geom_hbond_site_symmetry_A
    _geom_hbond_distance_DH
    _geom_hbond_distance_HA
    _geom_hbond_distance_DA
    _geom_hbond_angle_DHA
    _geom_hbond_publ_flag
    N1 H1C I2 . 0.87(5) 2.83(5) 3.598(3) 149(4) yes
    N1 H1D I2 3_655 0.87(5) 2.79(5) 3.616(3) 158(4) yes
    N2 H2C I3 3 0.89(5) 3.04(5) 3.823(3) 149(4) yes
    N2 H2D I1 4_556 0.80(5) 3.02(5) 3.756(4) 154(4) yes
    N3 H3C I2 3_645 0.97(5) 3.25(5) 4.111(3) 149(4) yes
    N3 H3C I5 3_645 0.97(5) 3.08(5) 3.586(3) 114(3) yes
    N3 H3D I1 4_556 0.76(5) 3.18(5) 3.805(4) 142(5) yes
    N4 H4C I1 . 0.92(5) 2.77(5) 3.630(3) 155(4) yes
    N4 H4D I1 4_456 0.90(5) 2.90(5) 3.715(3) 152(4) yes
    N5 H5C I1 4_456 0.89(5) 2.95(5) 3.765(3) 154(4) yes
    N5 H5C I3 3 0.89(5) 3.25(5) 3.639(3) 109(3) yes
    N5 H5D I4 3 0.89(5) 3.05(5) 3.611(3) 123(4) yes
    N6 H6C I5 . 0.91(5) 2.89(5) 3.674(3) 145(4) yes
    N6 H6D I2 3_645 0.95(5) 2.80(5) 3.684(3) 157(4) yes
_shelx_space_group_comment
;
The symmetry employed for this shelxl refinement is uniquely defined
by the following loop, which should always be used as a source of
symmetry information in preference to the above space-group names.
They are only intended as comments.
;
_shelx_estimated_absorpt_T_min     0.195
_shelx_estimated_absorpt_T_max     0.495
_shelx_hkl_file
;
  -1   0   0    0.33    0.04
  -2   0   0  307.08    5.95
  -2   0   0  293.19    6.06
   2   0   0  302.96    5.85
   2   0   0  318.21    5.83
  -4   0   0    1.23    0.13
   4   0   0    1.70    0.15
   4   0   0    1.88    0.09
  -5   0   0    0.26    0.17
  -5   0   0    0.19    0.08
   5   0   0    0.22    0.05
   5   0   0    0.31    0.09
  -6   0   0  121.43    2.60
  -6   0   0  123.92    2.85
  -6   0   0  115.99    3.01
   6   0   0  121.13    2.59
   6   0   0  118.64    2.37
   6   0   0  126.97    2.42
   6   0   0  121.90    2.46
  -7   0   0    0.20    0.19
  -7   0   0    0.31    0.12
   7   0   0    0.16    0.07
   7   0   0    0.02    0.06
   7   0   0    0.88    0.17
  -8   0   0  167.31    4.13
   8   0   0  165.90    3.56
   8   0   0  167.03    3.39
   8   0   0  168.54    3.33
  -9   0   0    0.23    0.21
   9   0   0    0.15    0.09
   9   0   0    0.14    0.09
   9   0   0    0.11    0.14
 -10   0   0   19.87    1.09
  10   0   0   19.17    0.79
 -11   0   0    0.06    0.24
  11   0   0    0.44    0.21
  11  -1   0    1.46    0.30
 -11   1   0    2.30    0.49
  10  -1   0   23.07    0.91
 -10   1   0   24.99    1.27
   9  -1   0   18.73    0.76
  -9   1   0   19.21    1.06
   8  -1   0  136.67    2.68
   8  -1   0  137.19    2.73
   8  -1   0  133.58    2.97
  -8   1   0  127.65    3.42
   7  -1   0   18.60    0.47
   7  -1   0   17.06    0.64
   7  -1   0   18.47    0.50
  -7   1   0   17.30    0.66
  -7   1   0   16.05    0.86
   6  -1   0  505.85    9.59
  -6   1   0  466.38    9.98
  -6   1   0  506.14    9.62
   5  -1   0   13.62    0.48
  -5   1   0   12.52    0.48
  -5   1   0   13.63    0.67
   4  -1   0  115.04    2.38
  -4   1   0  116.54    2.41
  -4   1   0  112.54    2.63
  -3   1   0    8.55    0.32
  -3   1   0    8.54    0.41
   2  -1   0   59.26    1.24
  -2   1   0   58.70    1.26
  -2   1   0   60.57    1.35
   1  -1   0  131.06    2.49
   1  -1   0  122.63    2.46
  -1   1   0  129.30    2.48
  -1   1   0  131.32    2.52
  -1   1   0  128.65    2.50
   0  -1   0    1.32    0.07
   0   1   0    1.56    0.05
   0   1   0    1.64    0.05
  -1  -1   0  120.73    2.42
   1   1   0  121.37    2.44
   1   1   0  129.74    2.39
   1   1   0  129.85    2.40
  -2  -1   0   59.95    1.17
  -2  -1   0   59.50    1.28
   2   1   0   59.25    1.17
   2   1   0   59.80    1.18
   2   1   0   56.69    1.24
  -3  -1   0    8.92    0.27
  -3  -1   0    8.23    0.37
   3   1   0    8.90    0.24
   3   1   0    8.69    0.26
  -4  -1   0  115.16    2.31
  -4  -1   0  110.81    2.51
   4   1   0  115.05    2.25
   4   1   0  116.71    2.32
  -5  -1   0   13.35    0.44
  -5  -1   0   13.69    0.60
   5   1   0   14.34    0.39
   5   1   0   13.51    0.44
   5   1   0   14.30    0.42
   5   1   0   13.91    0.37
  -6  -1   0  523.41    9.92
  -6  -1   0  486.46   10.17
   6   1   0  512.50    9.91
   6   1   0  523.88    9.86
   6   1   0  537.55    9.81
   6   1   0  504.00    9.76
  -7  -1   0   17.70    0.77
   7   1   0   17.61    0.50
   7   1   0   17.76    0.54
   7   1   0   17.44    0.60
  -8  -1   0  140.12    3.57
  -8  -1   0  134.43    3.25
   8   1   0  135.09    2.96
   8   1   0  139.31    2.79
   8   1   0  137.88    2.86
  -9  -1   0   19.03    1.06
   9   1   0   18.77    0.62
   9   1   0   18.89    0.57
   9   1   0   18.17    0.70
 -10  -1   0   24.82    1.26
  10   1   0   22.81    0.69
  10   1   0   22.40    0.85
 -11  -1   0    1.64    0.43
  11  -2   0   15.82    0.80
 -11   2   0   16.22    1.07
  10  -2   0   15.91    0.75
 -10   2   0   14.89    0.99
   9  -2   0    1.45    0.27
  -9   2   0    1.80    0.41
   8  -2   0  130.79    2.95
  -8   2   0  130.82    3.40
   7  -2   0   58.85    1.53
  -7   2   0   60.83    1.88
  -7   2   0   60.53    1.58
   6  -2   0  162.32    3.39
  -6   2   0  160.48    3.44
  -6   2   0  159.14    3.73
   5  -2   0   17.37    0.59
  -5   2   0   18.79    0.63
  -5   2   0   17.43    0.76
   4  -2   0   72.16    1.64
  -4   2   0   72.99    1.68
  -4   2   0   76.90    1.87
  -3   2   0  184.44    3.74
  -3   2   0  174.92    3.63
  -3   2   0  183.52    3.58
   2  -2   0   43.15    0.96
  -2   2   0   44.87    1.04
  -2   2   0   42.11    0.99
  -2   2   0   42.27    0.85
  -2   2   0   42.99    0.95
  -1   2   0    0.47    0.04
  -1   2   0    0.28    0.07
  -1   2   0    0.21    0.03
  -1   2   0    0.36    0.07
  -1   2   0    0.22    0.03
  -1   2   0    0.35    0.05
  -1   2   0    0.34    0.07
   0  -2   0  811.42   15.21
   0  -2   0  799.32   14.88
   0   2   0  773.08   14.77
   0   2   0  809.49   14.75
   0   2   0  761.38   14.94
   0   2   0  822.01   15.32
   0   2   0  732.29   14.83
   0   2   0  702.63   15.12
  -1  -2   0    0.50    0.07
   1   2   0    0.24    0.04
   1   2   0    0.24    0.05
   1   2   0    0.80    0.08
  -2  -2   0   42.96    0.96
   2   2   0   43.86    0.92
   2   2   0   42.73    0.91
   2   2   0   43.13    0.89
   2   2   0   42.87    0.99
  -3  -2   0  182.76    3.66
  -3  -2   0  185.92    3.47
   3   2   0  175.46    3.63
   3   2   0  180.86    3.53
   3   2   0  184.86    3.49
   3   2   0  180.87    3.51
   3   2   0  182.12    3.55
  -4  -2   0   73.56    1.75
  -4  -2   0   74.67    1.51
   4   2   0   73.25    1.53
   4   2   0   74.10    1.52
   4   2   0   75.46    1.52
   4   2   0   73.69    1.56
  -5  -2   0   17.83    0.49
  -5  -2   0   17.57    0.69
   5   2   0   17.69    0.50
   5   2   0   17.27    0.48
   5   2   0   18.29    0.48
   5   2   0   18.35    0.52
  -6  -2   0  161.36    3.64
  -6  -2   0  167.44    3.32
   6   2   0  168.27    3.35
   6   2   0  166.94    3.29
   6   2   0  160.77    3.27
   6   2   0  166.42    3.34
  -7  -2   0   63.68    1.75
   7   2   0   62.24    1.45
   7   2   0   59.27    1.35
   7   2   0   62.97    1.44
   7   2   0   62.73    1.38
  -8  -2   0  134.07    3.21
   8   2   0  138.34    2.86
   8   2   0  132.19    2.89
   8   2   0  136.36    2.78
  -9  -2   0    1.35    0.30
   9   2   0    1.77    0.22
   9   2   0    1.92    0.20
 -10  -2   0   15.97    1.03
 -10  -2   0   17.01    0.88
  10   2   0   14.54    0.53
  10   2   0   15.27    0.59
 -11  -2   0   18.49    1.16
  11  -3   0    5.59    0.52
 -11   3   0    5.38    0.66
  10  -3   0    0.84    0.25
 -10   3   0    1.35    0.38
   9  -3   0   76.96    2.01
  -9   3   0   75.50    2.40
   8  -3   0    1.97    0.29
  -8   3   0    3.03    0.47
   7  -3   0   13.87    0.61
  -7   3   0   14.80    0.66
  -7   3   0   14.87    0.81
  -7   3   0   15.28    0.56
   6  -3   0   11.92    0.52
  -6   3   0   10.97    0.65
  -6   3   0   12.10    0.56
  -6   3   0   12.68    0.48
   5  -3   0    1.72    0.21
  -5   3   0    2.38    0.29
  -5   3   0    1.71    0.23
   4  -3   0  415.15    7.97
  -4   3   0  413.24    7.93
  -4   3   0  405.54    8.14
  -4   3   0  404.53    8.03
   3  -3   0  223.80    4.48
  -3   3   0  229.07    4.30
  -3   3   0  226.19    4.54
  -3   3   0  226.62    4.48
  -3   3   0  227.39    4.60
   2  -3   0   24.33    0.62
  -2   3   0   23.71    0.48
  -2   3   0   24.11    0.53
  -2   3   0   24.29    0.66
  -2   3   0   23.75    0.64
  -2   3   0   23.95    0.68
  -2   3   0   23.96    0.49
   1  -3   0    1.48    0.11
  -1   3   0    1.85    0.08
  -1   3   0    1.44    0.10
  -1   3   0    1.72    0.15
  -1   3   0    1.39    0.13
  -1   3   0    1.28    0.13
  -1   3   0    1.59    0.07
  -1   3   0    1.67    0.08
   0   3   0    0.80    0.06
   0   3   0    0.43    0.05
   0   3   0    0.21    0.07
   0   3   0    0.69    0.07
  -1  -3   0    1.48    0.12
   1   3   0    2.02    0.10
   1   3   0    1.19    0.11
   1   3   0    1.77    0.11
  -2  -3   0   23.89    0.62
   2   3   0   23.11    0.66
   2   3   0   23.74    0.58
   2   3   0   23.93    0.55
  -3  -3   0  229.81    4.57
   3   3   0  223.55    4.59
   3   3   0  229.97    4.44
   3   3   0  234.54    4.49
   3   3   0  232.83    4.48
  -4  -3   0  406.28    8.00
   4   3   0  415.54    7.81
   4   3   0  402.75    7.99
   4   3   0  401.70    7.74
   4   3   0  408.82    7.84
   4   3   0  416.64    7.86
  -5  -3   0    2.10    0.24
   5   3   0    1.65    0.13
   5   3   0    1.85    0.16
   5   3   0    1.57    0.15
   5   3   0    1.57    0.16
  -6  -3   0   12.82    0.62
   6   3   0   12.02    0.40
   6   3   0   12.08    0.41
   6   3   0   12.47    0.41
   6   3   0   12.07    0.45
  -7  -3   0   14.77    0.71
   7   3   0   15.03    0.53
   7   3   0   14.86    0.49
   7   3   0   15.01    0.49
  -8  -3   0    2.98    0.41
   8   3   0    2.09    0.23
   8   3   0    2.30    0.21
  -9  -3   0   81.40    2.26
   9   3   0   84.04    1.93
   9   3   0   81.30    1.84
 -10  -3   0    1.58    0.33
  10   3   0    0.98    0.20
  10   3   0    1.42    0.20
 -11  -3   0    5.29    0.55
 -11  -3   0    6.23    0.70
  11   3   0    5.56    0.34
  11   3   0    5.06    0.38
  10  -4   0   11.59    0.68
 -10   4   0   10.99    0.86
   9  -4   0  106.61    2.63
  -9   4   0  106.47    3.05
   8  -4   0   97.68    2.38
  -8   4   0   95.90    2.74
   7  -4   0    0.72    0.19
  -7   4   0    0.05    0.15
   6  -4   0   39.13    1.12
  -6   4   0   37.59    1.17
  -6   4   0   38.31    1.34
  -6   4   0   39.04    1.05
   5  -4   0  106.35    2.41
  -5   4   0  111.50    2.38
  -5   4   0  108.83    2.63
  -5   4   0  107.65    2.49
   4  -4   0   12.80    0.49
  -4   4   0   13.11    0.32
  -4   4   0   13.02    0.48
  -4   4   0   12.39    0.53
  -4   4   0   14.12    0.60
   3  -4   0  492.59    9.38
  -3   4   0  488.14    9.45
  -3   4   0  489.36    9.20
  -3   4   0  485.40    9.51
  -3   4   0  475.01    9.39
   2  -4   0   29.23    0.74
  -2   4   0   28.71    0.66
  -2   4   0   29.50    0.59
  -2   4   0   28.39    0.79
  -2   4   0   29.23    0.80
  -2   4   0   28.74    0.82
  -2   4   0   28.96    0.61
   1  -4   0   17.13    0.53
   1  -4   0   17.49    0.48
  -1   4   0   17.07    0.55
  -1   4   0   18.32    0.40
  -1   4   0   17.63    0.40
  -1   4   0   17.74    0.41
  -1   4   0   16.86    0.45
   0  -4   0   40.63    0.87
   0  -4   0   40.52    0.96
   0   4   0   39.94    1.00
   0   4   0   39.89    0.82
   0   4   0   39.70    0.84
   0   4   0   39.61    0.90
   0   4   0   40.44    0.86
  -1  -4   0   18.00    0.52
  -1  -4   0   18.18    0.39
   1   4   0   16.71    0.42
   1   4   0   17.78    0.42
   1   4   0   17.24    0.48
   1   4   0   16.73    0.45
   1   4   0   16.43    0.56
  -2  -4   0   29.87    0.77
   2   4   0   29.42    0.71
   2   4   0   29.10    0.68
   2   4   0   28.88    0.82
   2   4   0   29.64    0.68
  -3  -4   0  473.94    9.49
   3   4   0  490.09    9.19
   3   4   0  489.14    9.25
   3   4   0  484.01    9.24
   3   4   0  476.50    9.39
  -4  -4   0   13.52    0.52
   4   4   0   13.81    0.44
   4   4   0   13.14    0.40
   4   4   0   12.76    0.44
   4   4   0   12.39    0.52
  -5  -4   0  110.33    2.49
   5   4   0  111.50    2.26
   5   4   0  107.01    2.31
   5   4   0  108.54    2.48
   5   4   0  107.83    2.30
  -6  -4   0   38.98    1.23
   6   4   0   39.07    0.96
   6   4   0   38.93    0.99
   6   4   0   39.72    1.03
  -7  -4   0    0.56    0.20
   7   4   0    0.27    0.12
   7   4   0    0.55    0.13
   7   4   0    0.34    0.12
  -8  -4   0  101.71    2.61
   8   4   0  102.25    2.30
   8   4   0   97.61    2.21
   8   4   0  105.42    2.22
  -9  -4   0  118.11    2.97
   9   4   0  112.67    2.58
   9   4   0  113.60    2.49
 -10  -4   0   12.77    0.78
  10   4   0   13.05    0.59
  10   4   0   13.33    0.54
  10  -5   0   34.46    1.26
 -10   5   0   32.87    1.55
   9  -5   0   62.75    1.78
  -9   5   0   60.03    2.13
   8  -5   0    0.17    0.15
  -8   5   0    0.25    0.20
   7  -5   0    2.16    0.31
  -7   5   0    2.41    0.42
   6  -5   0   13.99    0.61
  -6   5   0   13.75    0.74
  -6   5   0   14.73    0.58
   4  -5   0   35.78    1.00
  -4   5   0   35.96    1.13
  -4   5   0   36.42    0.80
  -4   5   0   38.00    1.03
   3  -5   0  409.71    7.86
  -3   5   0  402.49    7.61
  -3   5   0  394.43    7.99
  -3   5   0  399.07    7.59
  -3   5   0  409.45    7.69
  -3   5   0  402.80    7.91
   2  -5   0   10.91    0.40
  -2   5   0   10.55    0.28
  -2   5   0   10.49    0.45
  -2   5   0   10.93    0.34
  -2   5   0   10.63    0.27
   1  -5   0  187.19    3.82
   1  -5   0  187.62    3.71
  -1   5   0  194.49    3.63
  -1   5   0  184.10    3.87
  -1   5   0  182.45    3.86
  -1   5   0  187.78    3.60
  -1   5   0  192.24    3.60
  -1   5   0  186.12    3.70
   0  -5   0    0.39    0.07
   0  -5   0    0.19    0.08
   0   5   0    0.32    0.07
   0   5   0    0.18    0.07
   0   5   0    0.16    0.10
   0   5   0    0.32    0.10
   0   5   0    0.20    0.05
   0   5   0    0.43    0.06
  -1  -5   0  196.79    3.65
  -1  -5   0  191.51    3.84
   1   5   0  189.78    3.67
   1   5   0  187.17    3.73
   1   5   0  190.77    3.78
   1   5   0  182.87    3.92
   1   5   0  191.43    3.69
  -2  -5   0   10.74    0.42
   2   5   0   10.93    0.33
   2   5   0    9.91    0.38
   2   5   0   11.31    0.49
   2   5   0   10.97    0.37
   2   5   0   10.41    0.33
  -3  -5   0  420.95    8.09
   3   5   0  413.24    8.19
   3   5   0  413.80    8.01
   3   5   0  411.90    7.98
   3   5   0  417.95    7.93
   3   5   0  404.23    7.93
  -4  -5   0   37.67    1.04
   4   5   0   36.90    0.89
   4   5   0   36.61    0.92
   4   5   0   36.15    0.94
   4   5   0   37.08    1.09
   4   5   0   36.78    0.95
  -5  -5   0    1.30    0.22
   5   5   0    0.60    0.17
   5   5   0    0.55    0.13
   5   5   0    1.33    0.18
  -6  -5   0   14.49    0.67
   6   5   0   14.32    0.54
   6   5   0   14.67    0.53
   6   5   0   15.14    0.51
   6   5   0   15.09    0.68
  -7  -5   0    3.39    0.39
   7   5   0    2.51    0.26
   7   5   0    2.29    0.26
   7   5   0    1.92    0.21
  -8  -5   0    0.32    0.20
   8   5   0    0.47    0.14
   8   5   0    0.12    0.10
   8   5   0    0.08    0.12
  -9  -5   0   66.16    2.01
   9   5   0   67.67    1.62
   9   5   0   66.54    1.70
 -10  -5   0   36.62    1.41
  10   5   0   36.07    1.14
  10   5   0   37.25    1.06
  10  -6   0    5.43    0.53
 -10   6   0    5.98    0.70
   9  -6   0   70.72    1.99
  -9   6   0   68.94    2.36
   8  -6   0    5.81    0.47
  -8   6   0    5.71    0.60
   7  -6   0    2.46    0.34
  -7   6   0    2.90    0.46
   6  -6   0   30.10    1.00
  -6   6   0   28.51    1.16
  -6   6   0   31.51    0.98
   5  -6   0   25.60    0.86
  -5   6   0   25.36    1.00
  -5   6   0   26.03    0.86
   4  -6   0   93.11    2.14
  -4   6   0   94.83    2.32
  -4   6   0   92.93    1.92
  -4   6   0   94.07    2.20
   3  -6   0   94.77    2.09
  -3   6   0   93.59    2.18
  -3   6   0   93.45    2.24
  -3   6   0   93.55    1.93
  -3   6   0   91.43    1.84
   2  -6   0    0.59    0.15
   2  -6   0    0.47    0.11
  -2   6   0    0.36    0.07
  -2   6   0    0.44    0.10
  -2   6   0    0.12    0.10
  -2   6   0    0.47    0.15
  -2   6   0    0.45    0.07
  -2   6   0    0.44    0.06
   1  -6   0   33.52    0.84
   1  -6   0   34.86    0.96
  -1   6   0   33.18    0.73
  -1   6   0   34.83    0.77
  -1   6   0   32.97    1.00
  -1   6   0   32.34    0.84
  -1   6   0   34.58    0.74
  -1   6   0   33.11    0.99
   0  -6   0    1.66    0.13
   0  -6   0    1.71    0.19
   0   6   0    2.14    0.15
   0   6   0    1.70    0.11
   0   6   0    1.78    0.12
   0   6   0    1.85    0.18
   0   6   0    1.68    0.21
   0   6   0    1.67    0.24
  -1  -6   0   33.84    0.93
  -1  -6   0   34.26    0.74
   1   6   0   33.89    0.78
   1   6   0   32.96    0.75
   1   6   0   32.92    0.82
   1   6   0   33.10    1.02
   1   6   0   34.72    0.88
  -2  -6   0    0.56    0.13
   2   6   0    0.68    0.12
   2   6   0    0.78    0.11
   2   6   0    0.27    0.10
   2   6   0    0.36    0.14
   2   6   0    0.68    0.10
  -3  -6   0   97.16    2.17
   3   6   0   96.68    2.01
   3   6   0   97.79    2.30
   3   6   0   93.15    2.10
   3   6   0   94.84    2.06
   3   6   0   94.52    1.99
  -4  -6   0   96.31    2.21
   4   6   0   93.14    2.02
   4   6   0   96.38    2.31
   4   6   0   91.86    2.03
   4   6   0   97.35    2.10
   4   6   0   97.17    2.12
  -5  -6   0   26.44    0.90
   5   6   0   26.62    0.74
   5   6   0   26.85    0.81
   5   6   0   27.39    0.97
   5   6   0   25.12    0.76
   5   6   0   26.05    0.80
  -6  -6   0   31.58    1.08
   6   6   0   31.07    0.87
   6   6   0   31.89    1.11
   6   6   0   31.48    0.94
   6   6   0   33.14    0.94
   6   6   0   30.63    0.92
  -7  -6   0    3.25    0.39
   7   6   0    3.05    0.32
   7   6   0    3.59    0.30
   7   6   0    4.25    0.29
   7   6   0    2.63    0.28
  -8  -6   0    5.77    0.53
   8   6   0    6.09    0.41
   8   6   0    6.42    0.43
   8   6   0    5.87    0.38
   8   6   0    6.87    0.38
  -9  -6   0   72.77    2.16
   9   6   0   73.95    1.87
   9   6   0   72.74    1.91
   9   6   0   73.05    1.81
   9   6   0   71.62    1.76
  10   6   0    6.97    0.48
  10   6   0    6.28    0.40
  10   6   0    5.38    0.47
   9  -7   0    4.44    0.51
  -9   7   0    3.59    0.61
   8  -7   0    0.17    0.19
  -8   7   0    0.66    0.28
   7  -7   0    0.71    0.22
  -7   7   0    0.31    0.23
   6  -7   0   18.90    0.78
  -6   7   0   18.12    0.76
  -6   7   0   17.89    0.92
   5  -7   0  175.23    3.82
  -5   7   0  181.30    3.88
  -5   7   0  173.99    4.06
   4  -7   0    3.01    0.29
  -4   7   0    3.79    0.34
  -4   7   0    3.08    0.34
   3  -7   0   25.75    0.81
   3  -7   0   25.20    0.90
  -3   7   0   26.00    0.95
  -3   7   0   26.51    0.71
  -3   7   0   29.60    0.95
   2  -7   0   22.06    0.78
   2  -7   0   22.94    0.69
  -2   7   0   22.60    0.53
  -2   7   0   22.20    0.64
  -2   7   0   22.49    0.55
  -2   7   0   22.61    0.84
  -2   7   0   21.90    0.82
   1  -7   0    0.46    0.14
   1  -7   0    0.82    0.13
  -1   7   0    0.53    0.08
  -1   7   0    0.60    0.10
  -1   7   0    0.43    0.16
  -1   7   0    0.70    0.14
  -1   7   0    1.05    0.20
   0  -7   0    0.07    0.09
   0  -7   0    0.14    0.07
   0   7   0    0.32    0.09
   0   7   0    0.60    0.13
   0   7   0    0.12    0.11
   0   7   0    0.60    0.17
   0   7   0    0.40    0.08
   0   7   0    0.29    0.06
  -1  -7   0    0.53    0.14
   1   7   0    1.14    0.11
   1   7   0    0.52    0.11
   1   7   0    0.65    0.14
   1   7   0    0.67    0.10
   1   7   0    0.67    0.19
  -2  -7   0   22.43    0.75
   2   7   0   22.22    0.66
   2   7   0   22.24    0.58
   2   7   0   22.38    0.61
   2   7   0   22.49    0.85
  -3  -7   0   26.26    0.86
   3   7   0   26.98    0.78
   3   7   0   27.34    0.82
   3   7   0   26.23    0.96
   3   7   0   26.92    0.72
   3   7   0   26.43    0.70
  -4  -7   0    3.30    0.30
   4   7   0    3.47    0.23
   4   7   0    3.37    0.29
   4   7   0    3.08    0.26
   4   7   0    3.86    0.38
   4   7   0    3.01    0.23
  -5  -7   0  178.73    3.90
   5   7   0  175.26    3.68
   5   7   0  177.31    3.66
   5   7   0  183.81    4.05
   5   7   0  177.89    3.77
   5   7   0  180.75    3.76
  -6  -7   0   18.50    0.80
   6   7   0   18.55    0.70
   6   7   0   18.43    0.85
   6   7   0   19.24    0.70
   6   7   0   18.68    0.67
   6   7   0   18.58    0.63
  -7  -7   0    0.25    0.18
   7   7   0    0.31    0.16
   7   7   0    0.40    0.17
   7   7   0    0.47    0.16
   7   7   0    0.44    0.15
   7   7   0    0.62    0.24
  -8  -7   0    0.85    0.29
   8   7   0    0.90    0.19
   8   7   0    0.22    0.16
   8   7   0    0.59    0.18
   8   7   0    0.60    0.18
   9   7   0    4.56    0.35
   9   7   0    5.01    0.41
   9   7   0    4.68    0.38
   9   7   0    4.39    0.41
   8  -8   0   10.00    0.65
  -8   8   0    9.94    0.81
   7  -8   0    8.67    0.57
  -7   8   0    8.03    0.69
   6  -8   0   16.40    0.74
  -6   8   0   17.45    0.78
  -6   8   0   15.84    0.90
   5  -8   0    6.22    0.44
  -5   8   0    6.44    0.54
  -5   8   0    6.76    0.48
   4  -8   0    4.77    0.41
   4  -8   0    5.31    0.38
  -4   8   0    6.73    0.47
  -4   8   0    5.05    0.45
   3  -8   0   38.78    1.22
   3  -8   0   39.82    1.11
  -3   8   0   39.17    0.99
  -3   8   0   38.80    1.25
  -3   8   0   39.09    1.29
   2  -8   0   21.35    0.69
   2  -8   0   21.25    0.81
  -2   8   0   21.49    0.86
  -2   8   0   21.42    0.86
  -2   8   0   21.35    0.66
   1  -8   0  106.01    2.50
   1  -8   0  110.39    2.30
  -1   8   0  109.72    2.17
  -1   8   0  107.84    2.22
  -1   8   0  104.37    2.60
  -1   8   0  106.99    2.34
  -1   8   0  107.45    2.60
   0  -8   0  293.16    5.93
   0   8   0  287.06    6.04
   0   8   0  289.50    5.79
   0   8   0  290.36    5.66
   0   8   0  286.01    6.07
   0   8   0  292.43    5.61
  -1  -8   0  107.73    2.47
   1   8   0  103.61    2.61
   1   8   0  107.89    2.21
   1   8   0  108.08    2.28
   1   8   0  106.66    2.37
  -2  -8   0   22.37    0.79
   2   8   0   21.36    0.67
   2   8   0   20.60    0.61
   2   8   0   21.99    0.74
   2   8   0   21.74    0.90
  -3  -8   0   39.37    1.18
   3   8   0   39.54    1.04
   3   8   0   40.05    1.13
   3   8   0   40.38    1.33
   3   8   0   39.52    1.00
   3   8   0   40.06    1.07
  -4  -8   0    5.67    0.41
   4   8   0    5.15    0.36
   4   8   0    4.91    0.33
   4   8   0    4.81    0.29
   4   8   0    4.83    0.28
   4   8   0    5.95    0.49
  -5  -8   0    6.88    0.47
   5   8   0    7.35    0.44
   5   8   0    6.96    0.54
   5   8   0    6.27    0.40
   5   8   0    7.04    0.36
   5   8   0    6.84    0.36
  -6  -8   0   17.57    0.81
   6   8   0   17.34    0.64
   6   8   0   16.51    0.64
   6   8   0   18.28    0.71
   6   8   0   17.51    0.71
   6   8   0   18.60    0.90
  -7  -8   0    9.15    0.62
   7   8   0    9.19    0.46
   7   8   0    8.79    0.51
   7   8   0    9.60    0.67
   7   8   0    9.17    0.52
   7   8   0    9.02    0.49
   8   8   0   10.07    0.56
   8   8   0   10.28    0.51
   8   8   0   11.27    0.60
   8   8   0   10.86    0.57
   7  -9   0    0.72    0.24
  -7   9   0    0.58    0.30
   6  -9   0  108.61    2.70
  -6   9   0  110.43    3.06
  -6   9   0  113.66    3.46
   5  -9   0  158.81    3.58
   5  -9   0  160.53    3.81
  -5   9   0  157.42    3.90
  -5   9   0  163.30    3.74
   4  -9   0   11.20    0.66
   4  -9   0   12.24    0.58
  -4   9   0   11.14    0.66
  -4   9   0   10.60    0.68
   3  -9   0    4.23    0.40
   3  -9   0    4.01    0.32
  -3   9   0    4.56    0.30
  -3   9   0    4.38    0.43
  -3   9   0    4.74    0.44
   2  -9   0   11.97    0.62
  -2   9   0   12.75    0.51
  -2   9   0   12.18    0.68
  -2   9   0   12.06    0.68
   1  -9   0    9.68    0.53
  -1   9   0    9.08    0.59
  -1   9   0    8.90    0.57
  -1   9   0    9.26    0.45
   0  -9   0    0.12    0.13
   0   9   0    0.19    0.09
   0   9   0    1.05    0.20
   0   9   0   -0.01    0.07
   0   9   0    0.26    0.17
  -1  -9   0    9.43    0.52
   1   9   0    9.92    0.42
   1   9   0   10.92    0.39
   1   9   0    9.31    0.48
   1   9   0    9.94    0.63
  -2  -9   0   12.14    0.60
   2   9   0   11.16    0.67
   2   9   0   11.84    0.44
   2   9   0   12.37    0.56
   2   9   0   11.22    0.48
  -3  -9   0    4.71    0.38
   3   9   0    4.16    0.35
   3   9   0    3.83    0.30
   3   9   0    4.86    0.47
   3   9   0    3.99    0.27
  -4  -9   0   11.72    0.62
   4   9   0   11.65    0.72
   4   9   0   11.17    0.53
   4   9   0   12.67    0.59
   4   9   0   11.79    0.48
  -5  -9   0  160.55    3.74
   5   9   0  167.57    3.48
   5   9   0  168.80    3.98
   5   9   0  164.44    3.63
   5   9   0  161.36    3.57
  -6  -9   0  116.18    2.88
   6   9   0  114.60    2.57
   6   9   0  112.43    2.67
   6   9   0  114.89    2.72
   6   9   0  115.47    3.05
   7   9   0    1.13    0.22
   7   9   0    0.55    0.26
   7   9   0    0.57    0.21
   7   9   0    0.82    0.22
   6 -10   0    0.17    0.18
   6 -10   0    0.24    0.21
  -6  10   0    0.17    0.22
   5 -10   0    2.24    0.34
   5 -10   0    1.94    0.37
  -5  10   0    2.00    0.38
  -5  10   0    1.23    0.34
   4 -10   0   14.65    0.79
  -4  10   0   13.86    0.82
  -4  10   0   14.09    0.80
   3 -10   0   61.26    1.81
  -3  10   0   62.09    1.89
  -3  10   0   61.07    1.91
   2 -10   0   46.78    1.47
  -2  10   0   46.24    1.56
  -2  10   0   48.27    1.28
  -2  10   0   48.81    1.60
   1 -10   0   96.11    2.43
  -1  10   0   95.36    2.55
  -1  10   0   94.39    2.58
  -1  10   0   97.74    2.24
   0 -10   0  166.34    3.76
   0  10   0  162.42    3.95
   0  10   0  171.23    3.61
  -1 -10   0   97.97    2.43
   1  10   0   96.14    2.08
   1  10   0   96.94    2.63
   1  10   0   96.62    2.30
   1  10   0   96.82    2.15
  -2 -10   0   48.18    1.45
   2  10   0   48.73    1.38
   2  10   0   47.86    1.26
   2  10   0   47.10    1.18
   2  10   0   47.81    1.63
  -3 -10   0   62.10    1.77
   3  10   0   63.93    1.71
   3  10   0   63.30    1.60
   3  10   0   62.45    1.51
   3  10   0   65.13    2.01
  -4 -10   0   13.93    0.72
   4  10   0   13.17    0.60
   4  10   0   13.75    0.55
   4  10   0   13.06    0.65
   4  10   0   14.54    0.85
  -5 -10   0    1.60    0.32
   5  10   0    1.37    0.25
   5  10   0    1.29    0.27
   5  10   0    1.46    0.23
   5  10   0    1.28    0.34
   6  10   0    0.23    0.18
   6  10   0    0.23    0.24
   6  10   0    0.06    0.15
   6  10   0    0.18    0.14
   4 -11   0    6.61    0.58
  -4  11   0    7.01    0.65
  -4  11   0    6.18    0.59
   3 -11   0    2.78    0.43
  -3  11   0    3.39    0.50
  -3  11   0    3.24    0.50
   2 -11   0   16.81    0.84
  -2  11   0   17.42    0.94
  -2  11   0   17.57    0.70
  -2  11   0   17.42    0.95
   1 -11   0   35.60    1.27
  -1  11   0   36.57    1.43
  -1  11   0   35.79    1.12
   0 -11   0    0.40    0.20
   0  11   0    0.17    0.16
   0  11   0   -0.05    0.16
  -1 -11   0   34.05    1.22
   1  11   0   35.95    1.15
   1  11   0   36.90    1.44
  -2 -11   0   17.86    0.83
   2  11   0   18.99    0.80
   2  11   0   18.11    0.68
   2  11   0   17.95    0.99
   2  11   0   17.30    0.61
  -3 -11   0    3.06    0.39
   3  11   0    2.89    0.37
   3  11   0    3.03    0.33
   3  11   0    3.72    0.55
   3  11   0    3.36    0.30
  -4 -11   0    6.71    0.55
   4  11   0    7.09    0.41
   4  11   0    7.07    0.46
   4  11   0    7.19    0.67
   4  11   0    6.39    0.50
   4  11  -1   53.31    1.50
   4  11  -1   55.44    1.62
   4  11  -1   54.52    1.41
   4  11  -1   55.89    1.91
  -4 -11   1   53.13    1.69
   3  11  -1   10.23    0.60
   3  11  -1   10.08    0.75
   3  11  -1    9.80    0.46
   3  11  -1    9.38    0.50
  -3 -11   1   10.44    0.65
   2  11  -1   21.48    0.69
   2  11  -1   23.05    0.90
   2  11  -1   21.15    0.75
   2  11  -1   22.66    1.11
  -2 -11   1   23.51    0.97
   1  11  -1    3.49    0.39
   1  11  -1    4.27    0.57
  -1 -11   1    4.06    0.41
   0  11  -1    0.33    0.22
   0  11  -1    0.65    0.21
   0 -11   1    0.08    0.16
  -1  11  -1    3.99    0.40
  -1  11  -1    4.11    0.50
   1 -11   1    4.11    0.43
  -2  11  -1   22.05    1.07
  -2  11  -1   23.86    1.12
  -2  11  -1   22.08    0.81
   2 -11   1   23.41    1.00
  -3  11  -1   10.54    0.75
  -3  11  -1   10.20    0.72
   3 -11   1    9.30    0.65
  -4  11  -1   53.33    1.88
  -4  11  -1   54.91    1.83
   4 -11   1   53.36    1.77
   6  10  -1   13.48    0.86
   6  10  -1   12.77    0.65
   6  10  -1   13.02    0.68
   6  10  -1   12.57    0.58
  -6 -10   1   12.17    0.74
   5  10  -1    7.52    0.48
   5  10  -1    8.09    0.66
   5  10  -1    6.76    0.41
   5  10  -1    7.12    0.50
  -5 -10   1    8.76    0.60
   4  10  -1    4.09    0.31
   4  10  -1    4.12    0.49
   4  10  -1    3.86    0.35
   4  10  -1    4.32    0.39
  -4 -10   1    3.86    0.41
   3  10  -1   23.92    1.09
   3  10  -1   24.08    0.89
   3  10  -1   22.98    0.73
   3  10  -1   23.69    0.80
  -3 -10   1   23.28    0.94
   2  10  -1   47.33    1.19
   2  10  -1   49.52    1.39
   2  10  -1   47.88    1.27
   2  10  -1   49.84    1.66
  -2 -10   1   48.76    1.48
   1  10  -1    2.74    0.43
   1  10  -1    2.45    0.23
   1  10  -1    2.47    0.25
   1  10  -1    2.76    0.32
  -1 -10   1    2.44    0.36
   0  10  -1    6.75    0.57
   0  10  -1    7.64    0.45
   0 -10   1    6.82    0.49
  -1  10  -1    2.68    0.30
  -1  10  -1    2.45    0.40
  -1  10  -1    2.77    0.38
   1 -10   1    2.79    0.35
  -2  10  -1   48.15    1.61
  -2  10  -1   47.89    1.59
  -2  10  -1   48.17    1.29
   2 -10   1   47.90    1.50
  -3  10  -1   21.66    1.01
  -3  10  -1   23.43    1.05
   3 -10   1   22.83    0.97
  -4  10  -1    4.29    0.50
  -4  10  -1    4.29    0.47
   4 -10   1    4.03    0.44
  -5  10  -1    7.73    0.66
  -5  10  -1    8.21    0.62
   5 -10   1    7.36    0.61
   5 -10   1    7.34    0.52
  -6  10  -1   11.77    0.85
   6 -10   1   12.54    0.81
   6 -10   1   12.38    0.69
   7   9  -1    4.51    0.35
   7   9  -1    4.21    0.50
   7   9  -1    3.94    0.42
   7   9  -1    4.22    0.43
  -7  -9   1    4.20    0.48
   6   9  -1   14.25    0.84
   6   9  -1   14.35    0.58
   6   9  -1   13.90    0.64
   6   9  -1   13.16    0.64
  -6  -9   1   12.50    0.73
   5   9  -1   26.33    0.83
   5   9  -1   27.41    0.95
   5   9  -1   27.10    0.92
   5   9  -1   28.12    1.17
  -5  -9   1   27.15    1.04
   4   9  -1   16.32    0.59
   4   9  -1   16.88    0.66
   4   9  -1   16.44    0.69
   4   9  -1   17.26    0.87
  -4  -9   1   16.84    0.76
   3   9  -1    3.38    0.35
   3   9  -1    3.88    0.43
   3   9  -1    4.09    0.27
   3   9  -1    4.62    0.32
  -3  -9   1    4.88    0.39
   2   9  -1    0.07    0.16
   2   9  -1    0.41    0.11
   2   9  -1    0.66    0.18
   2   9  -1    0.50    0.14
  -2  -9   1    0.17    0.14
   1   9  -1   33.89    1.23
   1   9  -1   33.15    1.02
   1   9  -1   34.24    0.92
   1   9  -1   33.47    0.85
  -1  -9   1   34.89    1.11
   0   9  -1   31.37    0.82
   0   9  -1   31.48    0.77
   0   9  -1   30.18    1.15
   0   9  -1   30.20    0.93
   0  -9   1   30.09    1.03
  -1   9  -1   34.35    1.23
  -1   9  -1   34.74    0.99
  -1   9  -1   34.34    1.20
   1  -9   1   32.88    1.11
  -2   9  -1    0.38    0.14
  -2   9  -1    0.24    0.16
  -2   9  -1    0.33    0.19
   2  -9   1    0.33    0.16
  -3   9  -1    4.93    0.46
  -3   9  -1    3.70    0.28
  -3   9  -1    3.95    0.42
   3  -9   1    3.68    0.38
   3  -9   1    4.15    0.32
  -4   9  -1   16.57    0.81
  -4   9  -1   15.41    0.84
   4  -9   1   17.04    0.70
   4  -9   1   16.48    0.80
  -5   9  -1   26.54    1.17
  -5   9  -1   26.88    1.08
   5  -9   1   27.07    0.97
   5  -9   1   25.86    1.09
  -6   9  -1   12.51    0.72
  -6   9  -1   11.62    0.80
   6  -9   1   12.77    0.67
   6  -9   1   12.77    0.78
  -7   9  -1    3.37    0.54
   7  -9   1    3.89    0.46
   8   8  -1    9.51    0.55
   8   8  -1    9.81    0.55
   8   8  -1   10.02    0.51
   8   8  -1    9.80    0.57
  -8  -8   1    9.89    0.71
   7   8  -1   38.72    1.21
   7   8  -1   38.77    1.16
   7   8  -1   41.24    1.46
   7   8  -1   38.98    1.20
   7   8  -1   40.41    1.13
  -7  -8   1   39.53    1.40
   6   8  -1   34.18    1.04
   6   8  -1   38.49    1.05
   6   8  -1   37.23    1.12
   6   8  -1   39.39    1.37
   6   8  -1   36.09    1.12
  -6  -8   1   36.85    1.27
   5   8  -1   67.05    1.61
   5   8  -1   67.68    1.70
   5   8  -1   68.27    1.62
   5   8  -1   71.73    2.00
   5   8  -1   69.24    1.74
  -5  -8   1   68.41    1.86
   4   8  -1   18.43    0.61
   4   8  -1   20.21    0.89
   4   8  -1   19.33    0.71
   4   8  -1   18.17    0.66
   4   8  -1   17.81    0.59
  -4  -8   1   20.65    0.80
   3   8  -1   47.67    1.22
   3   8  -1   48.30    1.49
   3   8  -1   47.32    1.15
   3   8  -1   47.77    1.28
  -3  -8   1   47.76    1.35
   2   8  -1   16.86    0.78
   2   8  -1   16.42    0.63
   2   8  -1   17.48    0.58
   2   8  -1   17.80    0.54
  -2  -8   1   17.89    0.70
   1   8  -1   25.35    0.97
   1   8  -1   25.03    0.65
   1   8  -1   25.18    0.71
   1   8  -1   23.80    0.78
  -1  -8   1   23.92    0.85
   0   8  -1  188.40    4.23
   0   8  -1  193.22    3.97
   0   8  -1  194.28    3.84
   0   8  -1  192.42    3.78
   0  -8   1  193.71    4.10
  -1   8  -1   24.82    0.75
  -1   8  -1   23.89    0.63
  -1   8  -1   24.03    0.93
  -1   8  -1   23.78    0.91
  -1   8  -1   24.82    0.60
   1  -8   1   24.77    0.71
   1  -8   1   23.90    0.85
  -2   8  -1   17.22    0.76
  -2   8  -1   17.88    0.58
  -2   8  -1   16.91    0.76
   2  -8   1   16.89    0.71
   2  -8   1   16.98    0.60
  -3   8  -1   45.57    1.41
  -3   8  -1   46.90    1.46
  -3   8  -1   48.10    1.15
   3  -8   1   45.95    1.24
   3  -8   1   47.42    1.40
  -4   8  -1   20.54    0.85
  -4   8  -1   19.89    0.89
   4  -8   1   18.32    0.82
   4  -8   1   19.81    0.74
  -5   8  -1   70.13    1.89
  -5   8  -1   66.86    2.01
   5  -8   1   67.47    1.77
  -6   8  -1   35.70    1.40
  -6   8  -1   36.20    1.23
   6  -8   1   36.71    1.19
  -7   8  -1   37.93    1.52
   7  -8   1   37.20    1.27
  -8   8  -1    9.70    0.80
   8  -8   1    9.33    0.63
   9   7  -1    7.64    0.44
   9   7  -1    7.99    0.52
   9   7  -1    6.40    0.44
   9   7  -1    7.05    0.48
  -9  -7   1    7.30    0.64
   8   7  -1   13.00    0.55
   8   7  -1   12.75    0.61
   8   7  -1   12.30    0.58
   8   7  -1   11.82    0.59
  -8  -7   1   12.29    0.78
   7   7  -1   14.66    0.63
   7   7  -1   15.63    0.66
   7   7  -1   17.27    0.84
   7   7  -1   15.58    0.64
   7   7  -1   17.18    0.62
  -7  -7   1   16.30    0.82
   6   7  -1   57.74    1.69
   6   7  -1   56.28    1.37
   6   7  -1   54.38    1.41
   6   7  -1   54.45    1.44
   6   7  -1   55.61    1.46
  -6  -7   1   56.75    1.63
   5   7  -1   14.72    0.52
   5   7  -1   13.87    0.52
   5   7  -1   14.27    0.58
   5   7  -1   13.78    0.70
   5   7  -1   13.28    0.55
  -5  -7   1   14.37    0.66
   4   7  -1   60.22    1.41
   4   7  -1   62.41    1.53
   4   7  -1   62.55    1.50
   4   7  -1   60.67    1.42
   4   7  -1   61.90    1.73
  -4  -7   1   63.72    1.63
   3   7  -1   75.90    1.63
   3   7  -1   76.08    1.73
   3   7  -1   77.28    1.67
   3   7  -1   75.04    1.78
   3   7  -1   76.84    1.98
  -3  -7   1   74.86    1.85
   2   7  -1   10.83    0.55
   2   7  -1    9.46    0.35
   2   7  -1    9.89    0.32
   2   7  -1    9.72    0.39
  -2  -7   1    9.71    0.47
   1   7  -1   93.69    1.95
   1   7  -1   92.61    2.00
   1   7  -1   95.13    2.09
   1   7  -1   94.92    2.30
   1   7  -1   92.98    1.90
  -1  -7   1   97.74    2.19
   0   7  -1   35.58    1.10
   0   7  -1   35.10    0.81
   0   7  -1   35.91    1.12
   0   7  -1   35.29    0.94
   0   7  -1   35.10    0.85
   0  -7   1   36.05    0.84
   0  -7   1   34.98    1.02
  -1   7  -1   97.47    1.91
  -1   7  -1   92.28    2.05
  -1   7  -1   94.89    2.28
  -1   7  -1   97.39    1.95
  -1   7  -1   91.67    2.28
   1  -7   1   95.71    2.20
   1  -7   1   96.35    2.03
  -2   7  -1    8.86    0.50
  -2   7  -1    9.07    0.50
  -2   7  -1    9.14    0.29
  -2   7  -1    9.49    0.27
  -2   7  -1    9.46    0.37
   2  -7   1    9.99    0.41
  -3   7  -1   76.40    1.92
  -3   7  -1   75.01    1.64
  -3   7  -1   74.41    1.96
   3  -7   1   74.25    1.89
   3  -7   1   77.12    1.78
  -4   7  -1   61.34    1.75
  -4   7  -1   62.30    1.66
   4  -7   1   61.44    1.57
  -5   7  -1   13.21    0.72
  -5   7  -1   13.86    0.65
   5  -7   1   13.98    0.62
  -6   7  -1   54.08    1.75
  -6   7  -1   54.70    1.54
   6  -7   1   53.69    1.52
  -7   7  -1   14.37    0.88
   7  -7   1   15.35    0.73
  -8   7  -1   11.56    0.84
   8  -7   1   11.77    0.68
  -9   7  -1    6.76    0.70
   9  -7   1    5.68    0.53
  10   6  -1   10.98    0.59
  10   6  -1   10.44    0.52
   9   6  -1    4.52    0.34
   9   6  -1    5.21    0.40
   9   6  -1    5.37    0.40
  -9  -6   1    4.38    0.51
   8   6  -1   79.17    1.89
   8   6  -1   80.81    1.86
   8   6  -1   79.19    1.95
  -8  -6   1   76.98    2.26
   7   6  -1   68.31    1.89
   7   6  -1   66.76    1.64
   7   6  -1   67.42    1.59
   7   6  -1   68.82    1.69
  -7  -6   1   64.59    1.90
   6   6  -1   36.80    0.99
   6   6  -1   37.71    1.05
   6   6  -1   37.42    1.23
   6   6  -1   36.96    1.04
   6   6  -1   38.67    1.07
  -6  -6   1   39.13    1.24
   5   6  -1  105.40    2.33
   5   6  -1  107.74    2.38
   5   6  -1  111.24    2.60
   5   6  -1  106.73    2.38
   5   6  -1  108.40    2.30
  -5  -6   1  108.39    2.53
   4   6  -1    9.78    0.42
   4   6  -1   10.34    0.39
   4   6  -1   10.63    0.40
   4   6  -1   10.93    0.55
  -4  -6   1   11.16    0.51
   3   6  -1  125.56    2.82
   3   6  -1  121.18    2.52
   3   6  -1  122.74    2.64
   3   6  -1  122.87    2.60
   3   6  -1  126.13    2.54
  -3  -6   1  126.19    2.72
   2   6  -1  114.94    2.28
   2   6  -1  114.62    2.32
   2   6  -1  111.01    2.37
   2   6  -1  112.06    2.42
   2   6  -1  113.95    2.60
  -2  -6   1  115.83    2.50
   1   6  -1   50.57    1.07
   1   6  -1   49.46    1.21
   1   6  -1   50.30    1.36
   1   6  -1   51.49    1.16
   1   6  -1   51.50    1.11
  -1  -6   1   51.98    1.06
  -1  -6   1   51.98    1.29
   0   6  -1  160.55    3.44
   0   6  -1  159.90    3.45
   0   6  -1  158.65    3.26
   0   6  -1  161.06    3.18
   0   6  -1  156.82    3.10
   0   6  -1  162.99    3.14
   0  -6   1  163.94    3.18
   0  -6   1  161.15    3.36
  -1   6  -1   51.95    1.09
  -1   6  -1   50.23    1.05
  -1   6  -1   51.48    1.18
  -1   6  -1   49.35    1.35
  -1   6  -1   49.09    1.34
  -1   6  -1   53.00    1.07
   1  -6   1   51.02    1.30
   1  -6   1   51.80    1.17
  -2   6  -1  117.13    2.24
  -2   6  -1  113.02    2.58
  -2   6  -1  115.93    2.21
  -2   6  -1  113.10    2.33
  -2   6  -1  111.17    2.55
   2  -6   1  109.26    2.51
   2  -6   1  113.61    2.40
  -3   6  -1  122.29    2.50
  -3   6  -1  122.41    2.81
  -3   6  -1  125.26    2.76
   3  -6   1  123.29    2.64
  -4   6  -1   11.32    0.58
  -4   6  -1   11.48    0.36
  -4   6  -1   11.26    0.53
   4  -6   1   11.16    0.49
  -5   6  -1  108.04    2.48
  -5   6  -1  105.81    2.66
   5  -6   1  106.59    2.45
  -6   6  -1   37.39    1.14
  -6   6  -1   37.17    1.33
   6  -6   1   37.05    1.15
  -7   6  -1   63.64    2.00
   7  -6   1   62.70    1.72
  -8   6  -1   69.68    2.28
   8  -6   1   75.65    2.00
  -9   6  -1    4.81    0.60
   9  -6   1    3.93    0.47
 -10   6  -1    8.67    0.81
  10  -6   1    9.81    0.67
  10   5  -1   12.35    0.54
  10   5  -1   12.10    0.60
 -10  -5   1   12.96    0.82
   9   5  -1   20.19    0.76
   9   5  -1   19.83    0.69
  -9  -5   1   20.69    0.99
   8   5  -1    9.26    0.47
   8   5  -1    9.63    0.43
   8   5  -1    9.98    0.45
  -8  -5   1   10.19    0.66
   7   5  -1   26.14    0.75
   7   5  -1   25.45    0.81
   7   5  -1   24.44    0.76
  -7  -5   1   23.35    0.99
   6   5  -1   43.99    1.13
   6   5  -1   41.14    1.09
   6   5  -1   42.45    1.06
   6   5  -1   42.44    1.27
  -6  -5   1   43.09    1.31
   5   5  -1   26.49    0.72
   5   5  -1   26.61    0.77
   5   5  -1   26.61    0.90
   5   5  -1   27.24    0.77
  -5  -5   1   25.49    0.87
   4   5  -1  134.00    2.73
   4   5  -1  135.36    2.97
   4   5  -1  134.54    2.79
   4   5  -1  133.88    2.79
  -4  -5   1  132.12    2.90
   3   5  -1  173.27    3.54
   3   5  -1  170.96    3.51
   3   5  -1  175.45    3.70
   3   5  -1  174.45    3.46
   3   5  -1  172.31    3.46
  -3  -5   1  182.08    3.63
   2   5  -1   26.38    0.69
   2   5  -1   27.31    0.64
   2   5  -1   26.53    0.72
   2   5  -1   27.42    0.65
   2   5  -1   26.13    0.82
  -2  -5   1   26.48    0.76
   1   5  -1   20.09    0.51
   1   5  -1   20.53    0.48
   1   5  -1   19.74    0.54
   1   5  -1   20.43    0.58
   1   5  -1   19.80    0.68
  -1  -5   1   21.26    0.64
  -1  -5   1   21.68    0.47
   0   5  -1   86.61    2.00
   0   5  -1   85.91    1.85
   0   5  -1   85.52    1.72
   0   5  -1   88.99    1.99
   0   5  -1   88.79    1.79
   0   5  -1   88.94    1.76
   0  -5   1   91.61    1.80
   0  -5   1   88.10    1.93
  -1   5  -1   19.74    0.55
  -1   5  -1   20.40    0.49
  -1   5  -1   19.39    0.66
  -1   5  -1   21.06    0.47
  -1   5  -1   20.04    0.67
  -1   5  -1   20.77    0.46
   1  -5   1   20.95    0.64
   1  -5   1   20.28    0.55
  -2   5  -1   26.52    0.56
  -2   5  -1   26.63    0.58
  -2   5  -1   25.57    0.64
  -2   5  -1   26.34    0.82
  -2   5  -1   25.31    0.79
   2  -5   1   27.57    0.72
  -3   5  -1  171.50    3.32
  -3   5  -1  175.92    3.41
  -3   5  -1  176.78    3.71
  -3   5  -1  175.81    3.30
  -3   5  -1  174.63    3.64
   3  -5   1  168.83    3.55
  -4   5  -1  134.77    2.62
  -4   5  -1  130.96    3.00
  -4   5  -1  132.75    2.88
   4  -5   1  133.08    2.85
  -5   5  -1   25.44    0.96
  -5   5  -1   25.42    0.82
   5  -5   1   25.17    0.82
  -6   5  -1   43.58    1.20
  -6   5  -1   41.79    1.42
   6  -5   1   41.36    1.22
  -7   5  -1   22.59    1.05
  -7   5  -1   23.00    0.82
   7  -5   1   24.10    0.88
  -8   5  -1    8.45    0.68
   8  -5   1    8.57    0.54
  -9   5  -1   19.92    1.10
   9  -5   1   19.17    0.87
 -10   5  -1   11.86    0.90
  10  -5   1   12.95    0.74
  10   4  -1   17.20    0.69
  10   4  -1   17.54    0.62
 -10  -4   1   15.17    0.87
   9   4  -1   66.68    1.67
   9   4  -1   66.77    1.59
  -9  -4   1   67.59    2.02
   8   4  -1  165.59    3.35
   8   4  -1  160.47    3.43
   8   4  -1  157.98    3.34
  -8  -4   1  162.97    3.80
   7   4  -1   13.02    0.52
   7   4  -1   12.55    0.47
   7   4  -1   13.75    0.48
  -7  -4   1   13.08    0.70
   6   4  -1   83.90    1.88
   6   4  -1   85.30    1.82
   6   4  -1   82.22    1.83
  -6  -4   1   83.01    2.12
   5   4  -1   16.14    0.49
   5   4  -1   15.47    0.53
   5   4  -1   16.26    0.62
   5   4  -1   16.42    0.52
  -5  -4   1   16.27    0.65
   4   4  -1   16.65    0.51
   4   4  -1   16.72    0.60
   4   4  -1   16.07    0.47
   4   4  -1   15.87    0.51
  -4  -4   1   16.30    0.59
   3   4  -1  210.61    4.16
   3   4  -1  212.82    4.11
   3   4  -1  208.93    4.29
   3   4  -1  213.53    4.16
  -3  -4   1  207.17    4.23
   2   4  -1  136.96    2.89
   2   4  -1  137.48    2.71
   2   4  -1  136.61    2.75
   2   4  -1  136.96    2.70
   2   4  -1  135.35    2.77
  -2  -4   1  140.61    2.83
   1   4  -1   93.27    1.79
   1   4  -1   86.99    1.97
   1   4  -1   89.76    1.87
   1   4  -1   89.58    1.84
   1   4  -1   87.48    1.80
  -1  -4   1   94.26    1.76
  -1  -4   1   92.42    1.93
   0   4  -1   81.56    1.72
   0   4  -1   83.44    1.64
   0   4  -1   82.87    1.67
   0   4  -1   81.36    1.83
   0   4  -1   84.67    1.83
   0   4  -1   83.06    1.62
   0  -4   1   83.79    1.79
   0  -4   1   84.81    1.67
  -1   4  -1   88.42    1.96
  -1   4  -1   90.67    1.77
  -1   4  -1   88.38    1.74
  -1   4  -1   88.13    1.95
  -1   4  -1   89.83    1.83
  -1   4  -1   92.12    1.75
   1  -4   1   90.82    1.85
   1  -4   1   90.73    1.93
  -2   4  -1  137.67    2.59
  -2   4  -1  132.31    2.83
  -2   4  -1  137.77    2.68
  -2   4  -1  134.05    2.87
  -2   4  -1  138.77    2.61
   2  -4   1  136.21    2.77
  -3   4  -1  211.08    4.05
  -3   4  -1  206.78    4.25
  -3   4  -1  210.04    4.33
   3  -4   1  213.84    4.22
  -4   4  -1   15.52    0.38
  -4   4  -1   17.77    0.68
  -4   4  -1   14.93    0.55
   4  -4   1   16.18    0.56
  -5   4  -1   16.75    0.73
  -5   4  -1   16.37    0.59
   5  -4   1   16.16    0.60
  -6   4  -1   82.87    2.26
  -6   4  -1   85.94    1.97
   6  -4   1   82.92    2.00
  -7   4  -1   13.07    0.77
  -7   4  -1   13.23    0.56
   7  -4   1   13.38    0.62
  -8   4  -1  151.19    3.86
   8  -4   1  159.07    3.50
  -9   4  -1   64.24    2.17
   9  -4   1   65.92    1.83
 -10   4  -1   15.30    1.01
  10  -4   1   15.82    0.80
  11   3  -1    7.05    0.43
  11   3  -1    6.74    0.38
 -11  -3   1    5.60    0.69
 -11  -3   1    6.63    0.62
  10   3  -1    7.77    0.43
  10   3  -1    8.16    0.40
 -10  -3   1    7.57    0.61
   9   3  -1   15.40    0.54
   9   3  -1   15.46    0.59
  -9  -3   1   14.23    0.79
   8   3  -1    8.28    0.37
   8   3  -1    8.43    0.41
  -8  -3   1    9.18    0.60
   7   3  -1   78.54    1.73
   7   3  -1   80.39    1.81
   7   3  -1   78.32    1.73
  -7  -3   1   80.54    2.11
   6   3  -1  108.92    2.28
   6   3  -1  108.64    2.26
   6   3  -1  113.32    2.28
   6   3  -1  109.94    2.34
  -6  -3   1  107.81    2.63
   5   3  -1    9.99    0.35
   5   3  -1   10.05    0.35
   5   3  -1   10.35    0.32
   5   3  -1   11.14    0.47
  -5  -3   1   10.11    0.31
  -5  -3   1   11.15    0.52
   4   3  -1    1.35    0.18
   4   3  -1    1.35    0.13
   4   3  -1    0.97    0.12
   4   3  -1    1.27    0.10
   4   3  -1    1.29    0.14
  -4  -3   1    1.64    0.20
   3   3  -1  238.69    4.60
   3   3  -1  239.11    4.64
   3   3  -1  242.58    4.65
   3   3  -1  234.07    4.74
  -3  -3   1  238.72    4.74
   2   3  -1  244.22    4.80
   2   3  -1  245.10    4.90
   2   3  -1  247.03    4.80
   2   3  -1  250.42    4.76
  -2  -3   1  255.97    4.87
   1   3  -1  221.27    4.34
   1   3  -1  227.98    4.32
   1   3  -1  228.77    4.28
   1   3  -1  218.51    4.29
  -1  -3   1  227.42    4.39
   0   3  -1   16.82    0.39
   0   3  -1   15.79    0.35
   0   3  -1   17.01    0.37
   0   3  -1   15.71    0.47
   0   3  -1   15.84    0.41
   0  -3   1   16.23    0.39
   0  -3   1   16.45    0.46
  -1   3  -1  217.23    4.33
  -1   3  -1  217.45    4.17
  -1   3  -1  222.13    4.18
  -1   3  -1  226.91    4.16
  -1   3  -1  215.29    4.22
   1  -3   1  222.26    4.26
  -2   3  -1  252.76    4.73
  -2   3  -1  251.89    4.87
  -2   3  -1  245.60    4.88
  -2   3  -1  244.53    4.66
  -2   3  -1  246.73    4.68
  -2   3  -1  249.08    4.91
   2  -3   1  244.61    4.83
  -3   3  -1  232.69    4.71
  -3   3  -1  235.48    4.48
  -3   3  -1  235.79    4.67
  -3   3  -1  242.01    4.78
   3  -3   1  232.52    4.65
  -4   3  -1    1.17    0.20
  -4   3  -1    1.12    0.18
   4  -3   1    1.23    0.16
  -5   3  -1   10.25    0.56
  -5   3  -1    9.82    0.41
  -5   3  -1    9.36    0.45
   5  -3   1    9.84    0.43
  -6   3  -1  109.95    2.39
  -6   3  -1  104.96    2.70
   6  -3   1  107.75    2.42
  -7   3  -1   86.03    1.94
  -7   3  -1   79.51    2.28
   7  -3   1   78.70    1.97
  -8   3  -1    9.29    0.68
   8  -3   1    8.73    0.51
  -9   3  -1   13.77    0.89
   9  -3   1   14.05    0.69
 -10   3  -1    6.82    0.69
  10  -3   1    6.98    0.53
 -11   3  -1    6.86    0.74
  11  -3   1    5.88    0.54
 -11  -2   1    9.97    0.88
  10   2  -1   92.98    2.06
  10   2  -1   89.00    2.12
 -10  -2   1   92.93    2.87
 -10  -2   1   98.71    2.64
   9   2  -1   55.17    1.38
   9   2  -1   54.59    1.31
  -9  -2   1   56.55    1.73
   8   2  -1  117.64    2.60
   8   2  -1  121.73    2.58
   8   2  -1  120.40    2.50
  -8  -2   1  119.92    2.94
   7   2  -1    8.67    0.33
   7   2  -1    8.02    0.37
   7   2  -1    7.72    0.30
   7   2  -1    8.38    0.36
  -7  -2   1    7.79    0.36
  -7  -2   1    7.98    0.53
   6   2  -1   91.03    1.93
   6   2  -1   94.00    1.99
   6   2  -1   94.91    2.01
   6   2  -1   95.45    1.95
  -6  -2   1   93.39    2.29
  -6  -2   1   92.49    1.98
   5   2  -1   74.04    1.55
   5   2  -1   73.73    1.54
   5   2  -1   75.31    1.60
   5   2  -1   72.14    1.56
  -5  -2   1   73.67    1.56
  -5  -2   1   74.50    1.85
   4   2  -1   34.61    0.91
   4   2  -1   35.79    0.80
   4   2  -1   35.51    0.79
   4   2  -1   34.55    0.80
  -4  -2   1   34.54    1.00
  -4  -2   1   36.99    0.80
   3   2  -1  155.64    3.19
   3   2  -1  162.13    3.11
   3   2  -1  164.03    3.07
  -3  -2   1  153.95    3.24
  -3  -2   1  160.11    3.07
   2   2  -1  274.91    5.48
   2   2  -1  287.60    5.43
   2   2  -1  290.57    5.43
  -2  -2   1  283.42    5.42
  -2  -2   1  282.60    5.49
   1   2  -1  214.74    4.02
   1   2  -1  209.65    4.07
   1   2  -1  203.72    4.00
  -1  -2   1  209.89    4.21
   0   2  -1  525.53   10.35
   0   2  -1  494.68    9.75
   0   2  -1  513.92    9.88
   0   2  -1  498.39    9.82
   0   2  -1  523.82    9.72
   0   2  -1  497.17   10.26
   0  -2   1  505.80    9.86
   0  -2   1  531.92   10.19
  -1   2  -1  208.55    3.87
  -1   2  -1  204.21    3.84
  -1   2  -1  204.96    3.85
  -1   2  -1  200.49    3.95
  -1   2  -1  192.86    3.93
   1  -2   1  203.79    3.90
  -2   2  -1  290.43    5.35
  -2   2  -1  278.96    5.68
  -2   2  -1  277.51    5.46
  -2   2  -1  285.21    5.49
   2  -2   1  282.96    5.45
  -3   2  -1  154.18    3.20
  -3   2  -1  154.70    2.99
  -3   2  -1  160.81    3.30
   3  -2   1  161.82    3.17
  -4   2  -1   36.10    1.07
  -4   2  -1   36.54    0.95
   4  -2   1   34.34    0.90
  -5   2  -1   74.42    1.73
  -5   2  -1   73.00    1.92
   5  -2   1   73.03    1.68
  -6   2  -1   91.42    2.15
  -6   2  -1   89.31    2.40
   6  -2   1  100.39    1.88
   6  -2   1   92.21    2.12
  -7   2  -1    8.15    0.60
   7  -2   1    7.65    0.28
   7  -2   1    7.92    0.43
  -8   2  -1  110.65    3.02
   8  -2   1  116.38    2.63
  -9   2  -1   52.56    1.88
   9  -2   1   54.05    1.52
 -10   2  -1   89.51    2.78
  10  -2   1   88.52    2.29
 -11   2  -1    9.07    0.81
  11  -2   1   10.16    0.64
 -11  -1   1   12.55    0.94
  10   1  -1   26.02    0.97
  10   1  -1   27.00    0.82
  10   1  -1   26.30    0.75
 -10  -1   1   27.78    1.35
   9   1  -1   28.24    0.75
   9   1  -1   25.32    0.88
   9   1  -1   28.21    0.81
  -9  -1   1   28.14    1.13
  -9  -1   1   28.76    1.32
   8   1  -1   50.78    1.16
   8   1  -1   50.99    1.22
   8   1  -1   49.91    1.30
  -8  -1   1   48.84    1.77
  -8  -1   1   49.35    1.55
   7   1  -1   56.63    1.21
   7   1  -1   52.65    1.31
   7   1  -1   54.52    1.26
  -7  -1   1   52.28    1.32
  -7  -1   1   52.42    1.55
   6   1  -1  182.12    3.69
   6   1  -1  179.53    3.53
  -6  -1   1  182.78    3.69
  -6  -1   1  182.89    3.98
   5   1  -1  153.65    3.17
   5   1  -1  154.55    3.07
  -5  -1   1  161.07    3.46
  -5  -1   1  161.84    3.19
   4   1  -1   35.54    0.77
   4   1  -1   34.92    0.83
  -4  -1   1   36.79    0.84
  -4  -1   1   35.43    1.02
   3   1  -1   62.01    1.21
   3   1  -1   59.19    1.24
  -3  -1   1   60.35    1.25
  -3  -1   1   58.62    1.42
   2   1  -1  181.31    3.36
   2   1  -1  170.03    3.40
   2   1  -1  178.30    3.35
  -2  -1   1  170.37    3.47
  -2  -1   1  177.18    3.36
   1   1  -1    4.54    0.16
   1   1  -1    4.58    0.14
  -1  -1   1    4.59    0.16
   0   1  -1   24.13    0.53
   0   1  -1   24.67    0.50
   0  -1   1   24.63    0.52
  -2   1  -1  174.34    3.41
  -2   1  -1  176.67    3.49
   2  -1   1  172.71    3.39
  -3   1  -1   60.74    1.48
  -3   1  -1   60.06    1.33
   3  -1   1   61.29    1.31
  -4   1  -1   36.00    1.08
  -4   1  -1   35.72    0.90
   4  -1   1   34.28    0.87
  -5   1  -1  154.38    3.53
  -5   1  -1  160.85    3.25
   5  -1   1  154.19    3.21
  -6   1  -1  169.75    4.09
  -6   1  -1  181.48    3.78
   6  -1   1  191.69    3.53
   6  -1   1  185.45    3.56
   6  -1   1  180.74    3.76
  -7   1  -1   50.43    1.68
   7  -1   1   53.23    1.16
   7  -1   1   54.63    1.13
   7  -1   1   51.90    1.35
  -8   1  -1   48.05    1.72
   8  -1   1   49.86    1.15
   8  -1   1   50.74    1.37
   8  -1   1   51.14    1.17
  -9   1  -1   26.82    1.27
   9  -1   1   27.20    0.94
 -10   1  -1   26.05    1.29
  10  -1   1   26.79    0.98
 -11   1  -1   11.46    0.89
  11  -1   1   11.50    0.67
  11   0  -1  110.41    2.70
 -11   0   1  112.94    3.29
  10   0  -1   95.77    2.36
 -10   0   1   98.90    2.91
   9   0  -1    6.02    0.41
   9   0  -1    5.33    0.29
   9   0  -1    4.60    0.25
  -9   0   1    5.14    0.56
   8   0  -1   16.43    0.49
   8   0  -1   17.25    0.65
   8   0  -1   17.34    0.54
  -8   0   1   17.24    0.96
  -8   0   1   17.18    0.67
   7   0  -1   18.17    0.64
  -7   0   1   18.19    0.81
  -7   0   1   18.74    0.95
  -7   0   1   18.43    0.65
   6   0  -1  393.83    7.51
   6   0  -1  390.06    7.28
  -6   0   1  369.72    8.00
  -6   0   1  388.95    7.53
  -6   0   1  377.90    7.78
   5   0  -1   13.48    0.32
   5   0  -1   13.44    0.45
  -5   0   1   12.13    0.68
  -5   0   1   13.41    0.47
  -5   0   1   13.25    0.58
   4   0  -1   32.87    0.79
   4   0  -1   32.61    0.66
  -4   0   1   31.05    0.80
  -4   0   1   32.05    0.95
   3   0  -1   22.80    0.47
   3   0  -1   23.01    0.57
  -3   0   1   23.47    0.59
  -3   0   1   21.93    0.69
   2   0  -1  108.31    2.00
   2   0  -1  106.74    2.07
  -2   0   1  100.25    2.19
  -2   0   1  105.66    2.09
  -1   0   1    4.67    0.19
  -1   0   1    5.53    0.16
   0   0  -1    0.00    0.00
  -1   0  -1    5.30    0.17
   1   0   1    5.39    0.13
   1   0   1    5.42    0.12
  -2   0  -1  104.64    2.07
  -2   0  -1  104.05    2.14
   2   0   1  104.42    2.07
   2   0   1  107.08    2.01
  -3   0  -1   22.87    0.57
  -3   0  -1   22.85    0.66
   3   0   1   23.25    0.49
   3   0   1   22.94    0.57
  -4   0  -1   31.65    0.90
  -4   0  -1   32.02    0.79
  -4   0  -1   28.54    1.02
   4   0   1   32.88    0.67
   4   0   1   32.43    0.71
   4   0   1   32.33    0.78
  -5   0  -1   13.91    0.59
  -5   0  -1   12.87    0.46
  -5   0  -1   11.92    0.65
   5   0   1   14.16    0.36
   5   0   1   13.92    0.47
   5   0   1   13.86    0.34
   5   0   1   14.74    0.39
  -6   0  -1  387.79    7.78
  -6   0  -1  365.17    8.00
  -6   0  -1  387.88    7.56
   6   0   1  381.97    7.54
   6   0   1  402.16    7.37
   6   0   1  380.24    7.33
   6   0   1  396.85    7.41
  -7   0  -1   18.22    0.93
   7   0   1   18.22    0.49
   7   0   1   17.49    0.63
   7   0   1   18.47    0.53
  -8   0  -1   16.27    0.92
   8   0   1   16.83    0.65
   8   0   1   16.56    0.52
   8   0   1   17.19    0.49
  -9   0  -1    5.37    0.57
   9   0   1    4.85    0.28
   9   0   1    4.73    0.38
   9   0   1    4.46    0.38
 -10   0  -1   96.44    2.86
  10   0   1   97.17    2.37
 -11   0  -1  116.60    3.36
  11   0   1  109.92    2.73
  11  -1  -1   12.67    0.69
 -11   1   1   13.20    0.96
  10  -1  -1   25.67    0.96
 -10   1   1   26.45    1.32
   9  -1  -1   27.53    0.96
  -9   1   1   28.11    1.32
   8  -1  -1   48.97    1.35
   8  -1  -1   50.34    1.15
   8  -1  -1   48.47    1.09
  -8   1   1   49.38    1.38
   7  -1  -1   51.58    1.34
  -7   1   1   49.79    1.68
  -7   1   1   52.92    1.37
   6  -1  -1  176.98    3.64
  -6   1   1  182.39    3.69
  -6   1   1  167.95    4.04
   5  -1  -1  162.65    3.23
  -5   1   1  154.79    3.25
  -5   1   1  151.97    3.57
   4  -1  -1   37.08    0.90
  -4   1   1   34.91    0.91
   3  -1  -1   58.51    1.29
  -3   1   1   60.71    1.32
   2  -1  -1  175.87    3.47
  -2   1   1  180.64    3.50
  -1   1   1    4.69    0.12
  -1   1   1    4.48    0.17
  -1   1   1    4.41    0.14
  -1   1   1    4.60    0.11
  -1   1   1    4.59    0.18
   0   1   1   23.69    0.48
   0   1   1   24.04    0.49
   0   1   1   25.08    0.51
   0   1   1   24.44    0.48
   0   1   1   24.09    0.50
   0   1   1   22.71    0.51
   0   1   1   24.55    0.48
  -1  -1  -1    4.63    0.14
   1   1   1    3.74    0.11
   1   1   1    4.30    0.17
   1   1   1    3.76    0.13
  -2  -1  -1  169.55    3.45
   2   1   1  179.80    3.36
   2   1   1  179.06    3.35
   2   1   1  173.18    3.35
   2   1   1  175.54    3.37
  -3  -1  -1   58.28    1.39
  -3  -1  -1   60.58    1.24
   3   1   1   61.03    1.25
   3   1   1   60.48    1.22
   3   1   1   61.71    1.25
   3   1   1   60.72    1.22
  -4  -1  -1   35.30    0.84
  -4  -1  -1   35.62    1.02
   4   1   1   38.05    0.80
   4   1   1   36.72    0.83
   4   1   1   37.88    0.86
   4   1   1   38.14    0.80
  -5  -1  -1  159.38    3.24
  -5  -1  -1  150.48    3.45
   5   1   1  162.54    3.25
   5   1   1  165.38    3.16
   5   1   1  168.09    3.21
   5   1   1  163.76    3.15
  -6  -1  -1  176.43    3.92
   6   1   1  178.87    3.68
   6   1   1  182.54    3.55
   6   1   1  187.69    3.57
   6   1   1  183.03    3.62
  -7  -1  -1   52.93    1.52
   7   1   1   51.92    1.30
   7   1   1   51.79    1.20
   7   1   1   52.38    1.22
   7   1   1   53.92    1.17
  -8  -1  -1   49.80    1.74
  -8  -1  -1   50.13    1.54
   8   1   1   49.75    1.13
   8   1   1   49.15    1.19
   8   1   1   47.94    1.29
  -9  -1  -1   28.89    1.33
   9   1   1   26.13    0.89
   9   1   1   28.11    0.74
   9   1   1   27.83    0.79
 -10  -1  -1   28.90    1.37
  10   1   1   26.57    0.95
 -11  -1  -1   12.54    0.92
  11  -2  -1    9.41    0.62
 -11   2   1   10.50    0.87
  10  -2  -1   91.14    2.31
 -10   2   1   88.59    2.76
   9  -2  -1   52.01    1.48
  -9   2   1   51.51    1.87
   8  -2  -1  116.66    2.64
  -8   2   1  108.60    3.03
  -8   2   1  115.47    2.69
   7  -2  -1    6.62    0.40
  -7   2   1    6.99    0.43
  -7   2   1    8.03    0.60
   6  -2  -1   90.70    2.08
  -6   2   1   90.42    2.12
  -6   2   1   92.98    2.43
   5  -2  -1   72.73    1.65
  -5   2   1   69.75    1.89
  -5   2   1   71.13    1.68
  -4   2   1   34.98    1.07
  -4   2   1   36.37    0.86
  -4   2   1   35.00    0.94
   3  -2  -1  151.19    3.19
  -3   2   1  159.44    3.24
  -3   2   1  163.88    3.35
  -3   2   1  162.74    3.15
   2  -2  -1  283.71    5.43
  -2   2   1  281.69    5.68
  -2   2   1  281.78    5.46
  -2   2   1  273.71    5.54
  -2   2   1  284.69    5.36
   1  -2  -1  212.30    4.07
  -1   2   1  213.86    4.01
  -1   2   1  210.04    4.08
  -1   2   1  213.43    4.10
  -1   2   1  213.52    4.11
  -1   2   1  205.27    4.03
  -1   2   1  215.33    4.03
  -1   2   1  205.50    4.01
   0  -2  -1  545.22   10.09
   0   2   1  510.81    9.97
   0   2   1  517.12   10.17
   0   2   1  515.16    9.72
   0   2   1  452.40   10.06
   0   2   1  514.45    9.80
   0   2   1  489.55    9.77
   0   2   1  525.00    9.76
  -1  -2  -1  222.11    4.06
   1   2   1  200.35    3.94
   1   2   1  206.09    3.96
   1   2   1  202.71    3.97
   1   2   1  204.54    3.99
  -2  -2  -1  284.53    5.31
   2   2   1  265.35    5.35
   2   2   1  280.97    5.26
   2   2   1  271.64    5.26
   2   2   1  273.51    5.26
  -3  -2  -1  157.58    3.15
   3   2   1  156.92    3.01
   3   2   1  148.62    3.14
   3   2   1  155.28    3.04
   3   2   1  155.08    2.99
   3   2   1  154.91    3.03
  -4  -2  -1   35.19    0.99
   4   2   1   36.20    0.83
   4   2   1   35.07    0.79
   4   2   1   36.02    0.80
   4   2   1   34.64    0.80
  -5  -2  -1   74.25    1.82
   5   2   1   75.65    1.60
   5   2   1   72.74    1.55
   5   2   1   73.52    1.58
   5   2   1   74.07    1.54
  -6  -2  -1   96.01    2.29
   6   2   1   94.04    1.93
   6   2   1   93.01    1.93
   6   2   1   91.80    1.99
   6   2   1   91.42    1.98
  -7  -2  -1    8.60    0.52
   7   2   1    7.42    0.36
   7   2   1    7.37    0.30
   7   2   1    7.38    0.34
   7   2   1    7.23    0.29
  -8  -2  -1  116.41    2.84
   8   2   1  119.59    2.44
   8   2   1  115.12    2.55
   8   2   1  116.98    2.50
  -9  -2  -1   52.70    1.66
  -9  -2  -1   56.11    1.99
   9   2   1   55.22    1.29
   9   2   1   54.96    1.36
 -10  -2  -1   92.39    2.52
 -10  -2  -1   93.62    2.85
  10   2   1   92.37    2.03
  10   2   1   92.37    2.11
 -11  -2  -1   10.75    0.89
  11  -3  -1    5.69    0.53
 -11   3   1    5.98    0.69
  10  -3  -1    7.40    0.54
 -10   3   1    6.82    0.70
   9  -3  -1   13.75    0.68
  -9   3   1   13.22    0.89
   8  -3  -1    8.77    0.51
  -8   3   1    7.85    0.65
  -8   3   1    8.86    0.54
   7  -3  -1   80.20    1.94
  -7   3   1   79.39    2.01
  -7   3   1   79.07    2.29
   6  -3  -1  102.56    2.37
  -6   3   1  111.49    2.30
  -6   3   1  103.55    2.68
  -6   3   1  105.29    2.45
   5  -3  -1    9.66    0.43
  -5   3   1   10.47    0.40
  -5   3   1   10.37    0.48
   4  -3  -1    1.20    0.17
  -4   3   1    1.41    0.22
  -4   3   1    1.09    0.17
   3  -3  -1  236.46    4.69
  -3   3   1  231.61    4.73
  -3   3   1  241.30    4.81
  -3   3   1  237.41    4.65
  -3   3   1  238.19    4.50
   2  -3  -1  253.43    4.81
  -2   3   1  247.10    4.69
  -2   3   1  243.70    4.81
  -2   3   1  248.06    4.88
  -2   3   1  239.58    4.66
  -2   3   1  243.91    4.85
  -2   3   1  247.09    4.65
   1  -3  -1  222.97    4.27
  -1   3   1  217.32    4.33
  -1   3   1  219.33    4.30
  -1   3   1  221.71    4.18
  -1   3   1  219.61    4.32
  -1   3   1  224.49    4.17
  -1   3   1  218.88    4.18
  -1   3   1  215.91    4.21
   0  -3  -1   16.13    0.39
   0  -3  -1   16.38    0.44
   0   3   1   15.35    0.47
   0   3   1   15.86    0.46
   0   3   1   16.19    0.41
   0   3   1   15.79    0.36
   0   3   1   16.11    0.38
   0   3   1   16.37    0.42
   0   3   1   15.67    0.36
  -1  -3  -1  225.72    4.27
   1   3   1  224.24    4.19
   1   3   1  216.52    4.22
   1   3   1  218.42    4.24
   1   3   1  209.57    4.33
   1   3   1  221.38    4.19
  -2  -3  -1  248.80    4.86
   2   3   1  252.31    4.83
   2   3   1  252.54    4.81
   2   3   1  241.45    4.93
   2   3   1  252.12    4.80
   2   3   1  250.53    4.78
  -3  -3  -1  233.90    4.59
   3   3   1  233.92    4.51
   3   3   1  225.76    4.64
   3   3   1  229.54    4.51
   3   3   1  236.36    4.47
  -4  -3  -1    1.49    0.18
   4   3   1    1.14    0.18
   4   3   1    1.18    0.10
   4   3   1    1.62    0.14
  -5  -3  -1   11.31    0.52
   5   3   1   10.22    0.37
   5   3   1   11.86    0.37
   5   3   1    9.89    0.33
   5   3   1   11.73    0.40
  -6  -3  -1  107.18    2.56
   6   3   1  109.80    2.30
   6   3   1  106.26    2.25
   6   3   1  110.39    2.24
   6   3   1  105.76    2.23
  -7  -3  -1   81.19    2.11
   7   3   1   81.12    1.82
   7   3   1   81.22    1.76
   7   3   1   80.76    1.76
  -8  -3  -1    9.43    0.59
   8   3   1   10.10    0.44
   8   3   1    9.95    0.39
   8   3   1    9.87    0.45
  -9  -3  -1   13.90    0.75
   9   3   1   14.27    0.57
   9   3   1   14.55    0.51
 -10  -3  -1    7.66    0.59
  10   3   1    6.81    0.36
  10   3   1    7.13    0.42
 -11  -3  -1    6.93    0.74
 -11  -3  -1    7.10    0.61
  11   3   1    6.22    0.41
  11   3   1    6.48    0.37
  10  -4  -1   15.81    0.80
 -10   4   1   15.47    1.03
   9  -4  -1   61.47    1.73
  -9   4   1   59.35    2.09
   8  -4  -1  157.13    3.52
  -8   4   1  154.73    3.93
   7  -4  -1   12.59    0.59
  -7   4   1   11.76    0.73
  -7   4   1   12.71    0.64
   6  -4  -1   83.57    1.98
  -6   4   1   81.10    2.04
  -6   4   1   83.63    1.88
  -6   4   1   80.76    2.23
   5  -4  -1   15.64    0.60
  -5   4   1   16.33    0.73
  -5   4   1   16.02    0.65
  -5   4   1   16.31    0.56
   4  -4  -1   16.67    0.57
  -4   4   1   18.51    0.70
  -4   4   1   16.04    0.54
  -4   4   1   15.99    0.61
  -4   4   1   16.18    0.39
   3  -4  -1  208.71    4.21
  -3   4   1  206.83    4.28
  -3   4   1  210.25    4.03
  -3   4   1  212.37    4.34
  -3   4   1  211.79    4.21
   2  -4  -1  137.06    2.78
  -2   4   1  135.98    2.62
  -2   4   1  139.21    2.66
  -2   4   1  134.42    2.86
  -2   4   1  136.74    2.60
  -2   4   1  135.92    2.67
  -2   4   1  134.30    2.82
  -2   4   1  134.54    2.83
   1  -4  -1   87.04    1.83
  -1   4   1   88.25    1.88
  -1   4   1   88.27    1.93
  -1   4   1   87.21    1.79
  -1   4   1   90.77    1.73
  -1   4   1   88.25    1.92
  -1   4   1   87.07    1.74
  -1   4   1   90.55    1.75
   0  -4  -1   86.86    1.79
   0  -4  -1   83.73    1.70
   0   4   1   84.14    1.65
   0   4   1   82.30    1.72
   0   4   1   81.52    1.84
   0   4   1   84.05    1.83
   0   4   1   84.24    1.68
   0   4   1   83.74    1.66
  -1  -4  -1   93.08    1.77
  -1  -4  -1   90.83    1.91
   1   4   1   88.87    1.87
   1   4   1   90.63    1.81
   1   4   1   89.71    1.84
   1   4   1   89.48    1.99
   1   4   1   91.42    1.80
  -2  -4  -1  140.16    2.78
   2   4   1  134.75    2.87
   2   4   1  133.55    2.74
   2   4   1  136.51    2.68
   2   4   1  133.15    2.67
   2   4   1  137.18    2.72
  -3  -4  -1  207.55    4.18
   3   4   1  213.45    4.12
   3   4   1  209.14    4.28
   3   4   1  206.20    4.10
   3   4   1  205.24    4.13
   3   4   1  213.03    4.07
  -4  -4  -1   16.93    0.58
   4   4   1   15.89    0.50
   4   4   1   16.23    0.62
   4   4   1   15.96    0.50
   4   4   1   16.23    0.46
  -5  -4  -1   17.30    0.65
   5   4   1   15.97    0.53
   5   4   1   15.86    0.65
   5   4   1   16.44    0.49
   5   4   1   16.16    0.52
  -6  -4  -1   84.80    2.14
   6   4   1   86.62    1.91
   6   4   1   85.02    1.87
   6   4   1   85.23    1.84
  -7  -4  -1   12.77    0.67
   7   4   1   12.59    0.50
   7   4   1   12.52    0.45
   7   4   1   12.94    0.48
  -8  -4  -1  168.56    3.81
   8   4   1  158.04    3.37
   8   4   1  162.21    3.45
   8   4   1  163.72    3.36
  -9  -4  -1   66.09    1.95
   9   4   1   64.82    1.55
   9   4   1   65.19    1.63
 -10  -4  -1   18.02    0.90
  10   4   1   16.27    0.67
  10   4   1   15.96    0.60
  10  -5  -1   11.19    0.69
 -10   5   1   11.32    0.90
   9  -5  -1   19.34    0.86
  -9   5   1   18.32    1.09
   8  -5  -1   10.07    0.58
  -8   5   1    8.81    0.71
   7  -5  -1   22.79    0.86
  -7   5   1   22.51    1.05
   6  -5  -1   40.33    1.20
  -6   5   1   41.90    1.42
  -6   5   1   42.44    1.14
  -6   5   1   40.48    1.27
   5  -5  -1   26.05    0.85
  -5   5   1   26.39    0.82
  -5   5   1   26.66    0.92
  -5   5   1   27.20    1.00
   4  -5  -1  130.48    2.83
  -4   5   1  131.76    2.83
  -4   5   1  133.11    2.93
  -4   5   1  132.29    3.00
  -4   5   1  131.65    2.59
   3  -5  -1  176.63    3.51
  -3   5   1  166.14    3.25
  -3   5   1  173.31    3.55
  -3   5   1  170.41    3.33
  -3   5   1  167.55    3.63
  -3   5   1  171.56    3.60
  -3   5   1  167.68    3.27
   2  -5  -1   25.08    0.71
  -2   5   1   27.48    0.57
  -2   5   1   27.08    0.61
  -2   5   1   26.54    0.59
  -2   5   1   26.55    0.79
  -2   5   1   25.92    0.78
  -2   5   1   26.01    0.81
  -2   5   1   26.25    0.64
   1  -5  -1   20.82    0.56
   1  -5  -1   20.45    0.63
  -1   5   1   20.05    0.66
  -1   5   1   19.70    0.47
  -1   5   1   20.50    0.49
  -1   5   1   20.61    0.47
  -1   5   1   19.66    0.66
  -1   5   1   20.44    0.55
   0  -5  -1   89.91    1.80
   0  -5  -1   90.13    1.92
   0   5   1   85.96    1.84
   0   5   1   87.41    1.75
   0   5   1   84.98    1.99
   0   5   1   87.94    1.98
   0   5   1   88.15    1.79
   0   5   1   89.94    1.76
  -1  -5  -1   19.92    0.61
  -1  -5  -1   21.14    0.48
   1   5   1   19.68    0.57
   1   5   1   20.26    0.50
   1   5   1   20.52    0.49
   1   5   1   19.54    0.68
   1   5   1   20.67    0.54
  -2  -5  -1   26.61    0.74
   2   5   1   25.88    0.71
   2   5   1   27.50    0.65
   2   5   1   26.35    0.83
   2   5   1   26.01    0.64
   2   5   1   26.44    0.68
  -3  -5  -1  174.88    3.60
   3   5   1  179.30    3.53
   3   5   1  176.79    3.48
   3   5   1  174.67    3.55
   3   5   1  174.75    3.47
   3   5   1  172.52    3.72
  -4  -5  -1  134.22    2.87
   4   5   1  131.76    2.74
   4   5   1  131.04    2.96
   4   5   1  134.54    2.77
   4   5   1  134.38    2.79
   4   5   1  133.69    2.71
  -5  -5  -1   25.77    0.85
   5   5   1   26.20    0.71
   5   5   1   26.13    0.76
   5   5   1   25.89    0.76
   5   5   1   27.05    0.76
   5   5   1   26.04    0.91
  -6  -5  -1   42.20    1.29
   6   5   1   42.67    1.11
   6   5   1   42.73    1.31
   6   5   1   43.88    1.06
   6   5   1   43.15    1.12
  -7  -5  -1   24.10    0.97
   7   5   1   23.15    0.73
   7   5   1   23.59    0.76
   7   5   1   22.34    0.69
  -8  -5  -1    8.39    0.60
   8   5   1   10.03    0.48
   8   5   1    9.74    0.43
   8   5   1    9.78    0.45
  -9  -5  -1   20.20    0.96
   9   5   1   19.73    0.68
   9   5   1   19.13    0.74
  10   5   1   12.42    0.60
  10   5   1   13.09    0.55
  10  -6  -1    9.46    0.66
 -10   6   1    9.16    0.84
   9  -6  -1    4.45    0.46
  -9   6   1    3.61    0.59
   8  -6  -1   74.06    1.99
  -8   6   1   70.29    2.30
   7  -6  -1   65.69    1.77
  -7   6   1   63.23    2.03
   6  -6  -1   36.92    1.14
  -6   6   1   36.65    1.09
  -6   6   1   36.51    1.34
   5  -6  -1  102.87    2.42
  -5   6   1  107.22    2.42
  -5   6   1  106.36    2.65
   4  -6  -1   11.02    0.48
  -4   6   1   10.26    0.33
  -4   6   1    9.47    0.54
  -4   6   1   10.27    0.49
   3  -6  -1  121.77    2.63
  -3   6   1  122.08    2.79
  -3   6   1  119.18    2.70
  -3   6   1  122.47    2.39
  -3   6   1  123.12    2.36
  -3   6   1  123.31    2.47
   2  -6  -1  112.84    2.39
   2  -6  -1  114.32    2.50
  -2   6   1  112.22    2.24
  -2   6   1  110.35    2.54
  -2   6   1  114.87    2.23
  -2   6   1  109.29    2.51
  -2   6   1  110.92    2.31
  -2   6   1  112.15    2.19
   1  -6  -1   50.27    1.16
   1  -6  -1   49.73    1.27
  -1   6   1   49.87    1.32
  -1   6   1   48.44    1.32
  -1   6   1   50.11    1.08
  -1   6   1   49.79    1.15
  -1   6   1   50.10    1.05
  -1   6   1   52.19    1.05
   0  -6  -1  162.89    3.35
   0  -6  -1  165.04    3.19
   0   6   1  157.01    3.12
   0   6   1  162.78    3.14
   0   6   1  157.94    3.44
   0   6   1  162.79    3.18
   0   6   1  156.43    3.41
   0   6   1  157.59    3.25
  -1  -6  -1   51.97    1.07
  -1  -6  -1   52.18    1.26
   1   6   1   49.18    1.36
   1   6   1   51.17    1.15
   1   6   1   49.29    1.20
   1   6   1   49.52    1.10
   1   6   1   50.76    1.08
  -2  -6  -1  113.85    2.46
   2   6   1  113.11    2.36
   2   6   1  112.26    2.60
   2   6   1  115.87    2.29
   2   6   1  110.43    2.40
   2   6   1  113.43    2.31
  -3  -6  -1  125.29    2.71
   3   6   1  124.81    2.56
   3   6   1  126.33    2.66
   3   6   1  123.64    2.85
   3   6   1  127.12    2.63
   3   6   1  124.54    2.55
  -4  -6  -1   10.54    0.49
   4   6   1   10.92    0.57
   4   6   1   12.07    0.46
   4   6   1   11.36    0.41
   4   6   1   11.49    0.42
   4   6   1   11.27    0.46
  -5  -6  -1  108.62    2.49
   5   6   1  106.69    2.28
   5   6   1  106.10    2.36
   5   6   1  108.32    2.60
   5   6   1  105.99    2.33
   5   6   1  108.55    2.36
  -6  -6  -1   36.61    1.19
   6   6   1   37.79    1.06
   6   6   1   36.87    1.04
   6   6   1   37.89    1.26
   6   6   1   38.94    1.06
   6   6   1   37.88    0.99
  -7  -6  -1   66.20    1.89
   7   6   1   66.43    1.67
   7   6   1   67.23    1.64
   7   6   1   66.98    1.67
   7   6   1   67.89    1.59
  -8  -6  -1   78.86    2.23
   8   6   1   78.29    1.83
   8   6   1   78.36    1.89
   8   6   1   78.03    1.92
   8   6   1   77.69    1.95
   9   6   1    4.80    0.41
   9   6   1    4.14    0.36
   9   6   1    4.88    0.39
   9   6   1    4.13    0.34
  10   6   1    9.66    0.60
  10   6   1    9.80    0.50
  10   6   1   10.31    0.56
   9  -7  -1    7.01    0.56
  -9   7   1    6.95    0.72
   8  -7  -1   11.32    0.66
  -8   7   1   10.87    0.82
   7  -7  -1   14.65    0.72
  -7   7   1   16.39    0.93
   6  -7  -1   53.47    1.53
  -6   7   1   53.80    1.76
  -6   7   1   56.02    1.52
   5  -7  -1   13.36    0.61
  -5   7   1   13.74    0.63
  -5   7   1   13.23    0.72
   4  -7  -1   61.16    1.55
  -4   7   1   60.03    1.72
  -4   7   1   60.76    1.61
   3  -7  -1   75.95    1.77
  -3   7   1   76.01    1.90
  -3   7   1   75.04    1.63
  -3   7   1   73.17    1.94
   2  -7  -1    9.31    0.48
   2  -7  -1    9.84    0.42
  -2   7   1    9.60    0.31
  -2   7   1    9.76    0.52
  -2   7   1    9.96    0.52
  -2   7   1    9.70    0.28
  -2   7   1   10.02    0.38
   1  -7  -1   95.76    2.21
   1  -7  -1   96.52    2.06
  -1   7   1   94.55    2.30
  -1   7   1   97.53    1.98
  -1   7   1   98.26    1.93
  -1   7   1   95.61    2.29
  -1   7   1   94.08    1.93
  -1   7   1   94.79    2.07
   0  -7  -1   35.32    0.85
   0  -7  -1   35.27    1.01
   0   7   1   34.52    0.79
   0   7   1   35.59    0.81
   0   7   1   34.96    1.08
   0   7   1   34.80    1.10
   0   7   1   36.14    0.86
   0   7   1   35.05    0.93
  -1  -7  -1   95.29    2.15
   1   7   1   94.36    2.30
   1   7   1   92.77    1.91
   1   7   1   93.10    2.00
   1   7   1   95.55    2.09
   1   7   1   94.01    1.95
  -2  -7  -1    9.98    0.46
   2   7   1    9.22    0.38
   2   7   1    9.28    0.35
   2   7   1    9.16    0.53
   2   7   1    9.61    0.33
  -3  -7  -1   74.40    1.83
   3   7   1   77.24    2.00
   3   7   1   78.36    1.68
   3   7   1   77.05    1.79
   3   7   1   76.82    1.65
   3   7   1   76.03    1.74
  -4  -7  -1   61.00    1.59
   4   7   1   63.63    1.54
   4   7   1   62.41    1.43
   4   7   1   61.42    1.50
   4   7   1   63.58    1.43
   4   7   1   61.00    1.74
  -5  -7  -1   15.39    0.66
   5   7   1   13.86    0.57
   5   7   1   14.18    0.51
   5   7   1   13.87    0.53
   5   7   1   13.95    0.56
   5   7   1   14.40    0.73
  -6  -7  -1   56.83    1.61
   6   7   1   56.80    1.71
   6   7   1   54.64    1.45
   6   7   1   55.84    1.46
   6   7   1   56.54    1.38
   6   7   1   55.45    1.42
  -7  -7  -1   16.32    0.80
   7   7   1   15.52    0.59
   7   7   1   15.12    0.64
   7   7   1   14.96    0.63
   7   7   1   16.06    0.66
  -8  -7  -1   12.50    0.81
   8   7   1   12.57    0.61
   8   7   1   12.31    0.58
   8   7   1   12.92    0.55
   8   7   1   13.11    0.61
   9   7   1    7.27    0.43
   9   7   1    7.26    0.48
   9   7   1    7.51    0.47
   9   7   1    7.77    0.52
   8  -8  -1    9.96    0.64
  -8   8   1    9.05    0.77
   7  -8  -1   36.51    1.25
  -7   8   1   37.87    1.53
   6  -8  -1   36.06    1.20
  -6   8   1   35.99    1.41
  -6   8   1   37.65    1.46
   5  -8  -1   67.65    1.78
  -5   8   1   68.86    2.03
  -5   8   1   67.61    1.84
   4  -8  -1   19.66    0.73
  -4   8   1   18.71    0.80
  -4   8   1   17.93    0.84
   3  -8  -1   46.13    1.38
   3  -8  -1   48.13    1.26
  -3   8   1   45.86    1.40
  -3   8   1   46.38    1.13
  -3   8   1   45.81    1.44
   2  -8  -1   16.74    0.70
   2  -8  -1   18.03    0.61
  -2   8   1   16.98    0.75
  -2   8   1   16.73    0.75
  -2   8   1   16.29    0.56
   1  -8  -1   24.14    0.71
   1  -8  -1   24.57    0.85
  -1   8   1   25.05    0.65
  -1   8   1   24.11    0.93
  -1   8   1   24.54    0.74
  -1   8   1   24.59    0.61
  -1   8   1   24.26    0.91
   0  -8  -1  195.27    4.13
   0   8   1  199.29    4.02
   0   8   1  193.55    3.83
   0   8   1  189.27    4.28
   0   8   1  195.95    3.89
   0   8   1  196.23    4.26
  -1  -8  -1   25.20    0.84
   1   8   1   23.44    0.64
   1   8   1   23.48    0.69
   1   8   1   23.19    0.76
   1   8   1   24.84    0.96
  -2  -8  -1   16.77    0.67
   2   8   1   18.01    0.80
   2   8   1   17.21    0.58
   2   8   1   17.73    0.54
   2   8   1   18.13    0.65
  -3  -8  -1   47.79    1.33
   3   8   1   48.88    1.29
   3   8   1   47.00    1.22
   3   8   1   47.16    1.15
   3   8   1   48.91    1.51
   3   8   1   47.19    1.12
  -4  -8  -1   19.12    0.77
   4   8   1   21.25    0.75
   4   8   1   21.80    0.93
   4   8   1   20.68    0.65
   4   8   1   19.99    0.62
   4   8   1   20.18    0.70
  -5  -8  -1   68.81    1.84
   5   8   1   72.35    2.02
   5   8   1   65.76    1.61
   5   8   1   68.27    1.70
   5   8   1   66.98    1.61
   5   8   1   71.12    1.75
  -6  -8  -1   36.24    1.24
   6   8   1   36.36    1.05
   6   8   1   36.19    1.02
   6   8   1   36.46    1.11
   6   8   1   37.00    1.13
   6   8   1   37.38    1.37
  -7  -8  -1   38.84    1.36
   7   8   1   41.68    1.49
   7   8   1   37.24    1.09
   7   8   1   40.02    1.21
   7   8   1   39.59    1.20
   7   8   1   38.26    1.15
   8   8   1   10.84    0.58
   8   8   1    9.93    0.56
   8   8   1   10.40    0.57
   8   8   1   10.00    0.50
   7  -9  -1    3.48    0.44
  -7   9   1    3.60    0.55
   6  -9  -1   11.86    0.66
  -6   9   1   12.63    0.83
   5  -9  -1   26.92    0.97
   5  -9  -1   27.60    1.12
  -5   9   1   25.72    1.16
  -5   9   1   27.77    1.07
   4  -9  -1   16.39    0.80
   4  -9  -1   16.40    0.69
  -4   9   1   16.18    0.80
  -4   9   1   17.02    0.87
   3  -9  -1    3.83    0.38
   3  -9  -1    3.94    0.32
  -3   9   1    3.47    0.27
  -3   9   1    3.78    0.40
  -3   9   1    4.64    0.43
   2  -9  -1    0.36    0.17
  -2   9   1    0.10    0.12
  -2   9   1    0.28    0.19
  -2   9   1    0.14    0.15
   1  -9  -1   34.30    1.10
  -1   9   1   34.70    0.98
  -1   9   1   32.07    1.19
  -1   9   1   33.02    1.17
   0  -9  -1   29.08    1.00
   0   9   1   31.03    0.93
   0   9   1   31.16    0.77
   0   9   1   30.50    0.82
   0   9   1   29.99    1.14
  -1  -9  -1   33.89    1.09
   1   9   1   32.78    0.91
   1   9   1   34.76    0.87
   1   9   1   34.34    1.24
   1   9   1   34.76    1.02
  -2  -9  -1    0.20    0.14
   2   9   1    0.33    0.10
   2   9   1    0.35    0.12
   2   9   1    0.07    0.16
   2   9   1    0.38    0.15
  -3  -9  -1    3.89    0.35
   3   9   1    4.32    0.44
   3   9   1    3.53    0.29
   3   9   1    3.83    0.33
   3   9   1    4.06    0.27
  -4  -9  -1   17.38    0.75
   4   9   1   18.09    0.90
   4   9   1   17.14    0.71
   4   9   1   16.50    0.65
   4   9   1   16.98    0.60
  -5  -9  -1   27.08    1.02
   5   9   1   28.17    0.85
   5   9   1   27.15    0.96
   5   9   1   25.73    0.90
   5   9   1   28.93    1.20
  -6  -9  -1   13.96    0.73
   6   9   1   13.09    0.64
   6   9   1   12.42    0.80
   6   9   1   12.27    0.54
   6   9   1   12.10    0.60
   7   9   1    3.99    0.56
   7   9   1    4.74    0.40
   7   9   1    3.46    0.39
   7   9   1    4.12    0.37
   6 -10  -1   11.86    0.80
   6 -10  -1   12.25    0.69
  -6  10   1   12.03    0.86
   5 -10  -1    8.08    0.63
   5 -10  -1    8.08    0.53
  -5  10   1    7.01    0.64
  -5  10   1    7.46    0.59
   4 -10  -1    4.05    0.44
  -4  10   1    4.43    0.49
  -4  10   1    3.75    0.45
   3 -10  -1   22.75    0.97
  -3  10   1   23.00    1.05
  -3  10   1   24.42    1.05
   2 -10  -1   47.41    1.48
  -2  10   1   47.56    1.59
  -2  10   1   48.17    1.28
  -2  10   1   47.01    1.57
   1 -10  -1    2.62    0.36
  -1  10   1    2.26    0.37
  -1  10   1    2.82    0.44
  -1  10   1    2.44    0.29
   0 -10  -1    7.29    0.49
   0  10   1    7.04    0.44
   0  10   1    7.28    0.58
  -1 -10  -1    2.44    0.35
   1  10   1    2.79    0.44
   1  10   1    2.59    0.23
   1  10   1    2.80    0.33
   1  10   1    2.55    0.25
  -2 -10  -1   49.76    1.47
   2  10   1   47.54    1.20
   2  10   1   49.03    1.28
   2  10   1   48.59    1.66
   2  10   1   49.83    1.40
  -3 -10  -1   23.96    0.92
   3  10   1   22.44    0.78
   3  10   1   23.58    0.88
   3  10   1   23.46    0.73
   3  10   1   22.63    1.08
  -4 -10  -1    4.23    0.41
   4  10   1    4.02    0.30
   4  10   1    4.42    0.40
   4  10   1    4.18    0.50
   4  10   1    3.92    0.35
  -5 -10  -1    7.74    0.56
   5  10   1    8.49    0.50
   5  10   1    7.76    0.52
   5  10   1    8.62    0.69
   5  10   1    7.04    0.41
   6  10   1   11.82    0.62
   6  10   1   12.38    0.84
   6  10   1   11.67    0.55
   6  10   1   12.60    0.66
   4 -11  -1   55.84    1.79
  -4  11   1   52.63    1.79
  -4  11   1   52.46    1.87
   3 -11  -1    9.67    0.65
  -3  11   1    9.52    0.71
  -3  11   1    8.98    0.69
   2 -11  -1   21.24    0.96
  -2  11   1   23.60    1.10
  -2  11   1   22.27    0.81
  -2  11   1   22.35    1.06
   1 -11  -1    3.17    0.38
  -1  11   1    4.17    0.50
  -1  11   1    3.73    0.35
   0 -11  -1    0.35    0.19
   0  11   1    0.98    0.32
   0  11   1    0.03    0.15
  -1 -11  -1    3.50    0.39
   1  11   1    4.07    0.50
   1  11   1    5.51    0.43
  -2 -11  -1   22.40    0.94
   2  11   1   21.65    0.70
   2  11   1   23.44    0.91
   2  11   1   22.27    0.77
   2  11   1   23.21    1.13
  -3 -11  -1    9.55    0.61
   3  11   1    9.39    0.45
   3  11   1   10.26    0.60
   3  11   1   10.03    0.52
   3  11   1    9.82    0.75
  -4 -11  -1   53.21    1.66
   4  11   1   53.96    1.41
   4  11   1   53.56    1.50
   4  11   1   55.25    1.62
   4  11   1   56.81    1.95
   4  11  -2   20.37    0.79
   4  11  -2   20.95    1.08
   4  11  -2   19.12    0.70
   4  11  -2   19.60    0.86
  -4 -11   2   18.17    0.90
   3  11  -2    6.21    0.61
   3  11  -2    7.24    0.51
   3  11  -2    6.24    0.37
   3  11  -2    6.57    0.42
  -3 -11   2    6.09    0.52
   2  11  -2   37.02    1.08
   2  11  -2   36.91    1.47
   2  11  -2   38.68    1.23
   2  11  -2   36.79    1.00
  -2 -11   2   38.39    1.32
   1  11  -2   31.01    1.06
   1  11  -2   32.26    1.33
  -1 -11   2   30.93    1.15
   0  11  -2    3.40    0.52
   0  11  -2    4.10    0.41
   0 -11   2    4.17    0.42
  -1  11  -2   33.29    1.04
  -1  11  -2   30.00    1.30
   1 -11   2   31.07    1.18
  -2  11  -2   36.85    1.44
  -2  11  -2   38.14    1.14
  -2  11  -2   38.37    1.47
   2 -11   2   37.45    1.35
  -3  11  -2    6.02    0.59
  -3  11  -2    6.13    0.59
   3 -11   2    6.64    0.56
  -4  11  -2   17.92    1.01
  -4  11  -2   17.86    0.98
   4 -11   2   19.30    0.97
   6  10  -2    3.26    0.52
   6  10  -2    3.14    0.33
   6  10  -2    3.10    0.39
   6  10  -2    3.08    0.38
  -6 -10   2    3.55    0.45
   5  10  -2   44.62    1.61
   5  10  -2   43.28    1.34
   5  10  -2   43.79    1.29
   5  10  -2   42.43    1.19
  -5 -10   2   43.04    1.46
   4  10  -2   21.19    1.04
   4  10  -2   21.40    0.80
   4  10  -2   22.73    0.74
   4  10  -2   21.90    0.86
  -4 -10   2   21.58    0.93
   3  10  -2   24.05    0.89
   3  10  -2   24.02    0.81
   3  10  -2   22.58    0.72
   3  10  -2   22.89    1.07
  -3 -10   2   23.89    0.96
   2  10  -2   49.30    1.30
   2  10  -2   47.70    1.22
   2  10  -2   50.92    1.69
   2  10  -2   53.41    1.45
  -2 -10   2   49.71    1.52
   1  10  -2   27.40    0.81
   1  10  -2   28.12    0.94
   1  10  -2   27.20    1.14
   1  10  -2   27.96    0.76
  -1 -10   2   27.06    1.02
   0  10  -2   42.43    1.49
   0  10  -2   41.81    1.21
   0 -10   2   41.37    1.34
  -1  10  -2   27.54    1.15
  -1  10  -2   27.63    0.90
  -1  10  -2   26.58    1.11
   1 -10   2   28.53    1.05
  -2  10  -2   49.73    1.65
  -2  10  -2   49.13    1.62
  -2  10  -2   50.82    1.33
   2 -10   2   48.43    1.52
  -3  10  -2   23.86    1.07
  -3  10  -2   24.69    1.07
   3 -10   2   22.54    0.98
  -4  10  -2   21.76    1.01
  -4  10  -2   21.53    1.05
   4 -10   2   21.44    0.98
  -5  10  -2   42.19    1.50
  -5  10  -2   41.11    1.59
   5 -10   2   42.03    1.50
   5 -10   2   40.61    1.30
  -6  10  -2    2.32    0.46
  -6  10  -2    2.69    0.45
   6 -10   2    2.61    0.44
   6 -10   2    2.56    0.37
   7   9  -2    5.55    0.45
   7   9  -2    5.73    0.40
   7   9  -2    5.93    0.45
   7   9  -2    6.19    0.58
  -7  -9   2    5.62    0.54
   6   9  -2   33.83    1.32
   6   9  -2   33.00    1.09
   6   9  -2   32.42    0.99
   6   9  -2   31.66    1.07
  -6  -9   2   33.75    1.25
   5   9  -2   52.71    1.35
   5   9  -2   54.35    1.73
   5   9  -2   52.79    1.44
   5   9  -2   54.80    1.50
  -5  -9   2   50.13    1.58
   4   9  -2   53.16    1.70
   4   9  -2   53.43    1.41
   4   9  -2   51.62    1.46
   4   9  -2   53.84    1.33
  -4  -9   2   54.40    1.58
   3   9  -2    3.29    0.34
   3   9  -2    2.48    0.24
   3   9  -2    3.24    0.44
   3   9  -2    2.93    0.30
  -3  -9   2    3.21    0.34
   2   9  -2   37.53    1.03
   2   9  -2   38.69    1.34
   2   9  -2   37.24    0.97
   2   9  -2   39.29    1.13
  -2  -9   2   38.84    1.22
   1   9  -2   98.54    2.25
   1   9  -2   91.51    2.49
   1   9  -2   95.98    2.10
   1   9  -2   95.28    2.03
  -1  -9   2   98.49    2.37
   0   9  -2   23.74    0.63
   0   9  -2   24.13    0.80
   0   9  -2   23.98    0.68
   0   9  -2   22.30    0.96
   0  -9   2   23.51    0.88
  -1   9  -2   96.63    2.18
  -1   9  -2   94.44    2.48
  -1   9  -2   93.41    2.44
   1  -9   2   96.82    2.36
  -2   9  -2   35.61    1.27
  -2   9  -2   36.73    1.02
  -2   9  -2   37.54    1.29
   2  -9   2   37.22    1.21
  -3   9  -2    3.08    0.26
  -3   9  -2    2.97    0.38
  -3   9  -2    3.25    0.39
   3  -9   2    2.61    0.27
   3  -9   2    2.96    0.35
  -4   9  -2   54.06    1.73
  -4   9  -2   52.78    1.65
   4  -9   2   54.13    1.64
   4  -9   2   53.04    1.47
  -5   9  -2   48.12    1.57
  -5   9  -2   50.29    1.71
   5  -9   2   51.51    1.47
   5  -9   2   48.92    1.61
  -6   9  -2   32.34    1.22
  -6   9  -2   31.73    1.36
   6  -9   2   30.64    1.25
   6  -9   2   32.46    1.14
  -7   9  -2    5.72    0.62
   7  -9   2    5.46    0.48
   8   8  -2   46.16    1.29
   8   8  -2   45.07    1.35
   8   8  -2   47.21    1.36
   8   8  -2   45.26    1.38
  -8  -8   2   45.95    1.65
   7   8  -2   35.63    1.31
   7   8  -2   34.70    1.10
   7   8  -2   32.61    1.00
   7   8  -2   34.11    1.08
   7   8  -2   31.84    1.02
  -7  -8   2   32.19    1.26
   6   8  -2   83.78    2.05
   6   8  -2   81.09    1.95
   6   8  -2   82.71    1.94
   6   8  -2   83.69    2.04
   6   8  -2   86.54    2.32
  -6  -8   2   82.98    2.23
   5   8  -2   22.14    0.78
   5   8  -2   23.54    0.98
   5   8  -2   22.25    0.71
   5   8  -2   22.60    0.81
   5   8  -2   22.79    0.72
  -5  -8   2   22.43    0.90
   4   8  -2   18.56    0.61
   4   8  -2   18.14    0.66
   4   8  -2   19.56    0.86
   4   8  -2   18.39    0.69
  -4  -8   2   18.03    0.76
   3   8  -2   28.89    0.84
   3   8  -2   28.26    0.78
   3   8  -2   29.44    1.08
   3   8  -2   27.28    0.89
  -3  -8   2   27.58    0.95
   2   8  -2  106.33    2.35
   2   8  -2  103.79    2.19
   2   8  -2  102.76    2.25
   2   8  -2  103.57    2.58
  -2  -8   2  103.07    2.44
   1   8  -2   77.25    2.06
   1   8  -2   77.85    1.73
   1   8  -2   78.58    1.84
   1   8  -2   77.49    1.67
  -1  -8   2   79.18    1.94
   0   8  -2    5.45    0.24
   0   8  -2    5.91    0.45
   0   8  -2    5.82    0.28
   0   8  -2    5.96    0.35
   0  -8   2    5.47    0.39
  -1   8  -2   78.92    2.05
  -1   8  -2   79.08    1.81
  -1   8  -2   79.62    1.63
  -1   8  -2   78.50    2.07
  -1   8  -2   80.53    1.68
   1  -8   2   77.49    1.96
   1  -8   2   80.53    1.86
  -2   8  -2   97.34    2.48
  -2   8  -2  100.88    2.50
  -2   8  -2  103.35    2.21
   2  -8   2  100.81    2.42
   2  -8   2  102.90    2.23
  -3   8  -2   26.59    0.76
  -3   8  -2   25.86    1.01
  -3   8  -2   27.14    1.01
   3  -8   2   27.54    0.98
   3  -8   2   28.18    0.86
  -4   8  -2   18.67    0.82
  -4   8  -2   18.34    0.86
   4  -8   2   19.03    0.82
   4  -8   2   18.96    0.72
  -5   8  -2   22.03    1.00
  -5   8  -2   22.78    0.93
   5  -8   2   22.90    0.85
  -6   8  -2   78.33    2.34
  -6   8  -2   82.43    2.16
   6  -8   2   80.56    2.08
  -7   8  -2   31.89    1.38
   7  -8   2   31.84    1.14
  -8   8  -2   42.14    1.72
   8  -8   2   44.37    1.47
   9   7  -2   28.61    0.94
   9   7  -2   30.28    1.04
   9   7  -2   28.83    1.04
   9   7  -2   29.58    0.98
  -9  -7   2   30.60    1.32
   8   7  -2    4.74    0.35
   8   7  -2    4.88    0.38
   8   7  -2    5.27    0.41
   8   7  -2    4.75    0.39
  -8  -7   2    5.07    0.54
   7   7  -2   24.43    0.86
   7   7  -2   25.93    0.82
   7   7  -2   26.55    1.06
   7   7  -2   26.29    0.89
   7   7  -2   25.81    0.87
  -7  -7   2   26.51    1.08
   6   7  -2   74.85    1.82
   6   7  -2   73.61    1.81
   6   7  -2   73.31    1.72
   6   7  -2   72.31    1.76
   6   7  -2   77.04    2.06
  -6  -7   2   73.76    2.00
   5   7  -2   23.01    0.77
   5   7  -2   23.67    0.77
   5   7  -2   22.57    0.71
   5   7  -2   24.46    0.94
   5   7  -2   23.92    0.71
  -5  -7   2   22.30    0.86
   4   7  -2   36.30    0.94
   4   7  -2   39.27    1.23
   4   7  -2   37.43    0.96
   4   7  -2   36.34    1.02
   4   7  -2   37.74    1.06
  -4  -7   2   37.87    1.14
   3   7  -2    2.90    0.23
   3   7  -2    2.29    0.17
   3   7  -2    2.29    0.24
   3   7  -2    2.70    0.31
   3   7  -2    2.76    0.20
   2   7  -2   61.09    1.65
   2   7  -2   63.17    1.42
   2   7  -2   59.24    1.29
   2   7  -2   61.95    1.35
   2   7  -2   59.85    1.47
  -2  -7   2   59.39    1.55
   1   7  -2   20.23    0.59
   1   7  -2   20.04    0.55
   1   7  -2   20.82    0.80
   1   7  -2   20.29    0.66
  -1  -7   2   21.25    0.73
   0   7  -2   15.12    0.54
   0   7  -2   15.48    0.67
   0   7  -2   15.38    0.66
   0   7  -2   16.07    0.47
   0   7  -2   15.69    0.43
   0  -7   2   15.76    0.61
   0  -7   2   16.09    0.46
  -1   7  -2   19.55    0.77
  -1   7  -2   19.84    0.62
  -1   7  -2   20.19    0.78
  -1   7  -2   20.67    0.50
  -1   7  -2   20.88    0.54
   1  -7   2   21.74    0.75
   1  -7   2   20.61    0.60
  -2   7  -2   58.83    1.24
  -2   7  -2   57.92    1.35
  -2   7  -2   58.13    1.59
  -2   7  -2   58.71    1.59
   2  -7   2   58.87    1.39
   2  -7   2   59.53    1.54
  -3   7  -2    2.45    0.29
  -3   7  -2    2.71    0.20
  -3   7  -2    2.44    0.30
   3  -7   2    2.00    0.22
   3  -7   2    3.06    0.30
  -4   7  -2   37.91    1.25
  -4   7  -2   37.66    1.18
   4  -7   2   36.73    1.08
  -5   7  -2   23.93    0.99
  -5   7  -2   22.53    0.87
   5  -7   2   21.95    0.81
  -6   7  -2   72.08    2.12
  -6   7  -2   72.51    1.91
   6  -7   2   71.34    1.87
  -7   7  -2   25.42    1.17
   7  -7   2   24.36    0.96
  -8   7  -2    4.31    0.54
   8  -7   2    4.74    0.45
  -9   7  -2   26.42    1.36
   9  -7   2   29.03    1.15
  10   6  -2   39.76    1.25
  10   6  -2   39.13    1.15
 -10  -6   2   41.15    1.59
   9   6  -2   13.40    0.77
   9   6  -2   14.24    0.58
   9   6  -2   12.96    0.62
  -9  -6   2   14.05    0.85
   8   6  -2  111.11    2.45
   8   6  -2  106.77    2.39
   8   6  -2  107.74    2.50
  -8  -6   2  103.88    2.84
   7   6  -2   31.23    1.11
   7   6  -2   28.88    0.90
   7   6  -2   30.13    0.87
   7   6  -2   29.64    0.94
  -7  -6   2   31.96    1.18
   6   6  -2   75.22    1.77
   6   6  -2   72.88    1.70
   6   6  -2   74.86    1.97
   6   6  -2   76.40    1.79
  -6  -6   2   72.45    1.97
   5   6  -2  101.37    2.23
   5   6  -2  101.79    2.42
   5   6  -2  100.66    2.22
   5   6  -2   95.01    2.16
   5   6  -2  100.30    2.15
  -5  -6   2   97.72    2.37
   4   6  -2    5.28    0.38
   4   6  -2    4.82    0.26
   4   6  -2    5.11    0.26
   4   6  -2    4.63    0.29
   4   6  -2    5.32    0.31
  -4  -6   2    4.50    0.34
   3   6  -2   97.28    2.28
   3   6  -2   96.08    2.11
   3   6  -2   94.18    2.00
   3   6  -2   93.59    1.98
   3   6  -2   94.98    2.07
  -3  -6   2   98.70    2.20
   2   6  -2  133.76    2.69
   2   6  -2  130.08    2.64
   2   6  -2  130.64    2.74
   2   6  -2  139.96    3.00
   2   6  -2  129.78    2.79
  -2  -6   2  138.68    2.90
   1   6  -2  205.98    3.93
   1   6  -2  196.14    4.22
   1   6  -2  202.12    3.98
   1   6  -2  196.82    3.87
   1   6  -2  201.13    4.05
  -1  -6   2  205.71    3.87
  -1  -6   2  201.03    4.14
   0   6  -2   24.62    0.56
   0   6  -2   24.71    0.82
   0   6  -2   26.19    0.64
   0   6  -2   25.40    0.60
   0   6  -2   25.22    0.84
   0   6  -2   25.78    0.71
   0  -6   2   26.59    0.64
   0  -6   2   25.70    0.78
  -1   6  -2  201.42    3.81
  -1   6  -2  195.49    4.14
  -1   6  -2  190.19    4.14
  -1   6  -2  198.11    3.94
  -1   6  -2  199.44    3.84
  -1   6  -2  194.85    3.78
   1  -6   2  200.32    4.09
   1  -6   2  200.79    3.93
  -2   6  -2  135.46    2.54
  -2   6  -2  127.08    2.90
  -2   6  -2  132.23    2.68
  -2   6  -2  134.25    2.57
  -2   6  -2  128.20    2.92
   2  -6   2  131.10    2.74
   2  -6   2  132.28    2.87
  -3   6  -2   93.63    2.27
  -3   6  -2   95.62    2.23
  -3   6  -2   97.02    1.98
   3  -6   2   94.27    2.11
  -4   6  -2    4.79    0.35
  -4   6  -2    4.58    0.37
  -4   6  -2    4.94    0.22
   4  -6   2    4.27    0.31
  -5   6  -2   97.88    2.47
  -5   6  -2   96.07    2.30
   5  -6   2   95.50    2.24
  -6   6  -2   72.84    1.86
  -6   6  -2   72.59    2.08
   6  -6   2   72.38    1.85
  -7   6  -2   30.43    1.03
  -7   6  -2   30.64    1.26
   7  -6   2   29.16    1.04
  -8   6  -2   96.09    2.82
   8  -6   2  101.69    2.51
  -9   6  -2   13.28    0.91
   9  -6   2   12.99    0.73
 -10   6  -2   34.87    1.61
  10  -6   2   35.84    1.33
  10   5  -2   15.15    0.60
  10   5  -2   13.76    0.65
 -10  -5   2   15.11    0.90
   9   5  -2    1.93    0.24
   9   5  -2    1.90    0.27
  -9  -5   2    1.74    0.38
   8   5  -2   14.93    0.61
   8   5  -2   14.39    0.55
   8   5  -2   14.34    0.56
  -8  -5   2   14.68    0.81
   7   5  -2   34.09    0.94
   7   5  -2   34.30    0.92
   7   5  -2   34.79    1.00
  -7  -5   2   32.34    1.21
   6   5  -2   43.40    1.15
   6   5  -2   43.21    1.12
   6   5  -2   45.90    1.09
   6   5  -2   44.91    1.29
  -6  -5   2   40.82    1.31
   5   5  -2   18.28    0.61
   5   5  -2   18.05    0.56
   5   5  -2   18.73    0.71
   5   5  -2   17.49    0.58
  -5  -5   2   17.80    0.71
   4   5  -2   10.24    0.42
   4   5  -2   11.02    0.51
   4   5  -2   10.61    0.38
   4   5  -2   11.08    0.43
  -4  -5   2   10.83    0.49
   3   5  -2   28.46    0.88
   3   5  -2   28.61    0.77
   3   5  -2   28.72    0.70
   3   5  -2   28.07    0.70
   3   5  -2   28.25    0.75
  -3  -5   2   26.77    0.82
   2   5  -2  197.18    3.90
   2   5  -2  201.41    4.00
   2   5  -2  200.81    3.88
   2   5  -2  201.18    4.14
   2   5  -2  198.55    3.95
  -2  -5   2  200.90    4.07
   1   5  -2  196.25    3.97
   1   5  -2  194.02    4.11
   1   5  -2  198.66    3.88
   1   5  -2  198.86    3.84
   1   5  -2  196.82    3.92
  -1  -5   2  208.92    3.83
  -1  -5   2  206.46    4.06
   0   5  -2    3.68    0.12
   0   5  -2    3.07    0.16
   0   5  -2    3.08    0.14
   0   5  -2    3.44    0.20
   0  -5   2    3.62    0.17
  -1   5  -2  189.35    4.06
  -1   5  -2  204.82    3.82
  -1   5  -2  206.64    3.79
  -1   5  -2  197.36    3.77
  -1   5  -2  196.10    3.90
  -1   5  -2  196.88    4.07
   1  -5   2  195.54    3.90
   1  -5   2  197.78    4.03
  -2   5  -2  199.63    3.79
  -2   5  -2  200.65    3.77
  -2   5  -2  193.46    4.08
  -2   5  -2  198.68    4.11
  -2   5  -2  197.69    3.88
   2  -5   2  198.12    3.96
   2  -5   2  198.26    4.06
  -3   5  -2   26.73    0.55
  -3   5  -2   26.86    0.56
  -3   5  -2   26.59    0.83
  -3   5  -2   26.51    0.87
  -3   5  -2   28.68    0.66
   3  -5   2   27.61    0.78
  -4   5  -2   11.00    0.32
  -4   5  -2   11.26    0.55
  -4   5  -2   11.03    0.49
   4  -5   2   10.49    0.46
  -5   5  -2   17.49    0.77
  -5   5  -2   18.67    0.69
   5  -5   2   17.93    0.67
  -6   5  -2   42.19    1.21
  -6   5  -2   40.72    1.39
   6  -5   2   43.45    1.22
  -7   5  -2   31.35    1.27
  -7   5  -2   34.64    1.06
   7  -5   2   34.11    1.09
  -8   5  -2   13.39    0.85
   8  -5   2   14.69    0.70
  -9   5  -2    2.21    0.45
   9  -5   2    2.10    0.34
 -10   5  -2   13.06    0.94
  10  -5   2   13.07    0.75
  10   4  -2   35.36    1.09
  10   4  -2   35.54    1.01
 -10  -4   2   35.80    1.39
   9   4  -2   12.30    0.55
   9   4  -2   12.19    0.50
  -9  -4   2   13.20    0.78
   8   4  -2   85.04    1.97
   8   4  -2   81.69    1.87
   8   4  -2   85.57    1.89
  -8  -4   2   82.17    2.28
   7   4  -2  176.11    3.63
   7   4  -2  179.46    3.71
   7   4  -2  181.09    3.63
  -7  -4   2  176.20    4.07
   6   4  -2   22.29    0.78
   6   4  -2   21.47    0.64
   6   4  -2   22.55    0.69
   6   4  -2   22.61    0.64
  -6  -4   2   20.80    0.85
   5   4  -2  256.79    4.91
   5   4  -2  250.26    4.97
   5   4  -2  247.38    4.93
   5   4  -2  245.30    5.09
  -5  -4   2  248.62    5.17
   4   4  -2   26.06    0.80
   4   4  -2   25.76    0.67
   4   4  -2   26.67    0.71
  -4  -4   2   27.63    0.83
   3   4  -2  135.81    2.69
   3   4  -2  133.37    2.74
   3   4  -2  134.16    2.74
   3   4  -2  137.04    2.87
  -3  -4   2  133.50    2.83
   2   4  -2  230.71    4.54
   2   4  -2  234.43    4.61
   2   4  -2  239.88    4.59
   2   4  -2  233.88    4.72
  -2  -4   2  238.14    4.68
   1   4  -2    9.35    0.30
   1   4  -2    8.94    0.32
   1   4  -2    9.54    0.25
   1   4  -2    8.95    0.27
  -1  -4   2    8.69    0.35
  -1  -4   2    9.42    0.23
   0   4  -2   58.27    1.16
   0   4  -2   57.82    1.35
   0   4  -2   57.09    1.13
   0   4  -2   57.65    1.19
   0   4  -2   55.31    1.34
   0   4  -2   57.39    1.24
   0  -4   2   58.60    1.19
   0  -4   2   58.31    1.31
  -1   4  -2    8.95    0.24
  -1   4  -2    8.52    0.29
  -1   4  -2    8.93    0.21
  -1   4  -2    8.98    0.23
  -1   4  -2    8.34    0.36
   1  -4   2    8.67    0.35
   1  -4   2    9.14    0.30
  -2   4  -2  229.85    4.70
  -2   4  -2  231.13    4.72
  -2   4  -2  237.06    4.44
  -2   4  -2  237.06    4.43
  -2   4  -2  236.72    4.53
   2  -4   2  236.05    4.61
  -3   4  -2  133.23    2.58
  -3   4  -2  130.11    2.84
  -3   4  -2  129.60    2.78
   3  -4   2  133.22    2.74
  -4   4  -2   27.26    0.89
  -4   4  -2   27.16    0.80
   4  -4   2   25.06    0.77
  -5   4  -2  248.74    5.01
  -5   4  -2  245.00    5.21
   5  -4   2  243.80    5.00
  -6   4  -2   20.93    0.91
  -6   4  -2   22.07    0.75
   6  -4   2   20.65    0.75
  -7   4  -2  180.56    3.78
  -7   4  -2  173.46    4.17
   7  -4   2  173.49    3.81
  -8   4  -2   80.80    2.40
   8  -4   2   80.48    2.06
  -9   4  -2   11.17    0.81
   9  -4   2   10.68    0.62
 -10   4  -2   33.45    1.52
  10  -4   2   35.37    1.25
  11   3  -2   21.48    0.72
  11   3  -2   20.99    0.78
 -11  -3   2   22.20    1.08
 -11  -3   2   20.87    1.27
  10   3  -2   41.72    1.09
  10   3  -2   41.14    1.17
 -10  -3   2   39.91    1.47
   9   3  -2   33.56    0.91
   9   3  -2   32.76    0.98
  -9  -3   2   33.40    1.27
   8   3  -2   36.59    1.02
   8   3  -2   36.23    0.95
  -8  -3   2   38.55    1.34
   7   3  -2    5.32    0.27
   7   3  -2    5.98    0.33
   7   3  -2    5.48    0.29
  -7  -3   2    5.79    0.46
   6   3  -2   66.59    1.51
   6   3  -2   66.08    1.45
   6   3  -2   65.51    1.42
   6   3  -2   67.08    1.45
  -6  -3   2   63.36    1.52
  -6  -3   2   62.24    1.76
   5   3  -2   80.33    1.73
   5   3  -2   80.09    1.86
   5   3  -2   80.89    1.72
   5   3  -2   83.80    1.78
   5   3  -2   81.14    1.67
  -5  -3   2   83.59    1.67
  -5  -3   2   79.41    1.98
   4   3  -2  118.10    2.45
   4   3  -2  120.47    2.43
   4   3  -2  120.77    2.36
   4   3  -2  118.62    2.56
  -4  -3   2  124.97    2.38
  -4  -3   2  121.53    2.63
   3   3  -2  131.97    2.67
   3   3  -2  135.86    2.70
   3   3  -2  133.75    2.79
   3   3  -2  136.52    2.72
  -3  -3   2  138.51    2.61
  -3  -3   2  133.22    2.81
   2   3  -2   80.43    1.66
   2   3  -2   80.62    1.65
   2   3  -2   80.34    1.61
   2   3  -2   79.36    1.73
  -2  -3   2   79.32    1.71
   1   3  -2  176.00    3.44
   1   3  -2  175.71    3.57
   1   3  -2  176.50    3.46
   1   3  -2  178.63    3.42
   1   3  -2  174.85    3.49
  -1  -3   2  182.43    3.55
  -1  -3   2  188.32    3.39
   0   3  -2   40.59    0.83
   0   3  -2   39.15    0.96
   0   3  -2   40.34    0.85
   0   3  -2   40.78    0.89
   0   3  -2   40.81    0.80
   0  -3   2   42.40    0.85
   0  -3   2   41.67    0.94
  -1   3  -2  176.33    3.57
  -1   3  -2  181.80    3.39
  -1   3  -2  178.08    3.57
  -1   3  -2  182.30    3.40
  -1   3  -2  179.03    3.46
   1  -3   2  178.49    3.49
   1  -3   2  176.95    3.55
  -2   3  -2   77.73    1.70
  -2   3  -2   75.28    1.67
  -2   3  -2   77.52    1.54
   2  -3   2   77.83    1.63
  -3   3  -2  136.30    2.86
  -3   3  -2  135.78    2.59
  -3   3  -2  132.17    2.78
   3  -3   2  131.34    2.74
  -4   3  -2  124.79    2.75
  -4   3  -2  119.79    2.58
  -4   3  -2  122.40    2.33
   4  -3   2  118.85    2.56
  -5   3  -2   81.12    1.85
  -5   3  -2   80.16    2.04
   5  -3   2   78.95    1.84
  -6   3  -2   64.27    1.57
  -6   3  -2   64.87    1.85
   6  -3   2   61.80    1.57
  -7   3  -2    5.48    0.36
  -7   3  -2    5.10    0.48
   7  -3   2    4.79    0.36
  -8   3  -2   34.64    1.37
   8  -3   2   34.06    1.10
  -9   3  -2   31.11    1.36
   9  -3   2   30.25    1.07
 -10   3  -2   41.06    1.69
  10  -3   2   38.84    1.32
 -11   3  -2   20.21    1.20
  11  -3   2   20.54    0.94
  11   2  -2   75.77    1.80
 -11  -2   2   81.88    2.71
  10   2  -2   45.49    1.19
  10   2  -2   48.34    1.28
 -10  -2   2   48.06    1.65
 -10  -2   2   50.60    1.93
   9   2  -2   54.91    1.38
   9   2  -2   53.55    1.30
  -9  -2   2   56.17    1.74
   8   2  -2   10.14    0.39
   8   2  -2    9.69    0.44
   8   2  -2    9.45    0.42
  -8  -2   2   11.40    0.66
   7   2  -2   46.32    1.14
   7   2  -2   43.75    1.04
   7   2  -2   46.52    1.14
   7   2  -2   48.43    1.09
  -7  -2   2   45.01    1.13
  -7  -2   2   46.97    1.45
   6   2  -2   96.11    1.99
   6   2  -2   99.04    2.08
   6   2  -2   95.78    2.01
   6   2  -2   98.75    2.06
  -6  -2   2   97.57    2.38
  -6  -2   2   95.00    2.05
   5   2  -2   63.87    1.34
   5   2  -2   63.91    1.36
  -5  -2   2   61.09    1.64
  -5  -2   2   61.81    1.36
   4   2  -2  101.79    2.21
   4   2  -2  104.11    2.10
   4   2  -2  104.10    2.11
  -4  -2   2  106.99    2.12
  -4  -2   2  107.06    2.36
   3   2  -2  151.34    3.10
   3   2  -2  156.57    2.99
   3   2  -2  157.30    3.04
  -3  -2   2  156.06    3.01
  -3  -2   2  153.96    3.18
   2   2  -2  215.76    4.13
   2   2  -2  210.83    4.17
  -2  -2   2  214.86    4.08
  -2  -2   2  215.57    4.20
   1   2  -2    7.60    0.26
  -1  -2   2    7.39    0.25
   0   2  -2  164.91    3.18
   0   2  -2  161.36    3.12
   0   2  -2  158.08    3.07
   0   2  -2  157.97    3.09
   0  -2   2  165.65    3.16
   0  -2   2  163.40    3.09
  -1   2  -2    6.58    0.26
  -1   2  -2    7.50    0.21
  -1   2  -2    7.05    0.16
  -1   2  -2    7.13    0.16
   1  -2   2    8.55    0.24
  -2   2  -2  211.73    4.25
  -2   2  -2  226.74    4.13
  -2   2  -2  213.99    4.28
   2  -2   2  215.54    4.22
  -3   2  -2  161.20    3.29
   3  -2   2  154.47    3.16
  -4   2  -2  108.32    2.43
   4  -2   2  103.46    2.24
  -5   2  -2   62.81    1.73
   5  -2   2   65.45    1.26
   5  -2   2   63.07    1.50
   5  -2   2   63.74    1.28
  -6   2  -2   93.46    2.44
   6  -2   2   93.22    2.15
   6  -2   2   98.15    1.88
   6  -2   2   97.71    1.91
  -7   2  -2   44.81    1.52
   7  -2   2   46.11    1.25
  -8   2  -2   10.54    0.71
   8  -2   2    9.69    0.53
  -9   2  -2   52.76    1.89
   9  -2   2   53.13    1.52
 -10   2  -2   44.79    1.78
  10  -2   2   47.47    1.45
 -11   2  -2   72.55    2.45
  11  -2   2   70.52    2.00
 -11  -1   2   40.63    1.74
  10   1  -2    2.60    0.38
  10   1  -2    2.76    0.27
  10   1  -2    2.65    0.24
 -10  -1   2    2.84    0.54
   9   1  -2    3.73    0.32
   9   1  -2    3.47    0.27
   9   1  -2    3.51    0.24
  -9  -1   2    3.71    0.56
  -9  -1   2    3.83    0.46
   8   1  -2    1.26    0.16
   8   1  -2    1.23    0.20
   8   1  -2    1.19    0.17
  -8  -1   2    1.40    0.36
  -8  -1   2    0.97    0.26
  -8  -1   2    0.97    0.18
   7   1  -2   23.25    0.72
  -7  -1   2   23.07    0.72
  -7  -1   2   23.74    0.94
   6   1  -2   19.18    0.47
   6   1  -2   18.82    0.58
  -6  -1   2   18.04    0.77
  -6  -1   2   17.59    0.58
   5   1  -2   42.15    0.91
   5   1  -2   42.50    1.01
  -5  -1   2   41.76    1.02
  -5  -1   2   44.22    1.27
   4   1  -2  572.67   10.80
   4   1  -2  546.16   10.65
  -4  -1   2  556.32   10.90
  -4  -1   2  561.10   10.99
   3   1  -2  134.07    2.61
   3   1  -2  131.64    2.64
   3   1  -2  135.01    2.57
  -3  -1   2  131.71    2.81
  -3  -1   2  130.89    2.63
   2   1  -2  648.78   12.05
   2   1  -2  597.57   12.18
  -2  -1   2  613.64   12.61
  -2  -1   2  638.30   12.25
   1   1  -2  126.84    2.40
  -1  -1   2  121.22    2.40
   0  -1   2   17.41    0.37
  -1   1  -2  127.21    2.51
   1  -1   2  129.91    2.49
  -2   1  -2  661.32   12.72
   2  -1   2  623.31   12.25
   2  -1   2  667.25   11.87
   2  -1   2  556.58   11.87
  -3   1  -2  128.91    2.84
   3  -1   2  138.13    2.56
   3  -1   2  130.05    2.68
   3  -1   2  138.43    2.55
  -4   1  -2  539.14   10.82
   4  -1   2  546.89   10.89
   4  -1   2  569.61   10.61
   4  -1   2  555.55   10.52
  -5   1  -2   40.66    1.29
   5  -1   2   44.18    0.89
   5  -1   2   41.57    1.06
   5  -1   2   44.06    0.91
  -6   1  -2   17.88    0.83
   6  -1   2   19.15    0.46
   6  -1   2   18.40    0.63
   6  -1   2   18.80    0.48
  -7   1  -2   24.32    1.05
   7  -1   2   24.09    0.61
   7  -1   2   23.67    0.57
   7  -1   2   22.98    0.78
  -8   1  -2    1.28    0.32
   8  -1   2    0.80    0.19
  -9   1  -2    3.34    0.52
   9  -1   2    2.85    0.34
 -10   1  -2    2.34    0.47
  10  -1   2    2.67    0.36
 -11   1  -2   37.04    1.62
  11  -1   2   39.10    1.30
  11   0  -2    8.75    0.56
 -11   0   2   10.67    0.85
  10   0  -2   83.65    2.10
 -10   0   2   84.04    2.63
   9   0  -2    3.78    0.23
   9   0  -2    4.27    0.36
   9   0  -2    3.93    0.26
  -9   0   2    4.36    0.36
  -9   0   2    4.38    0.54
   8   0  -2   35.86    0.87
   8   0  -2   33.66    1.03
   8   0  -2   35.63    0.92
  -8   0   2   36.74    1.47
  -8   0   2   36.21    1.07
   7   0  -2    2.50    0.24
  -7   0   2    2.90    0.26
  -7   0   2    2.50    0.41
  -7   0   2    3.28    0.37
   6   0  -2   46.19    0.94
   6   0  -2   47.62    1.16
  -6   0   2   44.89    1.53
  -6   0   2   46.80    1.18
  -6   0   2   44.43    1.36
   5   0  -2  135.60    2.79
   5   0  -2  139.32    2.60
  -5   0   2  135.65    2.82
  -5   0   2  129.90    3.01
   4   0  -2  354.25    6.67
   4   0  -2  361.59    6.78
  -4   0   2  361.34    6.81
  -4   0   2  326.74    6.98
   3   0  -2    6.61    0.17
   3   0  -2    6.58    0.25
  -3   0   2    6.44    0.26
   2   0  -2  176.20    3.09
  -2   0   2  145.15    3.27
  -2   0   2  166.72    3.18
  -1   0   2    1.06    0.11
   0   0   2   15.16    0.31
  -1   0  -2    1.49    0.11
   1   0   2    1.55    0.06
   1   0   2    1.75    0.05
  -2   0  -2  152.60    3.33
  -2   0  -2  171.16    3.24
   2   0   2  162.42    3.11
   2   0   2  165.89    3.18
   2   0   2  165.19    3.13
   2   0   2  168.80    3.13
  -3   0  -2    7.26    0.32
  -3   0  -2    6.64    0.39
   3   0   2    7.86    0.27
   3   0   2    7.14    0.19
   3   0   2    7.17    0.20
   3   0   2    6.99    0.21
  -4   0  -2  365.31    6.92
  -4   0  -2  312.55    7.03
   4   0   2  363.03    6.63
   4   0   2  356.45    6.76
   4   0   2  351.64    6.66
   4   0   2  349.55    6.68
  -5   0  -2  126.94    3.14
  -5   0  -2  137.03    2.97
   5   0   2  135.09    2.80
   5   0   2  141.89    2.70
   5   0   2  134.85    2.65
   5   0   2  140.02    2.66
  -6   0  -2   45.37    1.51
   6   0   2   47.11    0.99
   6   0   2   46.03    1.16
   6   0   2   46.94    1.03
   6   0   2   44.60    0.98
  -7   0  -2    2.98    0.40
   7   0   2    2.91    0.19
   7   0   2    3.10    0.26
   7   0   2    3.42    0.17
  -8   0  -2   33.68    1.36
   8   0   2   34.28    0.81
   8   0   2   32.83    1.00
   8   0   2   34.04    0.85
  -9   0  -2    4.30    0.52
   9   0   2    4.04    0.36
 -10   0  -2   80.77    2.53
  10   0   2   81.31    2.07
 -11   0  -2   10.54    0.86
  11   0   2    9.17    0.59
  11  -1  -2   37.09    1.27
 -11   1   2   39.60    1.70
  10  -1  -2    2.38    0.34
 -10   1   2    2.20    0.47
   9  -1  -2    3.33    0.34
  -9   1   2    4.15    0.37
  -9   1   2    3.09    0.51
   8  -1  -2    1.10    0.20
  -8   1   2    0.89    0.29
  -8   1   2    0.83    0.20
   7  -1  -2   23.32    0.76
  -7   1   2   21.64    1.03
  -7   1   2   22.96    0.79
   6  -1  -2   16.83    0.60
  -6   1   2   18.73    0.64
  -6   1   2   16.73    0.84
   5  -1  -2   42.75    1.06
  -5   1   2   42.07    1.36
  -5   1   2   41.51    1.09
   4  -1  -2  563.60   10.65
  -4   1   2  558.18   10.89
  -4   1   2  521.66   10.80
   3  -1  -2  130.17    2.62
  -3   1   2  133.47    2.66
  -3   1   2  125.41    2.82
   2  -1  -2  650.33   12.43
  -2   1   2  581.92   13.03
  -2   1   2  642.36   12.17
  -2   1   2  649.90   12.55
  -1   1   2  127.80    2.53
  -1   1   2  128.07    2.45
  -1   1   2  126.76    2.45
  -1   1   2  129.83    2.47
  -1   1   2  136.11    2.55
  -1   1   2  127.08    2.47
   0   1   2   16.54    0.37
   0   1   2   17.32    0.35
   0   1   2   15.77    0.35
   0   1   2   17.35    0.36
   0   1   2   16.55    0.39
  -1  -1  -2  125.02    2.35
   1   1   2  124.05    2.36
   1   1   2  125.91    2.36
   1   1   2  114.80    2.42
   1   1   2  124.37    2.36
  -2  -1  -2  553.59   12.32
   2   1   2  632.52   12.10
   2   1   2  651.80   12.00
   2   1   2  648.30   12.16
   2   1   2  646.00   12.15
  -3  -1  -2  124.48    2.67
   3   1   2  130.47    2.52
   3   1   2  131.33    2.55
   3   1   2  132.93    2.54
   3   1   2  128.70    2.51
  -4  -1  -2  515.38   10.78
   4   1   2  587.23   10.59
   4   1   2  568.13   10.77
   4   1   2  558.89   10.97
   4   1   2  561.03   10.74
  -5  -1  -2   40.90    1.16
   5   1   2   42.74    0.92
   5   1   2   42.74    0.92
   5   1   2   42.58    0.96
   5   1   2   41.47    1.00
  -6  -1  -2   19.03    0.72
   6   1   2   17.49    0.57
   6   1   2   17.92    0.52
   6   1   2   17.12    0.47
   6   1   2   17.50    0.47
  -7  -1  -2   23.14    1.07
  -7  -1  -2   23.95    0.90
   7   1   2   24.04    0.66
   7   1   2   23.70    0.61
   7   1   2   23.71    0.61
   7   1   2   23.65    0.73
   8   1   2    1.22    0.14
   8   1   2    0.69    0.17
   8   1   2    0.77    0.13
  -9  -1  -2    4.14    0.54
   9   1   2    3.33    0.32
   9   1   2    3.68    0.23
   9   1   2    3.62    0.25
 -10  -1  -2    2.95    0.52
  10   1   2    2.50    0.33
 -11  -1  -2   37.21    1.61
  11  -2  -2   70.66    2.02
 -11   2   2   76.56    2.59
  10  -2  -2   45.46    1.41
 -10   2   2   46.31    1.82
   9  -2  -2   54.01    1.52
  -9   2   2   53.83    1.56
  -9   2   2   51.10    1.88
   8  -2  -2   11.25    0.55
  -8   2   2    9.33    0.71
  -8   2   2   10.44    0.56
   7  -2  -2   43.59    1.23
  -7   2   2   45.76    1.29
  -7   2   2   45.49    1.58
   6  -2  -2   93.59    2.12
  -6   2   2   90.49    2.45
  -6   2   2   95.42    2.18
  -5   2   2   62.37    1.52
  -5   2   2   64.04    1.38
  -5   2   2   60.54    1.73
   4  -2  -2  106.30    2.21
  -4   2   2   98.71    2.40
  -4   2   2  102.65    2.24
  -4   2   2  105.13    2.11
   3  -2  -2  150.85    3.11
  -3   2   2  155.40    3.04
  -3   2   2  160.20    3.28
  -3   2   2  151.88    3.15
   2  -2  -2  214.53    4.22
  -2   2   2  218.84    4.26
  -2   2   2  213.11    4.17
  -2   2   2  214.14    4.11
  -2   2   2  219.99    4.29
  -1   2   2    7.60    0.26
  -1   2   2    7.25    0.17
  -1   2   2    7.29    0.20
  -1   2   2    7.15    0.26
  -1   2   2    6.95    0.19
  -1   2   2    7.20    0.19
  -1   2   2    7.41    0.24
   0   2   2  162.37    3.01
   0   2   2  161.44    3.01
   0   2   2  162.87    3.08
   0   2   2  158.74    3.02
   0   2   2  155.67    3.04
   0   2   2  158.06    3.06
   0   2   2  146.76    3.09
  -1  -2  -2    7.33    0.22
   1   2   2    6.51    0.19
   1   2   2    6.91    0.21
   1   2   2    7.17    0.20
  -2  -2  -2  211.69    4.19
   2   2   2  216.77    4.04
   2   2   2  203.81    4.17
   2   2   2  212.57    4.06
   2   2   2  211.54    4.05
   2   2   2  211.30    4.07
  -3  -2  -2  151.83    3.09
   3   2   2  151.49    2.98
   3   2   2  155.15    2.96
   3   2   2  154.35    2.95
   3   2   2  148.83    3.13
   3   2   2  152.74    2.99
  -4  -2  -2   97.61    2.27
   4   2   2  105.74    2.09
   4   2   2  105.97    2.07
   4   2   2  106.03    2.11
   4   2   2  102.45    2.09
  -5  -2  -2   61.35    1.54
   5   2   2   59.94    1.33
   5   2   2   60.58    1.31
   5   2   2   61.58    1.34
   5   2   2   59.86    1.29
  -6  -2  -2   95.11    2.28
   6   2   2   93.87    2.03
   6   2   2   93.94    1.96
   6   2   2   95.71    2.01
   6   2   2   95.79    1.96
  -7  -2  -2   46.17    1.37
   7   2   2   45.52    1.15
   7   2   2   45.94    1.06
   7   2   2   45.49    1.11
   7   2   2   45.07    1.05
  -8  -2  -2    9.81    0.59
   8   2   2   11.84    0.41
   8   2   2   11.52    0.45
   8   2   2   10.72    0.48
  -9  -2  -2   57.42    1.72
  -9  -2  -2   53.96    1.95
   9   2   2   54.82    1.36
   9   2   2   55.64    1.30
 -10  -2  -2   49.14    1.86
  10   2   2   45.91    1.23
  10   2   2   47.45    1.17
 -11  -2  -2   80.22    2.63
  11  -3  -2   20.04    0.93
 -11   3   2   20.92    1.23
  10  -3  -2   40.40    1.32
 -10   3   2   37.23    1.64
   9  -3  -2   31.79    1.10
  -9   3   2   30.61    1.40
   8  -3  -2   33.69    1.10
  -8   3   2   34.90    1.43
  -8   3   2   35.48    1.17
   7  -3  -2    5.27    0.38
  -7   3   2    4.87    0.39
  -7   3   2    5.11    0.50
   6  -3  -2   63.39    1.58
  -6   3   2   66.59    1.46
  -6   3   2   60.73    1.84
  -6   3   2   62.66    1.63
   5  -3  -2   79.60    1.84
  -5   3   2   78.14    1.89
  -5   3   2   79.60    2.07
  -5   3   2   80.65    1.73
   4  -3  -2  119.46    2.55
  -4   3   2  120.21    2.46
  -4   3   2  116.34    2.59
  -4   3   2  122.86    2.74
   3  -3  -2  132.87    2.75
  -3   3   2  134.94    2.56
  -3   3   2  132.78    2.69
  -3   3   2  132.82    2.80
   2  -3  -2   80.06    1.69
  -2   3   2   78.43    1.67
  -2   3   2   81.53    1.59
  -2   3   2   78.05    1.53
  -2   3   2   78.52    1.74
  -2   3   2   77.41    1.55
  -2   3   2   79.04    1.57
  -2   3   2   80.53    1.73
   1  -3  -2  178.02    3.41
  -1   3   2  171.70    3.45
  -1   3   2  175.85    3.31
  -1   3   2  174.70    3.33
  -1   3   2  172.97    3.36
  -1   3   2  172.91    3.33
  -1   3   2  173.86    3.45
  -1   3   2  172.05    3.47
   0  -3  -2   43.31    0.92
   0   3   2   40.44    0.88
   0   3   2   40.94    0.90
   0   3   2   41.50    0.84
   0   3   2   40.33    0.84
   0   3   2   39.96    0.86
   0   3   2   41.12    0.95
  -1  -3  -2  184.33    3.48
   1   3   2  175.75    3.46
   1   3   2  182.13    3.42
   1   3   2  176.18    3.40
   1   3   2  179.33    3.42
   1   3   2  180.02    3.44
   1   3   2  166.57    3.55
  -2  -3  -2   78.51    1.62
   2   3   2   76.97    1.58
   2   3   2   78.12    1.56
   2   3   2   77.31    1.60
   2   3   2   80.38    1.60
   2   3   2   73.56    1.70
  -3  -3  -2  134.42    2.74
   3   3   2  137.61    2.68
   3   3   2  134.99    2.58
   3   3   2  128.18    2.82
   3   3   2  134.80    2.64
   3   3   2  134.05    2.68
  -4  -3  -2  117.62    2.54
   4   3   2  119.18    2.41
   4   3   2  119.44    2.37
   4   3   2  117.12    2.58
   4   3   2  117.97    2.41
   4   3   2  117.59    2.32
  -5  -3  -2   78.49    1.93
   5   3   2   80.44    1.68
   5   3   2   80.51    1.66
   5   3   2   81.04    1.74
   5   3   2   80.07    1.71
  -6  -3  -2   63.37    1.69
   6   3   2   66.09    1.42
   6   3   2   63.43    1.42
   6   3   2   65.43    1.47
   6   3   2   63.88    1.44
  -7  -3  -2    5.21    0.42
   7   3   2    5.21    0.28
   7   3   2    5.78    0.31
   7   3   2    6.35    0.29
  -8  -3  -2   36.12    1.23
   8   3   2   35.55    0.96
   8   3   2   35.71    0.98
   8   3   2   36.64    0.93
  -9  -3  -2   32.46    1.19
   9   3   2   32.41    0.94
   9   3   2   31.96    0.88
 -10  -3  -2   42.40    1.76
 -10  -3  -2   41.23    1.44
  10   3   2   39.97    1.15
  10   3   2   40.59    1.07
 -11  -3  -2   21.91    1.25
  11   3   2   21.65    0.71
  11   3   2   20.81    0.77
  10  -4  -2   33.55    1.21
 -10   4   2   32.17    1.52
   9  -4  -2   11.45    0.64
  -9   4   2   10.25    0.80
   8  -4  -2   78.60    2.03
  -8   4   2   79.35    2.42
  -8   4   2   79.99    2.12
   7  -4  -2  170.92    3.71
  -7   4   2  161.58    4.05
  -7   4   2  177.88    3.83
   6  -4  -2   22.27    0.77
  -6   4   2   22.37    0.68
  -6   4   2   20.84    0.93
  -6   4   2   21.35    0.82
   5  -4  -2  243.78    5.00
  -5   4   2  244.50    4.90
  -5   4   2  245.15    5.09
  -5   4   2  249.07    5.27
   4  -4  -2   26.14    0.78
  -4   4   2   25.16    0.82
  -4   4   2   26.11    0.73
  -4   4   2   26.59    0.89
  -4   4   2   25.62    0.56
   3  -4  -2  133.89    2.78
  -3   4   2  132.69    2.59
  -3   4   2  133.38    2.76
  -3   4   2  132.48    2.55
  -3   4   2  135.96    2.90
  -3   4   2  130.32    2.84
   2  -4  -2  230.75    4.57
  -2   4   2  228.62    4.66
  -2   4   2  233.48    4.45
  -2   4   2  231.97    4.40
  -2   4   2  230.65    4.46
  -2   4   2  233.06    4.42
  -2   4   2  230.15    4.60
  -2   4   2  234.02    4.64
   1  -4  -2    9.02    0.32
  -1   4   2    9.23    0.37
  -1   4   2    8.75    0.25
  -1   4   2    8.74    0.28
  -1   4   2    9.07    0.37
  -1   4   2    9.16    0.24
  -1   4   2    8.33    0.34
  -1   4   2    9.28    0.26
   0  -4  -2   58.16    1.22
   0  -4  -2   58.92    1.29
   0   4   2   56.06    1.35
   0   4   2   58.25    1.17
   0   4   2   57.27    1.17
   0   4   2   56.87    1.24
   0   4   2   57.59    1.25
   0   4   2   58.90    1.34
   0   4   2   58.79    1.20
  -1  -4  -2    9.36    0.33
   1   4   2    8.53    0.26
   1   4   2    8.33    0.30
   1   4   2    9.08    0.29
   1   4   2    8.83    0.26
   1   4   2    9.08    0.38
  -2  -4  -2  237.92    4.58
   2   4   2  228.36    4.48
   2   4   2  233.55    4.55
   2   4   2  226.44    4.69
   2   4   2  235.46    4.50
   2   4   2  233.52    4.53
  -3  -4  -2  130.57    2.71
   3   4   2  132.13    2.68
   3   4   2  131.68    2.66
   3   4   2  130.90    2.83
   3   4   2  133.84    2.65
   3   4   2  128.56    2.61
  -4  -4  -2   25.43    0.77
   4   4   2   26.81    0.71
   4   4   2   27.45    0.67
   4   4   2   26.83    0.86
   4   4   2   26.71    0.71
   4   4   2   27.49    0.72
  -5  -4  -2  239.51    5.07
   5   4   2  254.09    4.92
   5   4   2  253.28    4.92
   5   4   2  241.35    5.13
   5   4   2  252.02    4.86
  -6  -4  -2   23.02    0.86
   6   4   2   22.07    0.63
   6   4   2   22.01    0.66
   6   4   2   21.50    0.67
  -7  -4  -2  176.03    3.94
   7   4   2  177.59    3.65
   7   4   2  173.45    3.60
   7   4   2  177.84    3.57
  -8  -4  -2   84.85    2.24
   8   4   2   81.97    1.84
   8   4   2   80.15    1.86
   8   4   2   83.09    1.93
  -9  -4  -2   11.85    0.70
   9   4   2   11.28    0.47
   9   4   2   12.44    0.54
  10   4   2   34.70    1.06
  10   4   2   34.38    0.98
  10  -5  -2   13.20    0.75
 -10   5   2   13.35    0.98
   9  -5  -2    1.55    0.30
  -9   5   2    2.08    0.46
   8  -5  -2   14.68    0.70
  -8   5   2   13.25    0.87
   7  -5  -2   34.18    1.09
  -7   5   2   31.75    1.30
  -7   5   2   32.05    1.15
   6  -5  -2   40.42    1.20
  -6   5   2   40.77    1.41
  -6   5   2   44.02    1.13
  -6   5   2   41.23    1.29
   5  -5  -2   18.07    0.67
  -5   5   2   17.49    0.72
  -5   5   2   17.22    0.61
  -5   5   2   18.17    0.79
   4  -5  -2   10.75    0.47
  -4   5   2   10.17    0.44
  -4   5   2   10.96    0.31
  -4   5   2   10.39    0.51
  -4   5   2   10.48    0.54
   3  -5  -2   28.49    0.81
  -3   5   2   26.96    0.59
  -3   5   2   27.62    0.61
  -3   5   2   28.54    0.82
  -3   5   2   27.30    0.66
  -3   5   2   28.16    0.89
  -3   5   2   27.06    0.85
   2  -5  -2  194.57    3.92
  -2   5   2  193.12    4.00
  -2   5   2  194.79    3.78
  -2   5   2  195.77    4.04
  -2   5   2  199.93    3.76
  -2   5   2  192.59    3.99
  -2   5   2  195.21    3.73
  -2   5   2  194.57    3.81
   1  -5  -2  198.67    3.89
   1  -5  -2  201.40    3.97
  -1   5   2  193.37    3.85
  -1   5   2  195.82    3.78
  -1   5   2  200.43    3.77
  -1   5   2  192.47    4.01
  -1   5   2  190.64    4.01
  -1   5   2  194.09    3.95
  -1   5   2  197.34    3.80
   0  -5  -2    2.92    0.21
   0  -5  -2    3.14    0.17
   0   5   2    3.30    0.19
   0   5   2    3.40    0.24
   0   5   2    2.98    0.19
  -1  -5  -2  203.09    3.85
  -1  -5  -2  200.12    4.00
   1   5   2  190.76    4.11
   1   5   2  199.67    3.91
   1   5   2  197.07    3.96
   1   5   2  203.31    3.86
   1   5   2  201.04    3.87
  -2  -5  -2  201.75    4.00
   2   5   2  195.28    3.88
   2   5   2  195.80    4.13
   2   5   2  203.83    3.94
   2   5   2  200.82    3.88
   2   5   2  195.08    3.96
  -3  -5  -2   27.85    0.78
   3   5   2   27.22    0.75
   3   5   2   27.60    0.89
   3   5   2   27.27    0.70
   3   5   2   27.94    0.69
   3   5   2   27.22    0.73
  -4  -5  -2   10.56    0.46
   4   5   2   10.01    0.51
   4   5   2   10.70    0.42
   4   5   2   11.03    0.40
   4   5   2   11.16    0.42
   4   5   2   11.34    0.38
  -5  -5  -2   18.02    0.68
   5   5   2   18.36    0.60
   5   5   2   19.05    0.60
   5   5   2   17.77    0.59
   5   5   2   18.35    0.74
   5   5   2   18.48    0.55
  -6  -5  -2   43.10    1.28
   6   5   2   42.21    1.10
   6   5   2   43.01    1.05
   6   5   2   43.48    1.12
   6   5   2   41.41    1.12
  -7  -5  -2   35.12    1.20
   7   5   2   32.93    0.94
   7   5   2   33.56    0.91
   7   5   2   33.12    0.97
  -8  -5  -2   14.51    0.75
   8   5   2   13.77    0.55
   8   5   2   14.79    0.54
   8   5   2   14.76    0.60
  -9  -5  -2    1.98    0.36
   9   5   2    2.40    0.29
   9   5   2    2.02    0.25
  10   5   2   14.23    0.57
  10   5   2   13.24    0.62
  10  -6  -2   35.47    1.32
 -10   6   2   35.98    1.68
   9  -6  -2   13.44    0.73
  -9   6   2   12.05    0.91
   8  -6  -2  100.06    2.48
  -8   6   2   94.33    2.82
   7  -6  -2   29.97    1.03
  -7   6   2   27.80    1.22
   6  -6  -2   71.42    1.84
  -6   6   2   73.52    1.78
  -6   6   2   68.53    1.93
  -6   6   2   74.62    2.12
   5  -6  -2   94.69    2.29
  -5   6   2  100.77    2.53
  -5   6   2  100.53    2.28
  -5   6   2   99.90    2.43
   4  -6  -2    4.46    0.32
  -4   6   2    4.73    0.22
  -4   6   2    4.85    0.33
  -4   6   2    6.16    0.43
  -4   6   2    4.63    0.37
   3  -6  -2   94.84    2.11
  -3   6   2   95.46    1.95
  -3   6   2   94.53    1.88
  -3   6   2   94.76    1.85
  -3   6   2   93.61    2.21
  -3   6   2   93.07    2.25
  -3   6   2   93.63    2.17
   2  -6  -2  133.37    2.77
  -2   6   2  135.48    2.57
  -2   6   2  133.20    2.60
  -2   6   2  128.75    2.91
  -2   6   2  130.63    2.89
  -2   6   2  132.77    2.87
  -2   6   2  129.89    2.68
  -2   6   2  132.07    2.62
   1  -6  -2  202.32    4.00
   1  -6  -2  203.56    4.12
  -1   6   2  204.66    3.87
  -1   6   2  202.75    3.90
  -1   6   2  193.09    4.17
  -1   6   2  196.94    4.17
  -1   6   2  199.46    3.98
  -1   6   2  198.94    3.88
   0  -6  -2   25.58    0.75
   0  -6  -2   26.82    0.66
   0   6   2   25.06    0.81
   0   6   2   24.48    0.83
   0   6   2   24.73    0.60
   0   6   2   25.50    0.64
   0   6   2   25.89    0.61
   0   6   2   25.64    0.70
  -1  -6  -2  207.51    4.07
  -1  -6  -2  208.99    3.87
   1   6   2  198.50    3.89
   1   6   2  194.82    3.99
   1   6   2  194.14    3.93
   1   6   2  189.42    4.18
   1   6   2  199.30    3.87
  -2  -6  -2  133.32    2.79
   2   6   2  133.17    2.70
   2   6   2  129.43    2.94
   2   6   2  131.28    2.76
   2   6   2  127.88    2.64
   2   6   2  133.63    2.64
  -3  -6  -2   94.58    2.16
   3   6   2   97.12    2.09
   3   6   2   97.16    2.03
   3   6   2   98.88    2.04
   3   6   2   97.71    2.34
   3   6   2   98.26    2.13
  -4  -6  -2    5.41    0.34
   4   6   2    4.19    0.36
   4   6   2    4.86    0.25
   4   6   2    4.44    0.26
   4   6   2    4.76    0.29
   4   6   2    5.47    0.31
  -5  -6  -2  100.35    2.29
   5   6   2   95.38    2.17
   5   6   2   95.34    2.16
   5   6   2   98.44    2.42
   5   6   2   94.12    2.12
   5   6   2   98.72    2.09
  -6  -6  -2   72.97    1.91
   6   6   2   77.71    2.04
   6   6   2   74.20    1.76
   6   6   2   74.50    1.68
   6   6   2   71.36    1.75
   6   6   2   73.04    1.75
  -7  -6  -2   30.72    1.13
   7   6   2   31.71    0.95
   7   6   2   31.97    0.98
   7   6   2   30.66    0.95
   7   6   2   30.97    0.88
  -8  -6  -2  102.24    2.69
   8   6   2  101.23    2.36
   8   6   2  104.67    2.45
   8   6   2  105.36    2.31
   8   6   2  104.34    2.41
   9   6   2   14.27    0.58
   9   6   2   13.93    0.60
   9   6   2   14.66    0.65
   9   6   2   13.59    0.67
  10   6   2   39.47    1.21
  10   6   2   37.73    1.10
  10   6   2   36.35    1.24
   9  -7  -2   28.11    1.12
  -9   7   2   25.58    1.37
   8  -7  -2    4.62    0.45
  -8   7   2    4.10    0.54
   7  -7  -2   26.37    0.99
  -7   7   2   23.86    1.15
   6  -7  -2   70.03    1.85
  -6   7   2   71.51    2.12
   5  -7  -2   22.42    0.83
  -5   7   2   24.02    1.00
  -5   7   2   23.89    0.85
   4  -7  -2   36.97    1.08
  -4   7   2   35.64    1.11
  -4   7   2   36.97    1.23
   3  -7  -2    2.52    0.24
  -3   7   2    2.57    0.19
  -3   7   2    3.09    0.30
  -3   7   2    2.04    0.28
   2  -7  -2   58.50    1.42
   2  -7  -2   56.90    1.52
  -2   7   2   60.54    1.27
  -2   7   2   57.98    1.59
  -2   7   2   59.81    1.58
  -2   7   2   59.35    1.36
  -2   7   2   60.68    1.23
  -2   7   2   60.97    1.28
   1  -7  -2   20.68    0.62
   1  -7  -2   21.02    0.72
  -1   7   2   21.33    0.56
  -1   7   2   20.29    0.52
  -1   7   2   21.41    0.52
  -1   7   2   20.03    0.78
  -1   7   2   20.15    0.76
  -1   7   2   21.36    0.63
   0  -7  -2   16.09    0.48
   0  -7  -2   15.63    0.59
   0   7   2   16.79    0.66
   0   7   2   15.82    0.68
   0   7   2   15.41    0.53
   0   7   2   15.40    0.47
   0   7   2   15.42    0.43
   0   7   2   15.40    0.44
  -1  -7  -2   21.54    0.70
   1   7   2   20.15    0.53
   1   7   2   19.44    0.58
   1   7   2   19.57    0.64
   1   7   2   20.07    0.54
   1   7   2   19.91    0.79
  -2  -7  -2   60.07    1.45
   2   7   2   57.32    1.27
   2   7   2   57.89    1.41
   2   7   2   57.51    1.60
   2   7   2   56.30    1.34
   2   7   2   57.04    1.28
  -3  -7  -2    2.82    0.26
   3   7   2    3.39    0.22
   3   7   2    2.34    0.18
   3   7   2    2.83    0.25
   3   7   2    2.58    0.22
   3   7   2    4.13    0.37
  -4  -7  -2   37.30    1.10
   4   7   2   38.11    1.07
   4   7   2   38.45    0.98
   4   7   2   37.36    1.03
   4   7   2   40.17    1.28
   4   7   2   38.52    0.97
  -5  -7  -2   23.18    0.84
   5   7   2   22.99    0.78
   5   7   2   23.15    0.70
   5   7   2   21.97    0.71
   5   7   2   23.50    0.76
   5   7   2   23.71    0.96
  -6  -7  -2   75.93    1.95
   6   7   2   74.76    2.08
   6   7   2   73.90    1.70
   6   7   2   71.96    1.75
   6   7   2   72.37    1.78
   6   7   2   70.21    1.78
  -7  -7  -2   23.84    1.00
   7   7   2   26.23    0.81
   7   7   2   25.98    0.87
   7   7   2   26.15    0.87
   7   7   2   25.86    0.87
   8   7   2    4.19    0.37
   8   7   2    5.24    0.39
   8   7   2    4.65    0.34
   8   7   2    4.77    0.38
   9   7   2   28.39    0.97
   9   7   2   29.46    1.05
   9   7   2   29.44    1.02
   9   7   2   28.74    0.92
   8  -8  -2   44.35    1.46
  -8   8   2   42.56    1.75
   7  -8  -2   31.82    1.16
  -7   8   2   32.43    1.40
   6  -8  -2   80.76    2.10
  -6   8   2   80.02    2.36
   5  -8  -2   21.86    0.84
  -5   8   2   21.86    1.00
  -5   8   2   22.82    0.88
   4  -8  -2   17.73    0.70
  -4   8   2   17.97    0.77
  -4   8   2   18.09    0.85
   3  -8  -2   27.08    0.87
   3  -8  -2   26.90    0.97
  -3   8   2   27.34    0.99
  -3   8   2   28.22    0.77
  -3   8   2   28.00    1.04
   2  -8  -2   99.46    2.40
   2  -8  -2  104.79    2.27
  -2   8   2  101.86    2.49
  -2   8   2  101.30    2.49
  -2   8   2  100.44    2.20
   1  -8  -2   79.13    1.75
   1  -8  -2   78.56    1.92
  -1   8   2   77.79    1.62
  -1   8   2   78.22    2.01
  -1   8   2   77.55    1.78
  -1   8   2   78.28    1.67
  -1   8   2   76.46    2.03
   0  -8  -2    5.02    0.36
   0   8   2    5.19    0.27
   0   8   2    5.25    0.41
   0   8   2    4.86    0.43
   0   8   2    5.29    0.24
   0   8   2    5.11    0.33
  -1  -8  -2   77.77    1.91
   1   8   2   79.30    1.69
   1   8   2   80.39    1.76
   1   8   2   78.62    2.09
   1   8   2   79.08    1.84
  -2  -8  -2  102.89    2.35
   2   8   2  101.72    2.55
   2   8   2  100.93    2.10
   2   8   2  101.49    2.14
   2   8   2  100.39    2.20
   2   8   2   99.82    2.28
  -3  -8  -2   28.53    0.91
   3   8   2   27.02    0.81
   3   8   2   27.33    0.76
   3   8   2   27.38    0.87
   3   8   2   26.95    1.06
   3   8   2   26.63    0.73
  -4  -8  -2   18.78    0.74
   4   8   2   20.27    0.90
   4   8   2   17.82    0.69
   4   8   2   19.06    0.67
   4   8   2   18.35    0.59
   4   8   2   17.74    0.60
  -5  -8  -2   23.31    0.87
   5   8   2   22.32    0.71
   5   8   2   22.48    0.78
   5   8   2   21.23    0.70
   5   8   2   22.65    1.00
   5   8   2   23.16    0.82
  -6  -8  -2   80.83    2.14
   6   8   2   78.51    1.92
   6   8   2   82.32    2.00
   6   8   2   82.61    2.02
   6   8   2   81.16    1.90
   6   8   2   83.70    2.33
   7   8   2   33.65    1.08
   7   8   2   34.42    1.00
   7   8   2   34.82    1.10
   7   8   2   31.62    1.03
   8   8   2   44.81    1.25
   8   8   2   46.34    1.35
   8   8   2   43.74    1.32
   8   8   2   44.62    1.35
   7  -9  -2    5.94    0.51
  -7   9   2    6.24    0.65
   6  -9  -2   31.57    1.13
  -6   9   2   31.12    1.35
   5  -9  -2   49.97    1.64
   5  -9  -2   48.59    1.47
  -5   9   2   51.75    1.74
  -5   9   2   53.50    1.59
   4  -9  -2   55.20    1.50
   4  -9  -2   55.12    1.65
  -4   9   2   52.69    1.61
  -4   9   2   51.85    1.70
   3  -9  -2    3.09    0.30
   3  -9  -2    2.60    0.32
  -3   9   2    2.93    0.41
  -3   9   2    2.89    0.37
  -3   9   2    3.64    0.27
   2  -9  -2   37.23    1.20
  -2   9   2   37.81    1.29
  -2   9   2   37.08    1.28
  -2   9   2   38.89    1.04
   1  -9  -2   95.64    2.34
  -1   9   2  102.59    2.23
  -1   9   2   93.05    2.44
  -1   9   2   95.20    2.49
  -1   9   2   96.40    2.19
  -1   9   2   96.75    2.19
   0  -9  -2   23.34    0.85
   0   9   2   24.43    0.69
   0   9   2   23.23    0.78
   0   9   2   22.74    0.97
   0   9   2   23.50    0.64
  -1  -9  -2   97.45    2.33
   1   9   2   97.10    2.13
   1   9   2   98.56    2.25
   1   9   2   95.36    2.53
   1   9   2   96.99    2.06
  -2  -9  -2   38.94    1.18
   2   9   2   38.99    1.13
   2   9   2   38.64    1.04
   2   9   2   38.88    1.37
   2   9   2   36.91    0.97
  -3  -9  -2    2.92    0.31
   3   9   2    2.97    0.30
   3   9   2    2.90    0.33
   3   9   2    3.86    0.43
   3   9   2    3.63    0.25
  -4  -9  -2   53.58    1.55
   4   9   2   55.08    1.77
   4   9   2   57.78    1.45
   4   9   2   53.59    1.35
   4   9   2   56.37    1.52
  -5  -9  -2   54.27    1.55
   5   9   2   50.91    1.32
   5   9   2   51.81    1.46
   5   9   2   50.74    1.73
   5   9   2   49.98    1.40
   6   9   2   31.04    1.06
   6   9   2   31.56    1.04
   6   9   2   30.49    1.04
   6   9   2   34.14    1.36
   6   9   2   31.89    0.96
   7   9   2    5.70    0.45
   7   9   2    5.61    0.41
   7   9   2    5.63    0.44
   7   9   2    5.95    0.40
   7   9   2    5.91    0.59
   6 -10  -2    2.55    0.44
   6 -10  -2    3.36    0.43
  -6  10   2    3.08    0.52
   5 -10  -2   43.99    1.36
   5 -10  -2   42.14    1.52
  -5  10   2   41.45    1.45
  -5  10   2   42.76    1.61
   4 -10  -2   20.65    0.99
   4 -10  -2   22.22    0.98
  -4  10   2   20.68    1.02
  -4  10   2   21.40    0.97
   3 -10  -2   23.41    0.98
  -3  10   2   23.19    1.02
  -3  10   2   22.78    1.04
   2 -10  -2   48.02    1.49
  -2  10   2   47.97    1.60
  -2  10   2   50.00    1.61
  -2  10   2   48.27    1.29
   1 -10  -2   26.95    1.01
  -1  10   2   27.73    1.11
  -1  10   2   27.88    1.15
  -1  10   2   28.44    0.90
   0 -10  -2   41.69    1.30
   0  10   2   41.06    1.47
   0  10   2   42.17    1.20
   0  10   2   41.91    1.22
   0  10   2   39.61    1.01
  -1 -10  -2   28.04    1.00
   1  10   2   25.67    0.75
   1  10   2   28.42    0.94
   1  10   2   27.91    1.17
   1  10   2   27.43    0.82
  -2 -10  -2   50.47    1.47
   2  10   2   50.13    1.69
   2  10   2   50.91    1.42
   2  10   2   47.04    1.21
   2  10   2   49.54    1.29
  -3 -10  -2   22.68    0.90
   3  10   2   23.20    1.09
   3  10   2   23.63    0.73
   3  10   2   23.66    0.80
   3  10   2   23.95    0.89
  -4 -10  -2   19.93    0.86
   4  10   2   21.71    0.79
   4  10   2   21.27    0.71
   4  10   2   20.63    0.84
   4  10   2   21.84    1.07
   5  10   2   42.43    1.19
   5  10   2   44.75    1.66
   5  10   2   45.73    1.38
   5  10   2   43.21    1.29
   6  10   2    3.22    0.33
   6  10   2    3.24    0.37
   6  10   2    3.26    0.40
   6  10   2    3.19    0.53
   4 -11  -2   19.31    0.96
  -4  11   2   20.28    1.01
  -4  11   2   18.09    1.02
   3 -11  -2    6.26    0.53
  -3  11   2    7.04    0.62
  -3  11   2    5.87    0.58
   2 -11  -2   36.72    1.30
  -2  11   2   37.25    1.43
  -2  11   2   37.52    1.12
  -2  11   2   36.54    1.41
   1 -11  -2   30.03    1.13
  -1  11   2   31.68    1.30
  -1  11   2   31.32    1.01
   0 -11  -2    3.55    0.39
   0  11   2    3.65    0.39
   0  11   2    3.88    0.53
  -1 -11  -2   31.27    1.14
   1  11   2   31.45    1.34
   1  11   2   32.98    1.09
   1  11   2   32.47    0.97
  -2 -11  -2   38.08    1.28
   2  11   2   38.33    1.51
   2  11   2   37.44    1.02
   2  11   2   37.43    1.09
   2  11   2   38.58    1.23
  -3 -11  -2    5.69    0.48
   3  11   2    6.38    0.37
   3  11   2    6.74    0.64
   3  11   2    6.61    0.42
   3  11   2    7.00    0.50
   4  11   2   19.22    1.06
   4  11   2   17.55    0.74
   4  11   2   19.41    0.85
   4  11   2   18.73    0.68
   4  11  -3    0.79    0.19
   4  11  -3    0.91    0.31
   4  11  -3    0.87    0.23
   4  11  -3    1.29    0.28
  -4 -11   3    0.87    0.27
   3  11  -3   13.34    0.68
   3  11  -3   12.37    0.58
   3  11  -3   12.60    0.53
   3  11  -3   13.33    0.86
  -3 -11   3   13.11    0.74
   2  11  -3    5.81    0.53
   2  11  -3    4.79    0.31
   2  11  -3    4.60    0.42
   2  11  -3    4.69    0.54
  -2 -11   3    5.13    0.48
   1  11  -3   15.27    0.70
   1  11  -3   14.98    0.89
  -1 -11   3   15.08    0.77
   0  11  -3   26.81    1.20
   0  11  -3   26.19    0.94
   0 -11   3   25.44    1.05
  -1  11  -3   14.11    0.86
  -1  11  -3   14.64    0.66
   1 -11   3   15.44    0.79
  -2  11  -3    4.52    0.37
  -2  11  -3    4.81    0.52
  -2  11  -3    4.96    0.54
   2 -11   3    4.33    0.46
  -3  11  -3   12.69    0.81
  -3  11  -3   12.02    0.80
   3 -11   3   12.30    0.74
  -4  11  -3    0.84    0.30
  -4  11  -3    1.11    0.34
   4 -11   3    0.93    0.29
   6  10  -3   29.79    1.06
   6  10  -3   29.32    0.97
   6  10  -3   31.62    1.11
   6  10  -3   31.36    1.32
  -6 -10   3   32.19    1.26
   5  10  -3    9.92    0.71
   5  10  -3    8.54    0.52
   5  10  -3    9.62    0.56
   5  10  -3    9.21    0.47
  -5 -10   3    9.31    0.63
   4  10  -3   24.68    0.86
   4  10  -3   24.36    0.92
   4  10  -3   24.89    1.12
   4  10  -3   22.69    0.77
  -4 -10   3   24.05    1.00
   3  10  -3   22.30    0.78
   3  10  -3   22.19    1.04
   3  10  -3   22.70    0.87
   3  10  -3   22.15    0.71
  -3 -10   3   22.17    0.93
   2  10  -3   19.14    0.76
   2  10  -3   17.79    0.59
   2  10  -3   17.52    0.90
   2  10  -3   18.18    0.65
  -2 -10   3   16.89    0.79
   1  10  -3   22.18    0.70
   1  10  -3   21.99    0.65
   1  10  -3   22.29    1.02
   1  10  -3   23.19    0.83
  -1 -10   3   21.50    0.90
   0  10  -3  112.04    2.91
   0  10  -3  113.26    2.57
   0 -10   3  109.81    2.74
  -1  10  -3   22.13    0.78
  -1  10  -3   20.54    0.99
   1 -10   3   22.15    0.92
  -2  10  -3   17.30    0.88
  -2  10  -3   18.15    0.92
  -2  10  -3   19.10    0.69
   2 -10   3   18.39    0.84
  -3  10  -3   20.22    0.97
  -3  10  -3   19.91    0.98
   3 -10   3   20.20    0.91
  -4  10  -3   22.54    1.04
  -4  10  -3   23.09    1.09
   4 -10   3   22.91    1.02
  -5  10  -3    9.65    0.73
  -5  10  -3    9.94    0.69
   5 -10   3    8.35    0.54
   5 -10   3    8.45    0.64
  -6  10  -3   30.63    1.26
  -6  10  -3   30.58    1.39
   6 -10   3   28.65    1.26
   6 -10   3   29.87    1.12
   7   9  -3   56.01    1.62
   7   9  -3   58.96    1.64
   7   9  -3   61.82    1.93
   7   9  -3   59.18    1.54
  -7  -9   3   56.85    1.87
   6   9  -3   26.19    1.13
   6   9  -3   26.98    0.94
   6   9  -3   24.74    0.93
   6   9  -3   25.55    0.85
  -6  -9   3   27.09    1.10
   5   9  -3   32.41    0.94
   5   9  -3   32.67    1.06
   5   9  -3   30.10    1.00
   5   9  -3   31.75    1.24
  -5  -9   3   31.74    1.17
   4   9  -3   80.03    1.96
   4   9  -3   83.06    2.29
   4   9  -3   83.78    2.04
   4   9  -3   80.21    1.87
  -4  -9   3   83.51    2.17
   3   9  -3    1.44    0.19
   3   9  -3    1.64    0.26
   3   9  -3    2.77    0.42
   3   9  -3    1.94    0.25
  -3  -9   3    2.17    0.32
   2   9  -3   15.75    0.53
   2   9  -3   17.37    0.68
   2   9  -3   17.51    0.84
   2   9  -3   15.76    0.59
  -2  -9   3   16.44    0.73
   1   9  -3   25.77    0.70
   1   9  -3   25.56    1.04
   1   9  -3   27.86    0.88
   1   9  -3   26.06    0.76
  -1  -9   3   25.41    0.94
   0   9  -3   11.36    0.42
   0   9  -3   11.45    0.38
   0   9  -3   11.42    0.67
   0   9  -3   10.72    0.50
   0  -9   3   11.23    0.59
  -1   9  -3   26.46    1.05
  -1   9  -3   24.96    0.81
  -1   9  -3   24.65    1.00
   1  -9   3   25.16    0.94
  -2   9  -3   16.42    0.61
  -2   9  -3   16.68    0.81
  -2   9  -3   15.71    0.80
   2  -9   3   16.44    0.75
  -3   9  -3    2.05    0.23
  -3   9  -3    2.57    0.39
  -3   9  -3    1.79    0.33
   3  -9   3    1.61    0.29
   3  -9   3    2.46    0.26
  -4   9  -3   79.36    2.26
  -4   9  -3   80.16    2.20
   4  -9   3   79.55    1.97
   4  -9   3   77.33    2.15
  -5   9  -3   31.42    1.29
  -5   9  -3   32.58    1.22
   5  -9   3   32.11    1.08
   5  -9   3   31.08    1.21
  -6   9  -3   25.77    1.20
  -6   9  -3   27.20    1.10
   6  -9   3   24.66    0.98
   6  -9   3   24.03    1.09
  -7   9  -3   57.04    2.00
   7  -9   3   52.72    1.84
   7  -9   3   55.16    1.67
   8   8  -3   26.72    0.97
   8   8  -3   28.29    0.93
   8   8  -3   30.04    1.00
   8   8  -3   28.09    1.01
  -8  -8   3   28.27    1.25
   7   8  -3   34.06    1.28
   7   8  -3   32.56    1.03
   7   8  -3   32.63    1.00
   7   8  -3   34.35    1.08
   7   8  -3   33.13    1.09
  -7  -8   3   34.10    1.30
   6   8  -3    9.36    0.51
   6   8  -3    9.10    0.45
   6   8  -3    9.26    0.45
   6   8  -3    9.02    0.50
   6   8  -3    9.03    0.61
  -6  -8   3    8.78    0.59
   5   8  -3   21.78    0.78
   5   8  -3   21.29    0.76
   5   8  -3   21.34    0.70
   5   8  -3   22.23    0.95
  -5  -8   3   21.93    0.90
   4   8  -3   32.92    0.90
   4   8  -3   32.76    1.18
   4   8  -3   33.17    0.97
   4   8  -3   33.08    1.01
  -4  -8   3   32.74    1.10
   3   8  -3    8.32    0.54
   3   8  -3    8.24    0.41
   3   8  -3    7.82    0.36
   3   8  -3    8.85    0.45
  -3  -8   3    8.12    0.49
   2   8  -3  115.56    2.78
   2   8  -3  113.54    2.54
   2   8  -3  114.65    2.45
   2   8  -3  112.16    2.37
  -2  -8   3  112.77    2.64
   1   8  -3   42.28    1.15
   1   8  -3   42.72    1.35
   1   8  -3   42.90    1.01
   1   8  -3   43.90    1.07
  -1  -8   3   42.91    1.25
   0   8  -3  112.67    2.34
   0   8  -3  112.76    2.47
   0   8  -3  111.14    2.72
   0   8  -3  112.55    2.29
   0  -8   3  113.84    2.61
  -1   8  -3   42.66    1.34
  -1   8  -3   43.00    1.11
  -1   8  -3   42.90    1.33
  -1   8  -3   42.93    1.07
  -1   8  -3   42.78    0.99
   1  -8   3   41.25    1.24
  -2   8  -3  110.21    2.73
  -2   8  -3  110.68    2.73
  -2   8  -3  114.13    2.43
   2  -8   3  115.29    2.46
   2  -8   3  113.46    2.65
  -3   8  -3    6.40    0.49
  -3   8  -3    7.35    0.35
  -3   8  -3    7.85    0.52
   3  -8   3    7.71    0.41
   3  -8   3    7.34    0.48
  -4   8  -3   31.37    1.13
  -4   8  -3   31.78    1.18
   4  -8   3   33.85    1.02
   4  -8   3   31.38    1.11
  -5   8  -3   21.01    0.90
  -5   8  -3   21.22    0.98
   5  -8   3   20.85    0.81
   5  -8   3   20.53    0.90
  -6   8  -3    9.20    0.68
  -6   8  -3    8.59    0.58
   6  -8   3    9.14    0.55
  -7   8  -3   31.48    1.37
   7  -8   3   32.79    1.16
  -8   8  -3   26.03    1.29
   8  -8   3   23.91    1.03
   9   7  -3   16.62    0.75
   9   7  -3   17.87    0.72
   9   7  -3   16.98    0.69
   9   7  -3   17.97    0.79
  -9  -7   3   19.07    1.04
   8   7  -3   27.42    0.95
   8   7  -3   26.18    0.90
   8   7  -3   25.96    0.85
   8   7  -3   25.81    0.93
  -8  -7   3   27.21    1.19
   7   7  -3   44.42    1.26
   7   7  -3   43.97    1.26
   7   7  -3   45.18    1.21
   7   7  -3   46.44    1.31
   7   7  -3   47.43    1.49
  -7  -7   3   45.79    1.53
   6   7  -3    3.12    0.29
   6   7  -3    3.67    0.30
   6   7  -3    3.24    0.31
   6   7  -3    3.41    0.31
   6   7  -3    3.28    0.38
  -6  -7   3    3.77    0.39
   5   7  -3   20.62    0.74
   5   7  -3   21.77    0.68
   5   7  -3   20.94    0.67
   5   7  -3   22.61    0.89
   5   7  -3   20.85    0.73
  -5  -7   3   23.06    0.87
   4   7  -3  216.95    4.52
   4   7  -3  219.04    4.42
   4   7  -3  223.56    4.57
   4   7  -3  224.63    4.45
   4   7  -3  225.06    4.79
  -4  -7   3  223.66    4.70
   3   7  -3   33.59    0.82
   3   7  -3   34.47    0.93
   3   7  -3   33.74    1.11
   3   7  -3   34.53    0.87
   3   7  -3   33.48    0.96
  -3  -7   3   34.04    1.05
   2   7  -3   44.71    1.06
   2   7  -3   46.00    1.08
   2   7  -3   46.03    1.35
   2   7  -3   46.32    1.12
   2   7  -3   45.29    1.18
  -2  -7   3   45.27    1.26
   1   7  -3  115.31    2.37
   1   7  -3  119.38    2.43
   1   7  -3  116.27    2.72
   1   7  -3  115.84    2.52
  -1  -7   3  117.41    2.63
   0   7  -3  150.32    2.96
   0   7  -3  146.25    3.33
   0   7  -3  151.11    3.00
   0   7  -3  149.12    3.12
   0   7  -3  148.58    3.33
   0  -7   3  149.48    3.24
   0  -7   3  151.84    2.99
  -1   7  -3  116.49    2.48
  -1   7  -3  114.34    2.71
  -1   7  -3  116.20    2.71
  -1   7  -3  117.64    2.35
  -1   7  -3  119.96    2.32
   1  -7   3  116.34    2.63
   1  -7   3  117.33    2.44
  -2   7  -3   45.66    1.33
  -2   7  -3   46.44    1.10
  -2   7  -3   43.44    1.31
   2  -7   3   45.23    1.13
   2  -7   3   44.37    1.27
  -3   7  -3   31.66    1.08
  -3   7  -3   34.04    0.86
  -3   7  -3   34.19    1.12
   3  -7   3   32.41    1.05
   3  -7   3   34.54    0.96
  -4   7  -3  219.30    4.71
  -4   7  -3  219.48    4.79
   4  -7   3  219.72    4.71
   4  -7   3  219.47    4.55
  -5   7  -3   22.02    0.87
  -5   7  -3   22.97    0.96
   5  -7   3   20.61    0.79
  -6   7  -3    3.88    0.44
  -6   7  -3    3.30    0.36
   6  -7   3    3.76    0.37
  -7   7  -3   43.21    1.60
  -7   7  -3   45.42    1.40
   7  -7   3   43.93    1.38
  -8   7  -3   22.50    1.17
   8  -7   3   24.51    0.99
  -9   7  -3   16.70    1.04
   9  -7   3   16.78    0.86
  10   6  -3   60.70    1.68
  10   6  -3   58.71    1.56
 -10  -6   3   64.34    2.08
   9   6  -3   30.18    0.93
   9   6  -3   30.65    1.02
  -9  -6   3   29.43    1.28
   8   6  -3   74.23    1.89
   8   6  -3   78.30    1.81
   8   6  -3   75.41    1.83
  -8  -6   3   76.02    2.25
   7   6  -3   27.02    0.85
   7   6  -3   27.44    1.02
   7   6  -3   26.35    0.87
   7   6  -3   26.38    0.81
  -7  -6   3   26.16    1.07
   6   6  -3   53.88    1.30
   6   6  -3   52.05    1.38
   6   6  -3   54.66    1.55
   6   6  -3   53.68    1.36
  -6  -6   3   53.48    1.57
   5   6  -3   37.26    1.02
   5   6  -3   36.22    1.01
   5   6  -3   36.64    1.15
   5   6  -3   37.16    0.95
  -5  -6   3   36.20    1.15
   4   6  -3   11.16    0.56
   4   6  -3   11.55    0.46
   4   6  -3   11.08    0.41
   4   6  -3   11.40    0.47
   4   6  -3   11.54    0.42
  -4  -6   3   12.63    0.56
   3   6  -3   17.44    0.50
   3   6  -3   17.68    0.69
   3   6  -3   17.09    0.51
   3   6  -3   16.65    0.58
   3   6  -3   17.55    0.56
  -3  -6   3   17.81    0.65
   2   6  -3  122.14    2.42
   2   6  -3  123.83    2.59
   2   6  -3  123.28    2.53
   2   6  -3  120.42    2.47
   2   6  -3  120.22    2.74
  -2  -6   3  122.24    2.67
   1   6  -3  138.19    2.82
   1   6  -3  136.74    2.77
   1   6  -3  135.12    2.70
   1   6  -3  136.17    2.89
   1   6  -3  139.30    3.06
  -1  -6   3  147.17    2.71
  -1  -6   3  142.51    3.00
   0   6  -3   93.95    1.92
   0   6  -3   89.22    1.82
   0   6  -3   91.65    2.18
   0   6  -3   93.99    2.02
   0   6  -3   91.67    2.17
   0   6  -3   94.63    1.89
   0  -6   3   96.49    2.13
   0  -6   3   97.34    1.93
  -1   6  -3  137.27    3.06
  -1   6  -3  136.60    3.06
  -1   6  -3  142.26    2.75
  -1   6  -3  142.34    2.72
  -1   6  -3  140.75    2.86
   1  -6   3  140.12    2.84
   1  -6   3  138.45    3.00
  -2   6  -3  115.23    2.68
  -2   6  -3  117.30    2.45
  -2   6  -3  115.55    2.68
  -2   6  -3  120.88    2.31
  -2   6  -3  121.50    2.33
   2  -6   3  122.59    2.52
   2  -6   3  119.93    2.64
  -3   6  -3   17.64    0.70
  -3   6  -3   17.13    0.50
  -3   6  -3   16.89    0.67
   3  -6   3   17.45    0.60
   3  -6   3   16.89    0.66
  -4   6  -3   11.74    0.37
  -4   6  -3   12.20    0.61
  -4   6  -3   12.18    0.57
   4  -6   3   11.40    0.50
  -5   6  -3   36.59    1.24
  -5   6  -3   35.92    1.13
   5  -6   3   35.53    1.07
  -6   6  -3   54.75    1.52
  -6   6  -3   53.79    1.69
   6  -6   3   52.95    1.48
  -7   6  -3   24.65    1.12
  -7   6  -3   25.83    0.94
   7  -6   3   26.71    0.96
  -8   6  -3   68.61    2.22
   8  -6   3   71.63    1.94
  -9   6  -3   26.98    1.33
   9  -6   3   28.70    1.11
 -10   6  -3   55.13    2.11
  10  -6   3   58.86    1.81
  10   5  -3   40.03    1.23
  10   5  -3   41.40    1.15
 -10  -5   3   40.45    1.56
   9   5  -3   77.94    1.83
   9   5  -3   76.75    1.92
  -9  -5   3   76.55    2.27
   8   5  -3   10.47    0.45
   8   5  -3    9.54    0.44
   8   5  -3    9.73    0.49
  -8  -5   3    9.67    0.67
   7   5  -3  102.25    2.30
   7   5  -3   98.62    2.23
   7   5  -3  105.00    2.22
  -7  -5   3   98.13    2.60
   6   5  -3   12.57    0.50
   6   5  -3   13.09    0.61
   6   5  -3   13.74    0.49
   6   5  -3   14.56    0.55
  -6  -5   3   13.28    0.66
   5   5  -3   70.88    1.65
   5   5  -3   73.24    1.68
   5   5  -3   73.64    1.61
   5   5  -3   72.70    1.80
  -5  -5   3   71.14    1.83
   4   5  -3  335.13    6.62
   4   5  -3  329.66    6.39
   4   5  -3  333.99    6.46
   4   5  -3  330.00    6.46
  -4  -5   3  317.10    6.59
   3   5  -3   51.81    1.23
   3   5  -3   50.63    1.15
   3   5  -3   50.40    1.20
   3   5  -3   52.24    1.35
  -3  -5   3   52.29    1.31
  -3  -5   3   52.80    1.07
   2   5  -3   16.08    0.49
   2   5  -3   15.49    0.51
   2   5  -3   15.84    0.45
   2   5  -3   16.28    0.43
   2   5  -3   17.07    0.61
  -2  -5   3   17.22    0.58
   1   5  -3   77.53    1.53
   1   5  -3   76.60    1.58
   1   5  -3   75.56    1.80
   1   5  -3   74.82    1.67
   1   5  -3   76.04    1.62
  -1  -5   3   81.61    1.53
   0   5  -3  104.32    2.34
   0   5  -3  106.45    2.13
   0   5  -3  104.99    2.34
   0   5  -3  106.88    2.21
   0   5  -3  104.42    2.04
   0   5  -3  106.20    2.10
   0  -5   3  108.63    2.13
   0  -5   3  107.18    2.29
  -1   5  -3   76.23    1.52
  -1   5  -3   75.86    1.49
  -1   5  -3   74.16    1.61
  -1   5  -3   74.38    1.77
   1  -5   3   75.51    1.72
   1  -5   3   75.72    1.60
  -2   5  -3   15.96    0.59
  -2   5  -3   15.26    0.59
  -2   5  -3   16.20    0.35
  -2   5  -3   15.95    0.37
  -2   5  -3   15.54    0.45
   2  -5   3   15.80    0.50
  -3   5  -3   50.95    1.10
  -3   5  -3   49.70    1.31
  -3   5  -3   50.89    1.35
   3  -5   3   49.14    1.22
  -4   5  -3  319.68    6.14
  -4   5  -3  323.85    6.56
  -4   5  -3  319.68    6.45
   4  -5   3  319.70    6.37
  -5   5  -3   70.70    1.77
  -5   5  -3   71.27    1.91
   5  -5   3   71.19    1.73
  -6   5  -3   13.83    0.61
  -6   5  -3   12.39    0.69
   6  -5   3   12.68    0.58
  -7   5  -3   91.31    2.56
  -7   5  -3   95.46    2.28
   7  -5   3   94.95    2.30
  -8   5  -3   10.05    0.73
   8  -5   3   10.13    0.58
  -9   5  -3   71.10    2.33
   9  -5   3   73.55    2.02
 -10   5  -3   37.62    1.65
  10  -5   3   40.22    1.39
  10   4  -3   48.86    1.27
  10   4  -3   47.60    1.35
 -10  -4   3   48.77    1.70
   9   4  -3   24.77    0.78
   9   4  -3   27.07    0.88
  -9  -4   3   26.00    1.15
   8   4  -3   15.84    0.62
   8   4  -3   15.92    0.56
   8   4  -3   15.61    0.55
  -8  -4   3   16.10    0.83
   7   4  -3   10.79    0.43
   7   4  -3   11.18    0.44
   7   4  -3   11.04    0.48
  -7  -4   3   11.36    0.67
   6   4  -3    2.32    0.21
   6   4  -3    1.96    0.24
   6   4  -3    2.14    0.19
   6   4  -3    1.97    0.22
  -6  -4   3    2.52    0.35
   5   4  -3  120.09    2.67
   5   4  -3  122.71    2.58
   5   4  -3  123.81    2.51
   5   4  -3  122.33    2.54
  -5  -4   3  120.13    2.77
   4   4  -3   59.19    1.33
   4   4  -3   59.51    1.35
   4   4  -3   58.36    1.29
   4   4  -3   58.50    1.43
  -4  -4   3   58.14    1.47
   3   4  -3   47.53    1.10
   3   4  -3   45.62    1.18
   3   4  -3   45.81    1.04
   3   4  -3   46.78    1.09
  -3  -4   3   47.95    1.19
  -3  -4   3   49.55    0.99
   2   4  -3  118.24    2.39
   2   4  -3  115.54    2.37
   2   4  -3  116.92    2.49
   2   4  -3  115.37    2.32
  -2  -4   3  117.29    2.46
   1   4  -3  523.05    9.95
   1   4  -3  504.51   10.21
   1   4  -3  528.31    9.85
   1   4  -3  523.93    9.89
   1   4  -3  503.40    9.95
  -1  -4   3  500.64   10.39
  -1  -4   3  542.23    9.90
   0   4  -3   49.74    1.21
   0   4  -3   49.82    1.05
   0   4  -3   51.31    1.11
   0   4  -3   48.61    0.98
   0   4  -3   50.45    1.02
   0  -4   3   50.79    1.05
   0  -4   3   49.94    1.17
  -1   4  -3  520.03    9.66
  -1   4  -3  512.12    9.67
  -1   4  -3  516.17    9.81
  -1   4  -3  485.88   10.01
  -1   4  -3  509.69    9.70
   1  -4   3  510.23   10.41
   1  -4   3  499.54    9.74
  -2   4  -3  113.32    2.47
  -2   4  -3  117.35    2.31
  -2   4  -3  116.43    2.21
  -2   4  -3  116.55    2.19
  -2   4  -3  113.57    2.48
   2  -4   3  114.76    2.38
  -3   4  -3   46.95    0.99
  -3   4  -3   46.27    1.21
  -3   4  -3   45.66    1.18
   3  -4   3   45.10    1.11
  -4   4  -3   55.11    1.42
  -4   4  -3   57.42    1.50
  -4   4  -3   57.48    1.18
   4  -4   3   59.06    1.39
  -5   4  -3  119.88    2.82
  -5   4  -3  119.52    2.66
   5  -4   3  119.80    2.62
  -6   4  -3    2.11    0.32
  -6   4  -3    2.61    0.27
   6  -4   3    1.75    0.24
  -7   4  -3   11.44    0.71
  -7   4  -3   13.39    0.59
   7  -4   3   10.13    0.55
  -8   4  -3   16.81    0.93
   8  -4   3   14.26    0.69
  -9   4  -3   25.43    1.23
   9  -4   3   24.33    0.97
 -10   4  -3   46.82    1.85
  10  -4   3   46.50    1.51
  11   3  -3   19.30    0.69
  11   3  -3   20.81    0.78
 -11  -3   3   20.76    1.27
 -11  -3   3   21.42    1.07
  10   3  -3   23.53    0.81
  10   3  -3   23.00    0.73
 -10  -3   3   23.49    1.08
   9   3  -3    3.54    0.27
   9   3  -3    3.15    0.29
  -9  -3   3    4.28    0.46
   8   3  -3   28.25    0.81
   8   3  -3   29.35    0.88
  -8  -3   3   31.30    1.20
   7   3  -3   45.31    1.17
   7   3  -3   44.18    1.08
   7   3  -3   46.86    1.11
  -7  -3   3   46.04    1.46
   6   3  -3   53.51    1.22
   6   3  -3   52.77    1.19
   6   3  -3   54.58    1.29
   6   3  -3   53.44    1.21
  -6  -3   3   53.05    1.56
  -6  -3   3   51.38    1.19
   5   3  -3  136.93    2.76
   5   3  -3  137.25    2.89
   5   3  -3  136.35    2.70
  -5  -3   3  137.92    2.72
  -5  -3   3  132.93    3.04
   4   3  -3  378.66    7.42
   4   3  -3  382.21    7.23
   4   3  -3  384.53    7.33
  -4  -3   3  385.98    7.27
  -4  -3   3  373.81    7.52
   3   3  -3  125.57    2.53
   3   3  -3  128.52    2.62
  -3  -3   3  127.65    2.47
  -3  -3   3  121.39    2.64
   2   3  -3  112.13    2.31
   2   3  -3  111.89    2.24
  -2  -3   3  108.63    2.31
   1   3  -3   90.10    1.98
   1   3  -3   92.25    1.91
  -1  -3   3   99.61    1.81
  -1  -3   3   95.02    1.97
   0   3  -3    8.41    0.22
   0   3  -3    8.35    0.24
   0   3  -3    8.69    0.32
   0   3  -3    8.58    0.27
   0   3  -3    8.41    0.32
   0  -3   3    8.86    0.25
  -1   3  -3   92.66    1.77
  -1   3  -3   91.28    1.96
  -1   3  -3   92.68    1.96
  -1   3  -3   93.23    1.79
  -1   3  -3   94.72    1.86
   1  -3   3   92.62    1.93
   1  -3   3   90.87    1.87
  -2   3  -3  108.29    2.30
  -2   3  -3  104.93    2.28
  -2   3  -3  111.85    2.15
   2  -3   3  109.68    2.23
  -3   3  -3  122.89    2.64
  -3   3  -3  125.73    2.40
  -3   3  -3  119.53    2.59
   3  -3   3  124.44    2.55
  -4   3  -3  393.52    7.21
  -4   3  -3  375.19    7.48
  -4   3  -3  383.81    7.60
   4  -3   3  371.65    7.42
  -5   3  -3  136.28    3.10
  -5   3  -3  136.39    2.93
   5  -3   3  135.11    2.89
  -6   3  -3   52.78    1.59
   6  -3   3   52.03    1.36
  -7   3  -3   47.94    1.59
   7  -3   3   44.16    1.28
  -8   3  -3   28.39    1.23
   8  -3   3   27.36    0.96
  -9   3  -3    3.12    0.50
   9  -3   3    3.55    0.41
 -10   3  -3   23.25    1.23
  10  -3   3   21.08    0.92
 -11   3  -3   20.13    1.19
  11  -3   3   20.61    0.94
  11   2  -3    1.78    0.26
  11   2  -3    1.96    0.23
 -11  -2   3    2.43    0.54
 -11  -2   3    2.28    0.43
  10   2  -3   29.48    0.85
  10   2  -3   30.53    0.93
 -10  -2   3   30.38    1.47
 -10  -2   3   30.74    1.26
   9   2  -3   49.70    1.21
   9   2  -3   49.32    1.28
  -9  -2   3   48.45    1.61
   8   2  -3   18.87    0.64
   8   2  -3   19.04    0.63
   8   2  -3   18.94    0.58
  -8  -2   3   17.74    0.86
   7   2  -3   50.39    1.17
   7   2  -3   55.29    1.23
   7   2  -3   53.39    1.28
   7   2  -3   52.58    1.28
  -7  -2   3   51.96    1.28
  -7  -2   3   53.98    1.62
   6   2  -3    8.92    0.35
   6   2  -3    8.50    0.30
  -6  -2   3    8.25    0.35
  -6  -2   3    7.93    0.51
   5   2  -3  287.94    5.63
   5   2  -3  288.60    5.60
  -5  -2   3  294.45    5.65
  -5  -2   3  290.65    5.99
   4   2  -3   19.87    0.51
   4   2  -3   20.03    0.52
   4   2  -3   19.88    0.58
  -4  -2   3   21.17    0.54
  -4  -2   3   20.18    0.70
   3   2  -3  196.75    3.77
   3   2  -3  198.72    3.73
   3   2  -3  190.58    3.82
  -3  -2   3  196.51    3.76
  -3  -2   3  186.27    3.91
   2   2  -3  139.93    2.82
   2   2  -3  142.90    2.78
  -2  -2   3  142.45    2.87
  -2  -2   3  143.35    2.75
   1   2  -3  384.11    7.50
   1   2  -3  389.75    7.82
  -1  -2   3  387.42    7.84
  -1  -2   3  388.95    7.42
   0   2  -3   30.57    0.71
   0   2  -3   30.25    0.72
   0   2  -3   30.49    0.67
   0  -2   3   30.55    0.70
   0  -2   3   31.20    0.65
  -1   2  -3  367.26    7.72
  -1   2  -3  380.13    7.60
   1  -2   3  395.81    7.42
  -2   2  -3  143.35    2.90
  -3   2  -3  190.08    3.88
   3  -2   3  191.17    3.78
  -4   2  -3   22.38    0.74
   4  -2   3   18.82    0.59
   4  -2   3   20.20    0.42
   4  -2   3   20.09    0.41
  -5   2  -3  297.46    6.09
   5  -2   3  296.29    5.55
   5  -2   3  285.37    5.81
   5  -2   3  294.95    5.56
  -6   2  -3    8.75    0.56
   6  -2   3    8.47    0.42
   6  -2   3    8.57    0.23
   6  -2   3    8.27    0.25
  -7   2  -3   52.33    1.68
   7  -2   3   51.11    1.37
  -8   2  -3   18.97    0.98
   8  -2   3   18.29    0.74
  -9   2  -3   46.69    1.73
   9  -2   3   48.11    1.41
 -10   2  -3   27.72    1.34
  10  -2   3   29.95    1.08
 -11   2  -3    1.50    0.41
  11  -2   3    1.31    0.30
 -11  -1   3   26.64    1.39
  10   1  -3    7.31    0.40
  10   1  -3    7.78    0.36
 -10  -1   3    8.19    0.77
   9   1  -3   26.39    0.73
   9   1  -3   25.90    0.87
   9   1  -3   26.68    0.79
  -9  -1   3   25.66    1.11
  -9  -1   3   27.53    1.31
   8   1  -3   86.46    1.82
   8   1  -3   85.22    1.97
   8   1  -3   83.39    1.88
  -8  -1   3   81.26    1.97
  -8  -1   3   82.63    2.27
  -8  -1   3   86.87    2.58
   7   1  -3   53.57    1.30
  -7  -1   3   51.97    1.32
  -7  -1   3   52.36    1.58
   6   1  -3   15.33    0.41
   6   1  -3   14.81    0.51
  -6  -1   3   15.66    0.72
  -6  -1   3   15.05    0.53
   5   1  -3  153.99    3.02
   5   1  -3  156.84    3.13
  -5  -1   3  155.43    3.16
  -5  -1   3  153.61    3.42
   4   1  -3  192.02    3.65
   4   1  -3  189.74    3.72
  -4  -1   3  191.04    3.75
  -4  -1   3  183.04    3.97
   3   1  -3   96.84    1.86
   3   1  -3   95.03    1.89
   3   1  -3   92.02    1.89
  -3  -1   3   91.90    1.91
   2   1  -3   95.21    1.79
   2   1  -3   89.89    1.80
  -2  -1   3   89.38    1.82
  -2  -1   3   89.23    1.91
   1   1  -3   69.59    1.34
  -1  -1   3   65.66    1.33
  -1  -1   3   65.58    1.37
   0   1  -3    2.93    0.13
   0  -1   3    2.60    0.10
  -1   1  -3   66.11    1.26
  -1   1  -3   66.28    1.35
   1  -1   3   67.56    1.34
  -2   1  -3   91.53    1.91
   2  -1   3   91.91    1.74
   2  -1   3   90.77    1.86
   2  -1   3   93.24    1.74
  -3   1  -3   90.14    2.04
   3  -1   3   89.57    1.91
   3  -1   3   93.86    1.78
   3  -1   3   96.01    1.77
  -4   1  -3  191.06    4.04
   4  -1   3  187.80    3.80
   4  -1   3  189.10    3.64
   4  -1   3  194.13    3.62
  -5   1  -3  154.61    3.51
   5  -1   3  155.52    3.22
   5  -1   3  155.77    3.02
   5  -1   3  157.85    3.00
  -6   1  -3   14.85    0.75
   6  -1   3   15.44    0.41
   6  -1   3   15.42    0.56
   6  -1   3   15.42    0.38
  -7   1  -3   51.74    1.69
   7  -1   3   52.46    1.14
   7  -1   3   52.33    1.10
   7  -1   3   52.67    1.36
  -8   1  -3   81.83    2.41
   8  -1   3   83.20    2.01
  -9   1  -3   23.93    1.16
   9  -1   3   25.18    0.90
 -10   1  -3    7.19    0.67
  10  -1   3    7.36    0.51
 -11   1  -3   23.09    1.24
  11  -1   3   23.38    0.96
  11   0  -3    0.14    0.18
 -11   0   3   -0.17    0.20
  10   0  -3   57.20    1.61
 -10   0   3   62.10    2.15
   9   0  -3  112.62    2.35
   9   0  -3  111.12    2.59
   9   0  -3  112.73    2.41
  -9   0   3  110.66    2.61
  -9   0   3  114.08    3.19
   8   0  -3   26.82    0.87
  -8   0   3   28.69    1.29
  -8   0   3   27.61    0.90
  -8   0   3   26.37    1.08
   7   0  -3    7.18    0.38
  -7   0   3    6.27    0.49
  -7   0   3    6.39    0.38
  -7   0   3    7.30    0.61
   6   0  -3   19.61    0.63
   6   0  -3   19.65    0.45
  -6   0   3   20.22    0.82
  -6   0   3   19.53    0.65
  -6   0   3   18.75    0.92
   5   0  -3   17.83    0.56
   5   0  -3   18.19    0.41
  -5   0   3   17.87    0.58
   4   0  -3   82.23    1.74
   4   0  -3   84.23    1.60
  -4   0   3   82.74    1.78
  -4   0   3   78.11    1.95
   3   0  -3  150.90    3.04
   3   0  -3  161.69    2.94
  -3   0   3  146.83    3.24
  -3   0   3  156.00    3.08
  -2   0   3  262.97    5.37
  -2   0   3  283.51    5.45
  -1   0   3  204.73    4.10
   0   0   3    0.56    0.03
   0   0   3    0.40    0.03
   0   0   3    0.42    0.04
  -1   0  -3  204.15    4.08
   1   0   3  201.98    3.86
   1   0   3  201.58    3.89
   1   0   3  199.87    4.01
   1   0   3  202.01    3.93
  -2   0  -3  271.41    5.55
   2   0   3  288.41    5.50
   2   0   3  291.38    5.43
   2   0   3  277.55    5.48
   2   0   3  292.20    5.44
  -3   0  -3  144.18    3.20
   3   0   3  154.44    2.90
   3   0   3  153.78    2.94
   3   0   3  152.67    2.92
   3   0   3  154.30    3.01
  -4   0  -3   79.47    2.00
   4   0   3   84.40    1.64
   4   0   3   81.53    1.64
   4   0   3   79.94    1.74
   4   0   3   83.67    1.62
  -5   0  -3   16.80    0.76
   5   0   3   17.67    0.43
   5   0   3   16.82    0.54
   5   0   3   17.48    0.44
   5   0   3   17.99    0.45
  -6   0  -3   19.56    0.89
   6   0   3   20.34    0.64
   6   0   3   19.50    0.52
   6   0   3   19.47    0.49
   6   0   3   19.53    0.49
  -7   0  -3    6.01    0.53
   7   0   3    5.82    0.35
   7   0   3    5.71    0.23
   7   0   3    6.40    0.27
  -8   0  -3   24.98    1.13
   8   0   3   25.78    0.69
   8   0   3   26.03    0.85
   8   0   3   26.26    0.65
  -9   0  -3  107.25    2.97
   9   0   3  108.43    2.52
 -10   0  -3   59.22    2.04
  10   0   3   56.43    1.60
 -11   0  -3    0.05    0.23
  11   0   3   -0.03    0.17
  11  -1  -3   24.21    0.97
 -11   1   3   24.44    1.33
  10  -1  -3    7.82    0.51
 -10   1   3    7.35    0.72
   9  -1  -3   24.48    0.90
  -9   1   3   27.20    1.27
  -9   1   3   26.11    0.95
   8  -1  -3   79.52    1.96
  -8   1   3   84.22    2.03
  -8   1   3   79.20    2.40
   7  -1  -3   50.56    1.33
  -7   1   3   52.63    1.38
  -7   1   3   50.05    1.71
   6  -1  -3   14.09    0.54
  -6   1   3   13.63    0.76
  -6   1   3   14.71    0.57
   5  -1  -3  156.52    3.16
  -5   1   3  155.68    3.20
  -5   1   3  142.51    3.51
  -5   1   3  153.98    3.39
   4  -1  -3  185.69    3.69
  -4   1   3  173.47    3.99
  -4   1   3  187.47    3.74
  -4   1   3  189.05    3.91
   3  -1  -3   92.02    1.92
  -3   1   3   86.06    2.12
  -3   1   3   95.80    2.08
  -3   1   3   94.07    1.96
  -2   1   3   85.66    1.94
  -2   1   3   89.94    1.73
  -2   1   3   91.61    1.86
  -2   1   3   91.35    1.93
  -1   1   3   64.39    1.38
  -1   1   3   71.95    1.39
  -1   1   3   65.33    1.30
  -1   1   3   65.23    1.30
  -1   1   3   68.12    1.29
  -1   1   3   65.21    1.31
   0   1   3    2.85    0.11
   0   1   3    2.55    0.10
   0   1   3    3.30    0.13
   0   1   3    2.84    0.13
   0   1   3    3.37    0.09
   0   1   3    2.69    0.09
   1   1   3   64.68    1.29
   1   1   3   65.79    1.30
   1   1   3   65.17    1.29
   1   1   3   66.56    1.28
   1   1   3   67.12    1.31
  -2  -1  -3   84.31    1.80
   2   1   3   88.87    1.74
   2   1   3   88.40    1.74
   2   1   3   89.81    1.73
   2   1   3   88.92    1.71
  -3  -1  -3   89.47    1.96
   3   1   3   92.76    1.86
   3   1   3   91.36    1.83
   3   1   3   95.16    1.84
   3   1   3   91.59    1.81
  -4  -1  -3  182.58    3.87
   4   1   3  189.80    3.69
   4   1   3  191.47    3.74
   4   1   3  193.26    3.66
   4   1   3  191.73    3.68
  -5  -1  -3  149.52    3.23
   5   1   3  152.27    2.99
   5   1   3  152.04    2.97
   5   1   3  152.05    3.01
   5   1   3  152.79    3.08
  -6  -1  -3   14.64    0.62
   6   1   3   14.40    0.51
   6   1   3   15.20    0.43
   6   1   3   14.80    0.42
   6   1   3   15.38    0.45
  -7  -1  -3   53.82    1.50
  -7  -1  -3   53.48    1.72
   7   1   3   51.68    1.14
   7   1   3   51.12    1.19
   7   1   3   50.55    1.14
   7   1   3   49.71    1.29
  -8  -1  -3   83.29    2.43
   8   1   3   82.90    1.81
   8   1   3   82.86    1.76
   8   1   3   82.08    1.95
  -9  -1  -3   26.71    1.24
   9   1   3   24.92    0.68
   9   1   3   24.99    0.74
   9   1   3   24.93    0.86
 -10  -1  -3    7.67    0.70
  10   1   3    7.12    0.48
 -11  -1  -3   24.57    1.27
  11  -2  -3    1.50    0.31
 -11   2   3    1.60    0.44
  10  -2  -3   26.23    1.00
 -10   2   3   28.25    1.37
   9  -2  -3   46.21    1.38
  -9   2   3   48.05    1.44
  -9   2   3   45.45    1.75
   8  -2  -3   17.75    0.71
  -8   2   3   17.41    0.74
  -8   2   3   16.56    0.95
   7  -2  -3   52.54    1.37
  -7   2   3   51.36    1.41
  -7   2   3   48.79    1.70
   6  -2  -3    7.92    0.41
  -6   2   3    8.09    0.58
  -6   2   3    8.97    0.33
  -6   2   3    8.02    0.43
   5  -2  -3  289.95    5.70
  -5   2   3  271.30    6.01
  -5   2   3  285.04    5.75
  -5   2   3  298.67    5.55
   4  -2  -3   20.10    0.60
  -4   2   3   18.77    0.63
  -4   2   3   19.39    0.75
  -4   2   3   20.02    0.50
   3  -2  -3  190.51    3.89
  -3   2   3  203.54    4.07
  -3   2   3  190.82    3.93
  -3   2   3  197.32    3.78
  -2   2   3  139.94    2.91
  -2   2   3  141.41    2.75
  -2   2   3  152.48    2.96
  -2   2   3  142.26    2.81
  -1   2   3  385.96    7.21
  -1   2   3  373.41    7.32
  -1   2   3  371.73    7.30
  -1   2   3  365.74    7.31
  -1   2   3  384.53    7.22
  -1   2   3  375.70    7.50
  -1   2   3  379.43    7.30
   0   2   3   30.25    0.63
   0   2   3   29.32    0.62
   0   2   3   29.84    0.64
   0   2   3   28.47    0.69
   0   2   3   30.05    0.67
   0   2   3   30.51    0.61
   0   2   3   29.87    0.67
  -1  -2  -3  406.79    7.41
   1   2   3  392.56    7.31
   1   2   3  380.78    7.26
   1   2   3  353.61    7.18
   1   2   3  354.52    7.15
   1   2   3  384.39    7.21
   1   2   3  339.67    7.41
   1   2   3  379.31    7.36
  -2  -2  -3  141.84    2.78
   2   2   3  132.72    2.88
   2   2   3  144.74    2.78
   2   2   3  144.75    2.74
   2   2   3  142.54    2.77
   2   2   3  143.06    2.77
   2   2   3  142.99    2.72
  -3  -2  -3  187.10    3.72
   3   2   3  186.70    3.60
   3   2   3  186.20    3.63
   3   2   3  186.48    3.60
   3   2   3  186.85    3.63
  -4  -2  -3   18.36    0.63
   4   2   3   19.80    0.49
   4   2   3   19.90    0.52
   4   2   3   20.55    0.52
   4   2   3   20.14    0.52
  -5  -2  -3  278.90    5.82
   5   2   3  292.80    5.62
   5   2   3  294.29    5.57
   5   2   3  293.54    5.62
   5   2   3  286.21    5.59
  -6  -2  -3    8.51    0.47
   6   2   3    8.94    0.31
   6   2   3    9.14    0.34
   6   2   3    8.34    0.32
   6   2   3    7.88    0.35
  -7  -2  -3   50.01    1.45
   7   2   3   51.46    1.16
   7   2   3   50.63    1.17
   7   2   3   51.22    1.26
   7   2   3   52.18    1.22
  -8  -2  -3   18.19    0.80
   8   2   3   18.88    0.66
   8   2   3   18.67    0.56
   8   2   3   18.89    0.61
  -9  -2  -3   47.65    1.77
  -9  -2  -3   48.70    1.52
   9   2   3   47.62    1.22
   9   2   3   48.65    1.16
 -10  -2  -3   30.78    1.42
  10   2   3   28.03    0.86
  10   2   3   28.02    0.80
 -11  -2  -3    1.58    0.42
  11  -3  -3   18.70    0.90
 -11   3   3   19.14    1.19
  10  -3  -3   22.23    0.92
 -10   3   3   19.94    1.17
   9  -3  -3    3.08    0.38
  -9   3   3    2.99    0.52
  -9   3   3    3.69    0.40
   8  -3  -3   26.72    0.95
  -8   3   3   27.37    1.00
  -8   3   3   28.35    1.27
   7  -3  -3   43.79    1.24
  -7   3   3   44.06    1.31
  -7   3   3   42.19    1.54
   6  -3  -3   51.65    1.37
  -6   3   3   53.90    1.22
  -6   3   3   53.36    1.44
  -6   3   3   51.74    1.65
   5  -3  -3  132.87    2.87
  -5   3   3  136.50    2.73
  -5   3   3  130.07    3.11
  -5   3   3  136.29    2.95
   4  -3  -3  376.74    7.42
  -4   3   3  375.77    7.49
  -4   3   3  391.96    7.65
  -4   3   3  373.98    7.30
   3  -3  -3  123.13    2.63
  -3   3   3  125.12    2.69
  -3   3   3  126.69    2.56
  -3   3   3  132.93    2.77
  -3   3   3  126.28    2.44
   2  -3  -3  108.09    2.24
  -2   3   3  109.64    2.23
  -2   3   3  110.43    2.13
  -2   3   3  109.40    2.16
  -2   3   3  109.29    2.31
  -2   3   3  108.75    2.10
  -2   3   3  106.88    2.11
  -2   3   3  109.06    2.30
  -1   3   3   92.47    1.78
  -1   3   3   89.14    1.90
  -1   3   3   87.04    1.88
  -1   3   3   92.54    1.76
  -1   3   3   91.15    1.90
  -1   3   3   89.46    1.80
  -1   3   3   91.71    1.78
   0  -3  -3    8.73    0.28
   0   3   3    8.53    0.23
   0   3   3    8.65    0.28
   0   3   3    7.95    0.32
   0   3   3    8.52    0.30
   0   3   3    8.34    0.26
   0   3   3    8.36    0.24
   0   3   3    9.01    0.23
  -1  -3  -3   94.96    1.87
   1   3   3   91.17    1.81
   1   3   3   94.29    1.85
   1   3   3   94.04    1.82
   1   3   3   90.14    1.86
   1   3   3   93.67    1.83
   1   3   3   86.76    1.96
  -2  -3  -3  109.62    2.16
   2   3   3  106.28    2.14
   2   3   3  106.62    2.16
   2   3   3  103.08    2.06
   2   3   3  110.42    2.14
   2   3   3  107.02    2.11
   2   3   3  105.06    2.28
  -3  -3  -3  125.62    2.51
   3   3   3  120.58    2.46
   3   3   3  122.43    2.47
   3   3   3  121.34    2.37
   3   3   3  123.17    2.46
   3   3   3  115.88    2.61
   3   3   3  126.40    2.42
  -4  -3  -3  366.32    7.33
   4   3   3  368.14    7.13
   4   3   3  383.70    7.17
   4   3   3  371.05    7.21
   4   3   3  383.46    7.22
  -5  -3  -3  132.72    2.95
   5   3   3  132.76    2.69
   5   3   3  134.89    2.74
   5   3   3  134.97    2.70
   5   3   3  137.47    2.76
  -6  -3  -3   52.57    1.43
   6   3   3   52.29    1.23
   6   3   3   51.37    1.20
   6   3   3   52.08    1.19
   6   3   3   51.20    1.17
  -7  -3  -3   45.41    1.36
   7   3   3   47.07    1.14
   7   3   3   44.52    1.07
   7   3   3   44.37    1.09
  -8  -3  -3   27.60    1.03
   8   3   3   28.28    0.77
   8   3   3   28.76    0.79
   8   3   3   29.54    0.84
  -9  -3  -3    3.14    0.38
   9   3   3    3.92    0.26
   9   3   3    3.85    0.30
 -10  -3  -3   21.81    1.22
 -10  -3  -3   23.53    1.03
  10   3   3   23.00    0.78
  10   3   3   23.31    0.72
 -11  -3  -3   18.85    1.15
  11   3   3   20.05    0.67
  10  -4  -3   47.34    1.49
 -10   4   3   42.68    1.81
   9  -4  -3   23.99    0.95
  -9   4   3   22.50    1.21
  -9   4   3   24.00    1.01
   8  -4  -3   14.90    0.69
  -8   4   3   15.85    0.76
  -8   4   3   14.98    0.92
   7  -4  -3   11.17    0.56
  -7   4   3   10.40    0.71
  -7   4   3   10.29    0.58
   6  -4  -3    2.38    0.28
  -6   4   3    2.14    0.29
  -6   4   3    2.25    0.20
  -6   4   3    1.97    0.33
   5  -4  -3  118.70    2.68
  -5   4   3  123.81    2.77
  -5   4   3  125.12    2.94
  -5   4   3  120.74    2.56
   4  -4  -3   55.32    1.39
  -4   4   3   57.66    1.16
  -4   4   3   58.67    1.33
  -4   4   3   58.40    1.54
  -4   4   3   57.07    1.46
   3  -4  -3   47.78    1.14
  -3   4   3   45.29    1.21
  -3   4   3   45.87    1.10
  -3   4   3   44.93    0.96
  -3   4   3   45.27    0.93
  -3   4   3   44.82    1.18
   2  -4  -3  113.70    2.36
  -2   4   3  114.91    2.25
  -2   4   3  113.60    2.38
  -2   4   3  111.29    2.43
  -2   4   3  111.08    2.42
  -2   4   3  113.90    2.21
  -2   4   3  113.07    2.25
  -2   4   3  114.46    2.19
   1  -4  -3  486.85    9.80
  -1   4   3  503.33    9.57
  -1   4   3  514.81    9.58
  -1   4   3  500.97    9.69
  -1   4   3  504.38    9.66
  -1   4   3  493.52    9.52
  -1   4   3  506.43    9.93
  -1   4   3  500.45   10.27
   0  -4  -3   51.25    1.13
   0   4   3   50.06    1.02
   0   4   3   49.27    1.03
   0   4   3   48.76    1.08
   0   4   3   49.95    1.11
   0   4   3   49.65    1.05
   0   4   3   49.50    1.20
   0   4   3   49.10    1.17
  -1  -4  -3  543.51   10.26
   1   4   3  508.29    9.79
   1   4   3  506.10    9.72
   1   4   3  503.41    9.87
   1   4   3  526.51    9.92
   1   4   3  473.00    9.84
   1   4   3  510.60    9.69
  -2  -4  -3  117.23    2.36
   2   4   3  110.31    2.49
   2   4   3  117.64    2.31
   2   4   3  114.61    2.33
   2   4   3  114.74    2.35
   2   4   3  115.99    2.29
  -3  -4  -3   46.27    1.10
   3   4   3   46.62    1.07
   3   4   3   46.43    1.02
   3   4   3   45.63    1.05
   3   4   3   46.99    1.23
   3   4   3   46.84    1.08
  -4  -4  -3   56.62    1.35
   4   4   3   55.92    1.28
   4   4   3   54.04    1.13
   4   4   3   55.84    1.46
   4   4   3   55.38    1.28
   4   4   3   58.63    1.29
   4   4   3   56.28    1.23
  -5  -4  -3  118.30    2.65
   5   4   3  119.42    2.51
   5   4   3  120.74    2.52
   5   4   3  120.52    2.45
  -6  -4  -3    2.39    0.29
   6   4   3    3.08    0.21
   6   4   3    2.65    0.22
   6   4   3    2.93    0.22
  -7  -4  -3   10.35    0.58
   7   4   3   11.26    0.42
   7   4   3   11.96    0.45
   7   4   3   11.09    0.47
  -8  -4  -3   16.23    0.77
   8   4   3   16.69    0.61
   8   4   3   15.88    0.55
   8   4   3   15.49    0.57
  -9  -4  -3   25.16    1.03
   9   4   3   25.80    0.77
   9   4   3   25.61    0.84
  10   4   3   46.89    1.31
  10   4   3   48.71    1.24
  10  -5  -3   36.83    1.32
 -10   5   3   37.12    1.69
   9  -5  -3   70.90    1.96
  -9   5   3   68.63    2.35
   8  -5  -3    9.24    0.55
  -8   5   3    9.78    0.62
  -8   5   3    9.35    0.73
   7  -5  -3   93.95    2.28
  -7   5   3   94.22    2.39
  -7   5   3   89.92    2.59
   6  -5  -3   13.28    0.60
  -6   5   3   13.28    0.66
  -6   5   3   13.03    0.73
   5  -5  -3   70.21    1.75
  -5   5   3   69.11    1.82
  -5   5   3   72.00    1.67
  -5   5   3   73.32    1.95
   4  -5  -3  319.65    6.44
  -4   5   3  317.16    6.53
  -4   5   3  328.25    6.40
  -4   5   3  332.11    6.63
  -4   5   3  318.55    6.17
   3  -5  -3   50.14    1.24
  -3   5   3   49.66    1.08
  -3   5   3   51.61    1.36
  -3   5   3   49.02    1.31
  -3   5   3   50.69    1.05
  -3   5   3   50.27    1.25
  -3   5   3   49.63    1.02
   2  -5  -3   15.41    0.51
  -2   5   3   16.46    0.38
  -2   5   3   16.36    0.41
  -2   5   3   15.39    0.44
  -2   5   3   15.67    0.56
  -2   5   3   15.89    0.56
  -2   5   3   15.24    0.57
  -2   5   3   16.10    0.42
   1  -5  -3   75.21    1.65
   1  -5  -3   79.01    1.72
  -1   5   3   74.37    1.75
  -1   5   3   75.26    1.75
  -1   5   3   75.58    1.61
  -1   5   3   75.68    1.55
  -1   5   3   77.32    1.56
  -1   5   3   76.61    1.53
  -1   5   3   75.85    1.70
   0  -5  -3  108.25    2.26
   0  -5  -3  107.50    2.18
   0   5   3  105.61    2.36
   0   5   3  105.28    2.20
   0   5   3  107.15    2.32
   0   5   3  107.40    2.15
   0   5   3  106.44    2.22
   0   5   3  107.76    2.12
   0   5   3  105.49    2.12
  -1  -5  -3   76.97    1.64
   1   5   3   69.69    1.74
   1   5   3   72.79    1.60
   1   5   3   74.78    1.52
   1   5   3   75.18    1.52
   1   5   3   73.70    1.56
  -2  -5  -3   16.27    0.51
   2   5   3   15.68    0.48
   2   5   3   15.58    0.44
   2   5   3   15.64    0.61
   2   5   3   16.71    0.51
   2   5   3   16.63    0.45
  -3  -5  -3   52.22    1.23
   3   5   3   50.65    1.21
   3   5   3   51.75    1.16
   3   5   3   49.43    1.37
   3   5   3   51.00    1.14
  -4  -5  -3  327.26    6.36
   4   5   3  322.18    6.22
   4   5   3  316.93    6.26
   4   5   3  320.07    6.30
   4   5   3  312.87    6.52
   4   5   3  324.61    6.28
  -5  -5  -3   72.17    1.74
   5   5   3   70.80    1.86
   5   5   3   69.56    1.62
   5   5   3   71.40    1.63
   5   5   3   71.41    1.56
   5   5   3   69.69    1.62
  -6  -5  -3   13.55    0.63
   6   5   3   13.33    0.51
   6   5   3   13.17    0.51
   6   5   3   13.22    0.53
   6   5   3   13.81    0.48
  -7  -5  -3   97.76    2.46
   7   5   3   96.12    2.24
   7   5   3   99.20    2.22
   7   5   3   97.17    2.13
   7   5   3   98.00    2.19
  -8  -5  -3   10.61    0.63
   8   5   3   10.78    0.54
   8   5   3    9.89    0.46
   8   5   3   10.81    0.50
   8   5   3   10.93    0.45
   9   5   3   74.54    1.76
   9   5   3   76.72    1.86
   9   5   3   73.57    1.93
  10   5   3   38.97    1.10
  10   5   3   40.37    1.29
  10   5   3   39.88    1.19
  10  -6  -3   56.29    1.74
 -10   6   3   52.17    2.10
   9  -6  -3   29.67    1.14
  -9   6   3   28.69    1.42
   8  -6  -3   74.61    1.98
  -8   6   3   68.85    2.30
   7  -6  -3   25.48    0.94
  -7   6   3   23.92    1.13
  -7   6   3   25.52    1.03
   6  -6  -3   51.70    1.45
  -6   6   3   50.90    1.55
  -6   6   3   52.21    1.68
   5  -6  -3   36.03    1.10
  -5   6   3   36.19    1.18
  -5   6   3   37.87    1.27
  -5   6   3   36.29    1.05
   4  -6  -3   11.83    0.51
  -4   6   3   11.44    0.51
  -4   6   3   11.54    0.59
  -4   6   3   10.92    0.38
  -4   6   3   11.27    0.56
   3  -6  -3   17.12    0.61
  -3   6   3   17.42    0.41
  -3   6   3   17.69    0.64
  -3   6   3   16.99    0.49
  -3   6   3   17.07    0.44
  -3   6   3   16.46    0.66
  -3   6   3   17.05    0.69
   2  -6  -3  120.79    2.57
  -2   6   3  120.73    2.48
  -2   6   3  123.18    2.37
  -2   6   3  119.35    2.65
  -2   6   3  123.11    2.42
  -2   6   3  120.08    2.68
  -2   6   3  116.74    2.69
  -2   6   3  123.34    2.41
   1  -6  -3  138.82    2.83
   1  -6  -3  139.08    2.93
  -1   6   3  138.84    2.74
  -1   6   3  136.46    2.80
  -1   6   3  141.03    2.70
  -1   6   3  136.77    2.71
  -1   6   3  138.17    2.91
  -1   6   3  131.68    2.99
  -1   6   3  135.43    2.98
   0  -6  -3   93.55    2.06
   0  -6  -3   94.90    1.95
   0   6   3   95.27    1.89
   0   6   3   93.06    2.13
   0   6   3   94.87    1.93
   0   6   3   92.41    1.88
   0   6   3   90.05    1.98
   0   6   3   91.14    2.17
  -1  -6  -3  140.43    2.90
  -1  -6  -3  139.88    2.73
   1   6   3  137.55    2.85
   1   6   3  139.28    2.73
   1   6   3  132.94    3.04
   1   6   3  135.93    2.79
   1   6   3  137.32    2.74
  -2  -6  -3  121.15    2.55
   2   6   3  115.87    2.41
   2   6   3  119.82    2.41
   2   6   3  119.48    2.47
   2   6   3  117.28    2.52
   2   6   3  120.16    2.73
  -3  -6  -3   17.66    0.60
   3   6   3   17.55    0.52
   3   6   3   17.65    0.59
   3   6   3   16.93    0.71
   3   6   3   16.73    0.51
   3   6   3   17.21    0.55
  -4  -6  -3   12.51    0.51
   4   6   3   12.35    0.61
   4   6   3   12.17    0.48
   4   6   3   11.45    0.45
   4   6   3   12.01    0.44
   4   6   3   12.13    0.42
  -5  -6  -3   37.01    1.09
   5   6   3   36.12    1.00
   5   6   3   38.11    1.23
   5   6   3   37.47    1.02
   5   6   3   36.44    0.98
   5   6   3   35.40    0.93
  -6  -6  -3   52.37    1.50
   6   6   3   54.01    1.38
   6   6   3   54.86    1.37
   6   6   3   54.88    1.30
   6   6   3   53.74    1.62
   6   6   3   53.26    1.37
  -7  -6  -3   27.55    1.04
   7   6   3   25.45    0.78
   7   6   3   27.47    0.88
   7   6   3   25.92    0.85
   7   6   3   25.18    0.83
   8   6   3   73.25    1.83
   8   6   3   73.67    1.81
   8   6   3   72.97    1.87
   8   6   3   75.88    1.75
   9   6   3   30.82    0.92
   9   6   3   29.96    1.04
   9   6   3   29.86    0.96
   9   6   3   29.25    0.99
  10   6   3   60.34    1.56
  10   6   3   61.67    1.67
  10   6   3   61.71    1.75
   9  -7  -3   17.92    0.88
  -9   7   3   16.53    1.09
   8  -7  -3   25.18    1.02
  -8   7   3   22.97    1.21
   7  -7  -3   43.73    1.38
  -7   7   3   45.32    1.66
   6  -7  -3    3.33    0.35
  -6   7   3    3.41    0.43
   5  -7  -3   21.64    0.81
  -5   7   3   21.71    0.95
  -5   7   3   20.91    0.88
  -5   7   3   22.18    0.80
   4  -7  -3  223.76    4.59
  -4   7   3  217.08    4.72
  -4   7   3  218.13    4.79
  -4   7   3  221.63    4.64
   3  -7  -3   33.96    0.97
  -3   7   3   33.69    1.07
  -3   7   3   32.99    1.05
  -3   7   3   33.64    1.11
  -3   7   3   33.35    0.85
   2  -7  -3   45.73    1.26
   2  -7  -3   46.53    1.17
  -2   7   3   46.18    0.97
  -2   7   3   43.60    1.08
  -2   7   3   46.61    1.01
  -2   7   3   44.79    1.02
  -2   7   3   44.81    1.31
  -2   7   3   43.28    1.28
   1  -7  -3  116.86    2.45
   1  -7  -3  115.20    2.57
  -1   7   3  119.10    2.32
  -1   7   3  112.37    2.32
  -1   7   3  113.44    2.65
  -1   7   3  111.73    2.67
  -1   7   3  120.35    2.36
  -1   7   3  116.90    2.45
   0  -7  -3  152.89    3.02
   0  -7  -3  149.77    3.18
   0   7   3  151.38    2.96
   0   7   3  146.76    3.32
   0   7   3  148.92    3.01
   0   7   3  148.57    3.09
   0   7   3  147.67    2.95
   0   7   3  146.77    3.27
  -1  -7  -3  117.94    2.55
   1   7   3  114.94    2.36
   1   7   3  113.96    2.41
   1   7   3  114.54    2.72
   1   7   3  118.61    2.50
   1   7   3  115.98    2.35
  -2  -7  -3   45.00    1.19
   2   7   3   45.07    1.17
   2   7   3   45.11    1.05
   2   7   3   46.80    1.12
   2   7   3   44.12    1.36
   2   7   3   44.77    1.04
  -3  -7  -3   34.00    0.98
   3   7   3   34.49    1.15
   3   7   3   33.56    0.92
   3   7   3   34.21    0.86
   3   7   3   32.52    0.95
   3   7   3   33.79    0.85
  -4  -7  -3  221.91    4.62
   4   7   3  224.23    4.53
   4   7   3  222.79    4.45
   4   7   3  221.81    4.58
   4   7   3  227.73    4.88
   4   7   3  218.45    4.45
  -5  -7  -3   21.82    0.81
   5   7   3   24.43    0.79
   5   7   3   21.59    0.74
   5   7   3   21.93    0.71
   5   7   3   22.88    0.69
   5   7   3   23.78    0.97
  -6  -7  -3    3.13    0.34
   6   7   3    3.13    0.44
   6   7   3    3.56    0.31
   6   7   3    3.23    0.28
   6   7   3    3.37    0.31
   6   7   3    3.32    0.27
   7   7   3   45.59    1.20
   7   7   3   45.43    1.27
   7   7   3   43.67    1.27
   7   7   3   46.47    1.29
   8   7   3   26.73    0.84
   8   7   3   25.13    0.91
   8   7   3   26.17    0.91
   8   7   3   24.62    0.87
   9   7   3   18.23    0.76
   9   7   3   18.07    0.69
   9   7   3   17.83    0.73
   9   7   3   17.97    0.78
   8  -8  -3   26.64    1.09
  -8   8   3   27.64    1.37
   7  -8  -3   32.23    1.17
  -7   8   3   32.09    1.40
   6  -8  -3    7.91    0.52
  -6   8   3    8.81    0.67
   5  -8  -3   21.48    0.83
  -5   8   3   21.21    0.98
  -5   8   3   22.42    0.86
   4  -8  -3   32.42    1.02
  -4   8   3   32.27    1.19
  -4   8   3   32.86    1.10
   3  -8  -3    7.19    0.47
   3  -8  -3    7.82    0.42
  -3   8   3    7.78    0.35
  -3   8   3    7.47    0.49
  -3   8   3    7.08    0.50
   2  -8  -3  112.19    2.62
   2  -8  -3  113.36    2.48
  -2   8   3  111.68    2.69
  -2   8   3  112.64    2.41
  -2   8   3  108.00    2.68
  -2   8   3  115.37    2.32
  -2   8   3  114.20    2.31
   1  -8  -3   43.22    1.22
   1  -8  -3   42.72    1.08
  -1   8   3   42.15    1.10
  -1   8   3   41.67    1.29
  -1   8   3   43.34    0.97
  -1   8   3   41.33    1.32
  -1   8   3   43.72    1.01
   0  -8  -3  109.68    2.53
   0   8   3  107.92    2.70
   0   8   3  114.28    2.29
   0   8   3  113.47    2.45
   0   8   3  115.17    2.35
   0   8   3  111.46    2.66
  -1  -8  -3   42.58    1.19
   1   8   3   41.57    1.05
   1   8   3   41.89    1.35
   1   8   3   43.72    1.15
   1   8   3   42.04    1.00
   1   8   3   42.01    0.98
  -2  -8  -3  111.74    2.52
   2   8   3  111.86    2.76
   2   8   3  110.38    2.31
   2   8   3  109.17    2.40
   2   8   3  112.94    2.34
   2   8   3  113.83    2.49
  -3  -8  -3    6.96    0.41
   3   8   3    7.67    0.42
   3   8   3    7.51    0.32
   3   8   3    6.84    0.33
   3   8   3    7.49    0.38
   3   8   3    7.43    0.54
  -4  -8  -3   33.31    1.03
   4   8   3   31.02    0.86
   4   8   3   31.64    1.19
   4   8   3   31.29    0.87
   4   8   3   32.05    0.94
   4   8   3   32.10    0.99
  -5  -8  -3   22.10    0.84
   5   8   3   21.07    0.70
   5   8   3   22.43    1.00
   5   8   3   23.35    0.81
   5   8   3   22.52    0.77
   5   8   3   21.12    0.69
  -6  -8  -3    8.82    0.62
   6   8   3    8.32    0.48
   6   8   3    9.91    0.52
   6   8   3    8.25    0.44
   6   8   3    9.13    0.66
   6   8   3    8.72    0.43
   7   8   3   31.67    1.03
   7   8   3   33.61    1.07
   7   8   3   32.62    0.98
   7   8   3   34.25    1.09
   8   8   3   25.74    0.95
   8   8   3   28.69    0.91
   8   8   3   28.29    0.98
   8   8   3   26.08    0.96
   7  -9  -3   56.47    1.71
  -7   9   3   55.86    2.02
   6  -9  -3   25.37    0.99
  -6   9   3   25.50    1.20
   5  -9  -3   31.86    1.09
  -5   9   3   31.55    1.15
  -5   9   3   31.70    1.29
   4  -9  -3   83.23    2.21
   4  -9  -3   81.34    2.03
  -4   9   3   78.58    2.26
  -4   9   3   80.92    2.16
   3  -9  -3    1.83    0.30
   3  -9  -3    1.95    0.26
  -3   9   3    1.87    0.22
  -3   9   3    1.79    0.32
  -3   9   3    2.25    0.36
   2  -9  -3   16.21    0.73
  -2   9   3   17.22    0.81
  -2   9   3   16.69    0.60
  -2   9   3   16.18    0.78
   1  -9  -3   24.60    0.90
  -1   9   3   24.97    0.98
  -1   9   3   26.54    1.03
  -1   9   3   24.46    0.65
  -1   9   3   26.14    0.71
  -1   9   3   27.00    0.82
   0  -9  -3   11.52    0.56
   0   9   3   11.64    0.51
   0   9   3   10.79    0.42
   0   9   3   10.36    0.64
   0   9   3   11.49    0.39
  -1  -9  -3   25.98    0.89
   1   9   3   25.12    1.04
   1   9   3   24.38    0.74
   1   9   3   24.36    0.68
   1   9   3   24.44    0.83
  -2  -9  -3   15.97    0.68
   2   9   3   15.64    0.58
   2   9   3   17.14    0.54
   2   9   3   16.12    0.66
   2   9   3   15.74    0.82
  -3  -9  -3    2.12    0.30
   3   9   3    2.28    0.26
   3   9   3    1.98    0.37
   3   9   3    2.56    0.31
   3   9   3    2.17    0.23
  -4  -9  -3   80.65    2.07
   4   9   3   80.74    1.96
   4   9   3   85.50    2.37
   4   9   3   81.97    1.87
   4   9   3   82.84    2.04
  -5  -9  -3   31.67    1.11
   5   9   3   31.64    0.93
   5   9   3   30.71    0.94
   5   9   3   30.95    1.00
   5   9   3   32.81    1.31
   5   9   3   33.64    1.07
   6   9   3   25.26    0.86
   6   9   3   26.50    0.93
   6   9   3   28.20    1.23
   6   9   3   26.96    0.85
   6   9   3   27.13    0.97
   7   9   3   54.96    1.54
   7   9   3   59.21    1.62
   7   9   3   59.49    1.65
   7   9   3   58.82    1.51
   6 -10  -3   28.42    1.26
   6 -10  -3   30.03    1.12
  -6  10   3   28.45    1.34
   5 -10  -3    8.95    0.56
   5 -10  -3    8.71    0.64
  -5  10   3    8.59    0.69
  -5  10   3    9.11    0.92
   4 -10  -3   23.11    0.91
   4 -10  -3   23.91    1.03
  -4  10   3   22.69    1.01
  -4  10   3   24.30    1.10
   3 -10  -3   20.89    0.92
  -3  10   3   21.65    1.01
  -3  10   3   22.31    1.00
   2 -10  -3   18.96    0.82
  -2  10   3   17.52    0.88
  -2  10   3   18.42    0.68
  -2  10   3   18.61    0.91
   1 -10  -3   22.47    0.88
  -1  10   3   20.47    0.94
  -1  10   3   20.96    0.75
  -1  10   3   21.69    0.99
   0 -10  -3  109.69    2.67
   0  10   3  110.74    2.92
   0  10   3  113.33    2.57
   0  10   3  113.02    2.35
   0  10   3  113.16    2.42
  -1 -10  -3   21.93    0.86
   1  10   3   22.27    0.81
   1  10   3   21.68    1.02
   1  10   3   21.85    0.65
   1  10   3   21.62    0.70
  -2 -10  -3   17.59    0.76
   2  10   3   19.05    0.67
   2  10   3   18.24    0.94
   2  10   3   16.76    0.58
   2  10   3   18.66    0.75
  -3 -10  -3   21.26    0.85
   3  10   3   20.48    0.67
   3  10   3   21.28    1.04
   3  10   3   21.54    0.84
   3  10   3   20.47    0.74
  -4 -10  -3   24.39    0.95
   4  10   3   23.06    0.76
   4  10   3   23.69    1.13
   4  10   3   24.61    0.92
   4  10   3   23.20    0.83
   5  10   3    9.78    0.74
   5  10   3   10.03    0.48
   5  10   3    9.35    0.56
   5  10   3   10.42    0.55
   6  10   3   31.07    0.97
   6  10   3   32.14    1.40
   6  10   3   30.29    1.05
   6  10   3   30.32    1.10
   4 -11  -3    1.22    0.32
  -4  11   3    0.91    0.31
  -4  11   3    0.84    0.30
   3 -11  -3   13.42    0.76
  -3  11   3   11.85    0.79
  -3  11   3   13.11    0.81
   2 -11  -3    4.98    0.46
  -2  11   3    4.02    0.35
  -2  11   3    5.27    0.54
  -2  11   3    4.21    0.49
   1 -11  -3   14.03    0.73
  -1  11   3   14.70    0.66
  -1  11   3   16.96    0.93
   0 -11  -3   25.68    1.01
   0  11   3   27.67    1.21
   0  11   3   26.51    0.94
  -1 -11  -3   15.09    0.74
   1  11   3   15.97    0.66
   1  11   3   15.18    0.53
   1  11   3   14.55    0.89
   1  11   3   15.32    0.70
  -2 -11  -3    4.25    0.42
   2  11   3    4.67    0.35
   2  11   3    4.53    0.41
   2  11   3    4.82    0.31
   2  11   3    4.98    0.56
  -3 -11  -3   13.06    0.71
   3  11   3   12.57    0.66
   3  11   3   12.53    0.59
   3  11   3   13.99    0.89
   3  11   3   12.65    0.53
   4  11   3    1.48    0.41
   4  11   3    1.44    0.29
   4  11   3    0.95    0.19
   4  11   3    1.19    0.25
   4  11  -4   50.71    1.45
   4  11  -4   50.56    1.55
   4  11  -4   51.73    1.36
   4  11  -4   53.60    1.84
   3  11  -4   22.71    1.11
   3  11  -4   23.46    0.93
   3  11  -4   22.45    0.74
   3  11  -4   21.81    0.80
  -3 -11   4   23.46    1.01
   2  11  -4   12.95    0.70
   2  11  -4   15.36    0.72
   2  11  -4   14.70    0.88
  -2 -11   4   13.47    0.75
   1  11  -4    3.76    0.53
   1  11  -4    3.58    0.40
  -1 -11   4    4.26    0.44
   0  11  -4   34.17    1.40
   0  11  -4   35.93    1.15
   0 -11   4   35.56    1.28
  -1  11  -4    4.24    0.50
  -1  11  -4    3.79    0.40
   1 -11   4    3.68    0.42
  -2  11  -4   13.60    0.62
  -2  11  -4   14.36    0.85
  -2  11  -4   13.64    0.85
   2 -11   4   13.84    0.77
  -3  11  -4   21.78    1.09
  -3  11  -4   22.32    1.10
   3 -11   4   23.45    1.05
  -4  11  -4   47.88    1.77
  -4  11  -4   50.14    1.76
   6  10  -4   34.60    1.16
   6  10  -4   32.80    1.03
   6  10  -4   32.99    1.12
   6  10  -4   32.71    1.36
  -6 -10   4   31.36    1.28
   5  10  -4    3.55    0.40
   5  10  -4    2.90    0.31
   5  10  -4    3.28    0.37
   5  10  -4    3.34    0.50
  -5 -10   4    3.26    0.46
   4  10  -4   17.46    0.77
   4  10  -4   17.92    0.94
   4  10  -4   17.43    0.64
   4  10  -4   17.72    0.71
  -4 -10   4   17.78    0.85
   3  10  -4   50.83    1.44
   3  10  -4   51.65    1.70
   3  10  -4   47.80    1.32
   3  10  -4   49.21    1.25
  -3 -10   4   48.26    1.53
   2  10  -4   26.05    0.93
   2  10  -4   25.22    0.81
   2  10  -4   25.86    1.12
   2  10  -4   25.98    0.75
  -2 -10   4   25.42    1.00
   1  10  -4    1.29    0.31
   1  10  -4    1.83    0.28
   1  10  -4    1.20    0.17
   1  10  -4    1.28    0.29
  -1 -10   4    1.50    0.30
   0  10  -4    2.57    0.40
   0  10  -4    3.03    0.33
   0 -10   4    2.37    0.34
  -1  10  -4    1.12    0.21
  -1  10  -4    2.47    0.43
   1 -10   4    0.98    0.25
  -2  10  -4   26.00    1.12
  -2  10  -4   27.79    0.86
  -2  10  -4   24.14    1.07
   2 -10   4   24.84    1.01
  -3  10  -4   47.16    1.62
  -3  10  -4   46.40    1.61
   3 -10   4   47.49    1.53
  -4  10  -4   17.90    0.93
  -4  10  -4   17.55    0.94
   4 -10   4   17.87    0.89
  -5  10  -4    2.56    0.44
  -5  10  -4    2.76    0.47
   5 -10   4    2.54    0.35
   5 -10   4    3.00    0.46
  -6  10  -4   29.14    1.25
  -6  10  -4   28.63    1.35
   6 -10   4   31.37    1.14
   6 -10   4   31.02    1.30
   7   9  -4    1.46    0.28
   7   9  -4    1.74    0.30
   7   9  -4    2.07    0.40
   7   9  -4    1.57    0.25
  -7  -9   4    1.60    0.37
   6   9  -4   11.62    0.54
   6   9  -4   13.03    0.77
   6   9  -4   12.87    0.63
   6   9  -4   11.98    0.61
  -6  -9   4   11.96    0.72
   5   9  -4    0.47    0.17
   5   9  -4    0.22    0.19
   5   9  -4    0.51    0.18
   5   9  -4    0.50    0.15
  -5  -9   4    0.77    0.24
   4   9  -4   67.79    1.75
   4   9  -4   68.83    1.99
   4   9  -4   67.00    1.68
   4   9  -4   64.72    1.58
  -4  -9   4   65.24    1.86
   3   9  -4   32.10    1.21
   3   9  -4   31.99    1.02
   3   9  -4   30.69    0.87
   3   9  -4   32.00    0.95
  -3  -9   4   32.88    1.13
   2   9  -4   51.38    1.39
   2   9  -4   51.49    1.60
   2   9  -4   50.98    1.21
   2   9  -4   47.84    1.26
  -2  -9   4   48.85    1.47
   1   9  -4   27.19    1.07
   1   9  -4   26.50    0.77
   1   9  -4   26.46    0.87
   1   9  -4   26.20    0.71
  -1  -9   4   26.26    0.97
   0   9  -4    5.14    0.34
   0   9  -4    6.01    0.49
   0   9  -4    4.78    0.30
   0   9  -4    4.67    0.34
   0  -9   4    4.87    0.40
  -1   9  -4   26.48    1.06
  -1   9  -4   27.00    1.06
  -1   9  -4   27.15    0.85
   1  -9   4   26.99    0.99
  -2   9  -4   44.89    1.51
  -2   9  -4   48.90    1.26
  -2   9  -4   47.82    1.53
   2  -9   4   50.73    1.48
  -3   9  -4   32.16    0.91
  -3   9  -4   31.74    1.19
  -3   9  -4   30.76    1.19
   3  -9   4   31.17    1.12
   3  -9   4   30.40    0.95
  -4   9  -4   64.27    1.94
  -4   9  -4   64.50    1.90
   4  -9   4   62.48    1.84
   4  -9   4   63.59    1.67
  -5   9  -4    0.47    0.22
  -5   9  -4    0.40    0.22
   5  -9   4    0.49    0.22
   5  -9   4    0.73    0.21
  -6   9  -4   10.56    0.69
  -6   9  -4   10.88    0.76
   6  -9   4   10.57    0.71
   6  -9   4   11.64    0.64
  -7   9  -4    1.70    0.40
   7  -9   4    1.65    0.37
   7  -9   4    1.90    0.34
   8   8  -4   70.98    2.07
   8   8  -4   62.38    1.75
   8   8  -4   66.89    1.71
   8   8  -4   67.02    1.82
   8   8  -4   67.59    1.78
  -8  -8   4   70.26    2.17
   7   8  -4   46.06    1.25
   7   8  -4   44.89    1.30
   7   8  -4   45.03    1.34
   7   8  -4   44.17    1.31
   7   8  -4   46.88    1.55
  -7  -8   4   46.30    1.58
   6   8  -4    0.22    0.15
   6   8  -4    0.36    0.14
   6   8  -4    0.33    0.15
  -6  -8   4    0.21    0.18
   5   8  -4    4.00    0.34
   5   8  -4    4.09    0.33
   5   8  -4    4.13    0.42
   5   8  -4    3.65    0.28
  -5  -8   4    3.62    0.38
   4   8  -4   28.15    0.88
   4   8  -4   28.56    1.07
   4   8  -4   29.67    0.94
   4   8  -4   28.23    0.82
  -4  -8   4   28.54    1.02
   3   8  -4   44.68    1.16
   3   8  -4   43.01    1.08
   3   8  -4   43.23    1.21
   3   8  -4   43.47    1.38
  -3  -8   4   43.16    1.30
   2   8  -4   23.04    0.77
   2   8  -4   23.24    0.92
   2   8  -4   23.67    0.71
   2   8  -4   22.44    0.65
  -2  -8   4   22.49    0.84
   1   8  -4    6.02    0.30
   1   8  -4    6.10    0.45
   1   8  -4    6.42    0.37
   1   8  -4    6.30    0.28
  -1  -8   4    6.65    0.43
   0   8  -4    9.71    0.36
   0   8  -4    8.79    0.54
   0   8  -4    9.80    0.33
   0   8  -4    9.41    0.44
   0  -8   4   10.02    0.52
  -1   8  -4    6.90    0.47
  -1   8  -4    6.61    0.48
  -1   8  -4    7.39    0.37
   1  -8   4    5.95    0.41
  -2   8  -4   21.90    0.70
  -2   8  -4   22.57    0.91
  -2   8  -4   23.04    0.91
   2  -8   4   22.50    0.85
   2  -8   4   23.19    0.71
  -3   8  -4   41.05    1.35
  -3   8  -4   42.18    1.37
  -3   8  -4   42.56    1.07
   3  -8   4   42.74    1.16
  -4   8  -4   28.29    1.10
  -4   8  -4   26.47    1.04
   4  -8   4   27.28    1.03
   4  -8   4   28.45    0.92
  -5   8  -4    3.42    0.39
  -5   8  -4    3.45    0.42
   5  -8   4    3.26    0.39
   5  -8   4    3.42    0.34
  -6   8  -4    0.50    0.21
  -6   8  -4    0.38    0.22
   6  -8   4    0.39    0.19
  -7   8  -4   42.61    1.63
  -7   8  -4   44.69    1.46
   7  -8   4   43.11    1.39
  -8   8  -4   65.94    2.24
   8  -8   4   63.94    1.89
   9   7  -4    6.10    0.46
   9   7  -4    5.80    0.40
   9   7  -4    6.05    0.43
  -9  -7   4    6.48    0.65
   8   7  -4    1.77    0.27
   8   7  -4    1.74    0.25
   8   7  -4    1.95    0.28
  -8  -7   4    2.08    0.40
   7   7  -4   54.29    1.44
   7   7  -4   53.13    1.43
   7   7  -4   57.12    1.67
   7   7  -4   53.14    1.38
   7   7  -4   54.98    1.48
  -7  -7   4   51.88    1.70
   6   7  -4   90.71    2.16
   6   7  -4   96.98    2.38
   6   7  -4   88.00    2.08
   6   7  -4   91.65    2.15
   6   7  -4   91.96    2.07
  -6  -7   4   89.51    2.37
   5   7  -4   51.11    1.27
   5   7  -4   53.64    1.54
   5   7  -4   50.46    1.35
   5   7  -4   53.72    1.36
   5   7  -4   49.73    1.26
  -5  -7   4   51.44    1.50
   4   7  -4   33.50    0.88
   4   7  -4   34.85    0.91
   4   7  -4   35.67    1.16
   4   7  -4   35.23    1.00
   4   7  -4   33.74    0.97
  -4  -7   4   34.48    1.10
   3   7  -4  117.72    2.57
   3   7  -4  115.44    2.44
   3   7  -4  117.34    2.75
   3   7  -4  115.85    2.38
   3   7  -4  117.04    2.51
  -3  -7   4  117.64    2.68
   2   7  -4  166.85    3.68
   2   7  -4  164.47    3.48
   2   7  -4  164.71    3.39
   2   7  -4  165.86    3.33
  -2  -7   4  169.87    3.60
   1   7  -4  112.96    2.47
   1   7  -4  113.34    2.32
   1   7  -4  114.07    2.67
   1   7  -4  116.09    2.38
  -1  -7   4  114.49    2.59
   0   7  -4   50.85    1.16
   0   7  -4   52.13    1.27
   0   7  -4   49.77    1.43
   0   7  -4   52.71    1.12
   0   7  -4   50.54    1.44
   0  -7   4   51.77    1.38
   0  -7   4   52.29    1.15
  -1   7  -4  111.02    2.66
  -1   7  -4  111.99    2.67
  -1   7  -4  115.45    2.45
  -1   7  -4  118.85    2.27
  -1   7  -4  118.95    2.31
   1  -7   4  114.42    2.40
   1  -7   4  111.10    2.58
  -2   7  -4  162.36    3.60
  -2   7  -4  163.24    3.33
  -2   7  -4  157.37    3.59
   2  -7   4  162.48    3.53
   2  -7   4  167.17    3.37
  -3   7  -4  116.53    2.40
  -3   7  -4  110.82    2.69
  -3   7  -4  114.78    2.73
   3  -7   4  115.23    2.51
   3  -7   4  114.49    2.66
  -4   7  -4   32.81    1.15
  -4   7  -4   33.09    1.07
  -4   7  -4   33.85    1.12
   4  -7   4   32.05    1.09
   4  -7   4   34.02    1.01
  -5   7  -4   52.26    1.60
  -5   7  -4   48.19    1.47
   5  -7   4   49.86    1.39
  -6   7  -4   88.40    2.28
  -6   7  -4   90.32    2.46
   6  -7   4   86.43    2.19
  -7   7  -4   53.15    1.58
  -7   7  -4   50.26    1.76
   7  -7   4   53.12    1.55
  -8   7  -4    1.28    0.35
   8  -7   4    1.78    0.32
  -9   7  -4    6.15    0.66
   9  -7   4    6.22    0.54
   9   6  -4   10.02    0.54
   9   6  -4    9.46    0.48
  -9  -6   4    9.17    0.72
   8   6  -4   21.45    0.79
   8   6  -4   20.92    0.71
   8   6  -4   20.44    0.73
  -8  -6   4   20.05    1.01
   7   6  -4   26.56    0.80
   7   6  -4   25.69    0.97
   7   6  -4   26.19    0.83
   7   6  -4   24.81    0.85
  -7  -6   4   25.31    1.06
   6   6  -4    3.74    0.29
   6   6  -4    3.89    0.31
   6   6  -4    3.64    0.27
   6   6  -4    3.70    0.35
  -6  -6   4    3.16    0.36
   5   6  -4   36.70    0.95
   5   6  -4   35.19    0.99
   5   6  -4   35.29    1.00
   5   6  -4   36.69    1.14
  -5  -6   4   35.12    1.14
   4   6  -4   27.50    0.83
   4   6  -4   29.54    0.78
   4   6  -4   29.59    0.96
   4   6  -4   28.28    0.83
  -4  -6   4   29.26    0.95
   3   6  -4  101.84    2.18
   3   6  -4   99.10    2.21
   3   6  -4  100.16    2.08
   3   6  -4  103.21    2.37
   3   6  -4  103.18    2.12
  -3  -6   4   98.69    2.31
   2   6  -4   33.86    1.01
   2   6  -4   31.22    0.83
   2   6  -4   32.48    0.79
   2   6  -4   32.58    0.74
   2   6  -4   31.17    0.87
  -2  -6   4   32.51    0.96
   1   6  -4   68.35    1.47
   1   6  -4   68.67    1.52
   1   6  -4   70.05    1.75
   1   6  -4   71.53    1.41
   1   6  -4   68.33    1.59
  -1  -6   4   77.03    1.72
  -1  -6   4   69.57    1.42
   0   6  -4   76.84    1.87
   0   6  -4   77.67    1.57
   0   6  -4   74.91    1.70
   0   6  -4   75.51    1.86
   0   6  -4   77.94    1.61
   0  -6   4   76.87    1.81
   0  -6   4   77.78    1.61
  -1   6  -4   65.22    1.68
  -1   6  -4   66.58    1.51
  -1   6  -4   67.32    1.37
  -1   6  -4   68.10    1.40
  -1   6  -4   66.70    1.69
   1  -6   4   68.77    1.64
   1  -6   4   69.69    1.49
  -2   6  -4   32.71    0.67
  -2   6  -4   32.83    0.70
  -2   6  -4   31.72    1.00
  -2   6  -4   31.22    0.99
  -2   6  -4   32.21    0.82
   2  -6   4   31.39    0.95
   2  -6   4   31.61    0.85
  -3   6  -4   98.62    2.05
  -3   6  -4   98.01    2.32
  -3   6  -4   95.52    2.33
   3  -6   4   99.38    2.17
   3  -6   4   98.87    2.28
  -4   6  -4   28.54    0.96
  -4   6  -4   29.38    0.72
  -4   6  -4   29.46    1.01
   4  -6   4   27.78    0.87
  -5   6  -4   32.56    1.07
  -5   6  -4   32.48    1.15
   5  -6   4   34.41    1.03
  -6   6  -4    3.85    0.36
  -6   6  -4    3.01    0.38
   6  -6   4    2.54    0.31
  -7   6  -4   25.74    0.95
  -7   6  -4   25.09    1.11
   7  -6   4   23.41    0.92
  -8   6  -4   20.55    1.06
   8  -6   4   18.13    0.83
  -9   6  -4    8.85    0.75
   9  -6   4    9.54    0.63
  10   5  -4   25.73    0.86
  10   5  -4   26.66    0.94
 -10  -5   4   27.67    1.25
   9   5  -4   36.81    1.13
   9   5  -4   36.66    1.05
  -9  -5   4   38.59    1.45
   8   5  -4    5.66    0.38
   8   5  -4    4.86    0.32
   8   5  -4    5.82    0.34
  -8  -5   4    5.48    0.53
   7   5  -4  139.86    3.05
   7   5  -4  145.00    2.96
   7   5  -4  137.27    2.97
   7   5  -4  143.08    3.19
  -7  -5   4  136.34    3.37
   6   5  -4  170.61    3.69
   6   5  -4  172.44    3.49
   6   5  -4  166.43    3.51
   6   5  -4  171.71    3.57
  -6  -5   4  169.44    3.82
   5   5  -4   28.67    0.92
   5   5  -4   29.30    0.82
   5   5  -4   28.71    0.84
  -5  -5   4   29.86    0.98
   4   5  -4   93.65    2.01
   4   5  -4   91.88    2.00
   4   5  -4   89.84    2.12
   4   5  -4   92.01    1.94
  -4  -5   4   90.20    2.14
   3   5  -4  113.17    2.49
   3   5  -4  110.62    2.29
   3   5  -4  114.34    2.36
   3   5  -4  110.33    2.36
  -3  -5   4  109.70    2.47
  -3  -5   4  112.45    2.22
   2   5  -4   14.75    0.55
   2   5  -4   12.25    0.42
   2   5  -4   11.94    0.35
   2   5  -4   12.55    0.44
   2   5  -4   13.18    0.39
  -2  -5   4   13.46    0.51
   1   5  -4   69.00    1.40
   1   5  -4   69.06    1.46
   1   5  -4   69.89    1.50
   1   5  -4   69.07    1.67
   1   5  -4   69.78    1.56
  -1  -5   4   75.69    1.41
  -1  -5   4   71.02    1.63
   0   5  -4    2.73    0.14
   0   5  -4    2.33    0.22
   0   5  -4    3.17    0.25
   0   5  -4    2.48    0.18
   0   5  -4    2.86    0.15
   0  -5   4    2.92    0.15
   0  -5   4    2.76    0.22
  -1   5  -4   71.77    1.43
  -1   5  -4   70.79    1.40
  -1   5  -4   70.86    1.68
  -1   5  -4   71.62    1.53
  -1   5  -4   69.91    1.68
   1  -5   4   69.84    1.51
   1  -5   4   69.14    1.63
  -2   5  -4   12.83    0.40
  -2   5  -4   13.29    0.31
  -2   5  -4   13.25    0.30
  -2   5  -4   12.80    0.53
   2  -5   4   12.45    0.49
   2  -5   4   12.59    0.44
  -3   5  -4  111.66    2.23
  -3   5  -4  110.55    2.50
  -3   5  -4  106.78    2.46
   3  -5   4  110.32    2.36
  -4   5  -4   89.54    1.81
  -4   5  -4   86.73    2.09
  -4   5  -4   87.44    2.15
   4  -5   4   90.00    2.02
  -5   5  -4   29.43    0.95
  -5   5  -4   29.05    1.03
   5  -5   4   27.83    0.89
  -6   5  -4  165.00    3.85
  -6   5  -4  168.91    3.67
   6  -5   4  166.00    3.61
  -7   5  -4  136.93    3.09
  -7   5  -4  129.39    3.33
   7  -5   4  135.72    3.07
  -8   5  -4    5.90    0.56
   8  -5   4    4.93    0.43
  -9   5  -4   35.61    1.51
   9  -5   4   35.89    1.25
 -10   5  -4   23.05    1.25
  10  -5   4   24.71    1.05
  10   4  -4   17.45    0.64
  10   4  -4   15.91    0.69
 -10  -4   4   17.96    0.97
   9   4  -4    1.31    0.19
   9   4  -4    1.53    0.24
  -9  -4   4    1.53    0.36
   8   4  -4    3.91    0.26
   8   4  -4    3.90    0.28
   8   4  -4    3.97    0.31
  -8  -4   4    3.28    0.46
   7   4  -4   25.07    0.73
   7   4  -4   26.61    0.75
  -7  -4   4   24.87    1.04
   6   4  -4    8.01    0.39
   6   4  -4    7.42    0.34
   6   4  -4    7.78    0.34
   6   4  -4    7.82    0.42
  -6  -4   4    8.26    0.53
   5   4  -4    5.31    0.30
   5   4  -4    5.33    0.28
   5   4  -4    6.56    0.36
   5   4  -4    4.81    0.26
  -5  -4   4    6.37    0.41
   4   4  -4    8.05    0.31
   4   4  -4    7.38    0.38
   4   4  -4    8.43    0.34
  -4  -4   4    9.39    0.28
  -4  -4   4    8.47    0.43
   3   4  -4   13.62    0.44
   3   4  -4   13.70    0.40
   3   4  -4   13.43    0.44
   3   4  -4   12.63    0.48
  -3  -4   4   12.94    0.50
  -3  -4   4   13.75    0.36
   2   4  -4   79.10    1.66
   2   4  -4   78.14    1.62
   2   4  -4   78.00    1.77
   2   4  -4   79.41    1.69
  -2  -4   4   78.90    1.76
   1   4  -4  359.32    7.10
   1   4  -4  352.71    6.91
   1   4  -4  364.37    7.00
   1   4  -4  364.44    6.95
   1   4  -4  365.88    6.95
  -1  -4   4  361.01    7.07
  -1  -4   4  373.88    6.95
   0   4  -4   36.95    0.87
   0   4  -4   36.82    0.96
   0   4  -4   37.22    0.79
   0   4  -4   36.46    0.81
   0   4  -4   36.96    0.96
   0  -4   4   36.42    0.93
   0  -4   4   39.25    0.82
  -1   4  -4  357.43    6.91
  -1   4  -4  346.92    6.66
  -1   4  -4  360.27    6.78
  -1   4  -4  353.21    6.68
  -1   4  -4  334.80    6.90
   1  -4   4  359.99    6.78
   1  -4   4  356.67    6.88
  -2   4  -4   74.37    1.77
  -2   4  -4   78.76    1.51
  -2   4  -4   79.56    1.50
  -2   4  -4   80.31    1.62
  -2   4  -4   76.76    1.78
   2  -4   4   79.25    1.69
  -3   4  -4   13.43    0.53
  -3   4  -4   14.08    0.38
  -3   4  -4   13.01    0.53
   3  -4   4   13.81    0.48
  -4   4  -4    8.70    0.26
  -4   4  -4    7.70    0.41
  -4   4  -4    7.96    0.44
   4  -4   4    8.11    0.38
  -5   4  -4    6.04    0.42
   5  -4   4    5.40    0.35
  -6   4  -4    7.55    0.44
  -6   4  -4    7.31    0.51
   6  -4   4    7.88    0.44
  -7   4  -4   24.70    1.06
  -7   4  -4   25.60    0.89
   7  -4   4   24.37    0.88
  -8   4  -4    4.09    0.38
  -8   4  -4    3.37    0.45
   8  -4   4    3.44    0.37
  -9   4  -4    1.43    0.36
   9  -4   4    0.95    0.25
 -10   4  -4   17.19    1.06
  10  -4   4   17.05    0.84
  11   3  -4   59.92    1.51
  11   3  -4   60.99    1.61
 -11  -3   4   62.00    2.03
 -11  -3   4   62.00    2.35
  10   3  -4   14.47    0.55
  10   3  -4   13.79    0.60
 -10  -3   4   14.08    0.84
   9   3  -4  135.18    2.88
   9   3  -4  136.47    2.98
  -9  -3   4  136.76    3.43
   8   3  -4    9.80    0.45
   8   3  -4   10.10    0.41
  -8  -3   4    8.59    0.62
   7   3  -4  287.24    5.67
   7   3  -4  288.51    5.58
   7   3  -4  273.87    5.54
  -7  -3   4  284.62    6.07
   6   3  -4   48.48    1.12
   6   3  -4   47.58    1.09
  -6  -3   4   47.62    1.11
  -6  -3   4   46.48    1.45
   5   3  -4   58.62    1.32
   5   3  -4   58.86    1.26
   5   3  -4   58.98    1.41
  -5  -3   4   60.90    1.31
  -5  -3   4   59.10    1.58
   4   3  -4   99.45    2.15
   4   3  -4   99.52    2.07
   4   3  -4   98.69    1.98
  -4  -3   4   98.19    2.26
  -4  -3   4  103.47    2.04
   3   3  -4   36.17    0.91
   3   3  -4   36.00    0.85
   3   3  -4   36.33    0.75
  -3  -3   4   36.44    0.96
  -3  -3   4   36.32    0.80
   2   3  -4  134.27    2.70
   2   3  -4  137.64    2.77
  -2  -3   4  134.78    2.78
   1   3  -4   55.12    1.19
   1   3  -4   54.56    1.25
  -1  -3   4   56.90    1.10
   0   3  -4  229.14    4.47
   0   3  -4  219.68    4.46
   0   3  -4  222.21    4.38
   0  -3   4  229.05    4.44
   0  -3   4  233.07    4.34
  -1   3  -4   55.76    1.15
  -1   3  -4   51.62    1.24
  -1   3  -4   54.34    1.06
  -1   3  -4   54.20    1.24
  -1   3  -4   54.55    1.07
   1  -3   4   55.93    1.16
   1  -3   4   53.16    1.21
  -2   3  -4  132.20    2.82
  -2   3  -4  136.33    2.82
  -2   3  -4  140.93    2.68
   2  -3   4  135.94    2.75
  -3   3  -4   37.74    0.78
  -3   3  -4   34.41    0.95
  -3   3  -4   35.23    0.96
   3  -3   4   35.24    0.89
  -4   3  -4  102.28    1.95
  -4   3  -4   99.45    2.28
  -4   3  -4   95.58    2.21
   4  -3   4   98.94    2.15
  -5   3  -4   59.25    1.18
  -5   3  -4   59.87    1.61
   5  -3   4   57.55    1.44
  -6   3  -4   45.60    1.43
   6  -3   4   46.34    1.24
  -7   3  -4  277.37    6.02
   7  -3   4  275.35    5.67
  -8   3  -4    8.46    0.65
   8  -3   4    8.90    0.52
  -9   3  -4  131.17    3.48
   9  -3   4  129.77    3.06
 -10   3  -4   13.73    0.93
  10  -3   4   14.00    0.74
 -11   3  -4   57.77    2.12
  11  -3   4   57.99    1.78
  11   2  -4   20.61    0.76
  11   2  -4   18.81    0.67
 -11  -2   4   21.49    1.09
 -11  -2   4   21.93    1.28
  10   2  -4   32.68    0.99
  10   2  -4   32.25    0.91
 -10  -2   4   33.21    1.33
 -10  -2   4   32.54    1.53
   9   2  -4   24.18    0.78
   9   2  -4   24.58    0.72
  -9  -2   4   24.76    1.08
   8   2  -4  106.65    2.33
   8   2  -4  104.67    2.34
   8   2  -4  106.48    2.26
  -8  -2   4  106.12    2.74
   7   2  -4  157.32    3.27
   7   2  -4  160.43    3.38
  -7  -2   4  165.08    3.41
  -7  -2   4  176.46    3.87
   6   2  -4  102.40    2.16
   6   2  -4  102.86    2.09
  -6  -2   4  101.18    2.19
  -6  -2   4  101.68    2.51
   5   2  -4    2.72    0.17
   5   2  -4    3.04    0.18
  -5  -2   4    3.76    0.34
  -5  -2   4    3.31    0.21
   4   2  -4  141.19    2.74
   4   2  -4  137.60    2.73
   4   2  -4  135.42    2.79
  -4  -2   4  137.76    2.77
  -4  -2   4  135.88    2.99
   3   2  -4   21.47    0.57
   3   2  -4   22.94    0.55
  -3  -2   4   21.62    0.55
   2   2  -4   91.10    1.85
   2   2  -4   89.31    1.81
  -2  -2   4   89.03    1.90
  -2  -2   4   90.71    1.80
   1   2  -4  631.52   12.48
   1   2  -4  660.38   12.72
  -1  -2   4  635.09   12.28
  -1  -2   4  642.94   12.95
   0   2  -4   53.44    1.16
   0   2  -4   53.18    1.16
   0  -2   4   55.21    1.09
   0  -2   4   52.72    1.14
  -1   2  -4  624.76   12.39
  -1   2  -4  599.62   12.50
   1  -2   4  616.05   12.22
   1  -2   4  643.28   12.16
  -2   2  -4   88.98    1.88
   2  -2   4   89.61    1.84
   3  -2   4   21.85    0.60
  -4   2  -4  139.03    2.99
   4  -2   4  134.74    2.83
  -5   2  -4    3.73    0.33
   5  -2   4    2.55    0.10
   5  -2   4    2.46    0.10
   5  -2   4    2.60    0.23
  -6   2  -4  104.60    2.58
   6  -2   4  100.74    1.98
   6  -2   4  101.89    2.00
   6  -2   4  100.85    2.29
  -7   2  -4  167.72    3.91
   7  -2   4  161.68    3.53
  -8   2  -4  101.77    2.78
   8  -2   4  101.38    2.41
  -9   2  -4   22.59    1.13
   9  -2   4   24.75    0.92
 -10   2  -4   30.57    1.39
  10  -2   4   31.57    1.13
 -11   2  -4   19.21    1.12
  11  -2   4   19.03    0.89
 -11  -1   4   15.74    1.07
  10   1  -4   29.61    0.86
  10   1  -4   30.15    0.93
 -10  -1   4   35.75    1.59
 -10  -1   4   34.01    1.34
   9   1  -4   14.57    0.50
   9   1  -4   13.99    0.61
   9   1  -4   14.41    0.55
  -9  -1   4   14.36    0.81
  -9  -1   4   14.98    0.96
   8   1  -4   22.27    0.76
  -8  -1   4   25.19    1.03
  -8  -1   4   22.93    0.78
   7   1  -4   36.55    0.99
  -7  -1   4   36.57    1.26
  -7  -1   4   37.13    1.02
   6   1  -4   43.51    0.90
   6   1  -4   40.06    1.03
  -6  -1   4   39.28    1.05
  -6  -1   4   40.44    1.30
   5   1  -4   34.27    0.85
   5   1  -4   35.20    0.76
  -5  -1   4   32.09    0.87
  -5  -1   4   33.72    1.08
   4   1  -4  218.02    4.05
   4   1  -4  209.20    4.12
  -4  -1   4  210.68    4.16
  -4  -1   4  202.59    4.39
   3   1  -4  106.62    2.13
   3   1  -4  109.35    2.11
  -3  -1   4  105.57    2.35
  -3  -1   4  106.85    2.18
   2   1  -4  273.76    5.29
  -2  -1   4  269.46    5.28
  -2  -1   4  270.36    5.31
   1   1  -4   64.79    1.28
  -1  -1   4   62.54    1.32
   0   1  -4  137.70    2.61
   0  -1   4  133.06    2.58
   0  -1   4  131.79    2.58
   0  -1   4  136.04    2.61
  -1   1  -4   61.68    1.28
   1  -1   4   65.66    1.22
   1  -1   4   62.21    1.28
  -2   1  -4  287.89    5.46
   2  -1   4  260.83    5.26
   2  -1   4  274.74    5.20
   2  -1   4  270.99    5.18
  -3   1  -4  106.73    2.33
   3  -1   4  109.52    2.08
   3  -1   4  109.19    2.07
  -4   1  -4  213.68    4.43
   4  -1   4  214.74    4.06
   4  -1   4  209.68    4.23
   4  -1   4  213.87    4.04
  -5   1  -4   35.38    1.14
   5  -1   4   35.53    0.93
   5  -1   4   35.08    0.74
   5  -1   4   34.72    0.76
  -6   1  -4   40.70    1.33
   6  -1   4   38.48    1.05
   6  -1   4   37.53    0.85
   6  -1   4   39.15    0.83
  -7   1  -4   37.20    1.35
   7  -1   4   38.55    0.86
   7  -1   4   37.88    0.82
   7  -1   4   36.40    1.07
  -8   1  -4   24.51    1.10
   8  -1   4   23.04    0.82
  -9   1  -4   14.73    0.89
   9  -1   4   14.40    0.66
 -10   1  -4   28.89    1.32
  10  -1   4   28.45    1.04
 -11   1  -4   14.20    0.96
  11  -1   4   13.88    0.74
  11   0  -4   19.24    0.83
 -11   0   4   19.08    1.16
  10   0  -4   27.19    0.97
 -10   0   4   26.90    1.41
 -10   0   4   29.74    1.40
   9   0  -4   35.46    1.11
  -9   0   4   36.25    1.14
  -9   0   4   38.60    1.58
   8   0  -4   38.20    1.13
  -8   0   4   44.64    1.66
  -8   0   4   43.02    1.46
  -8   0   4   38.37    1.17
   7   0  -4  348.66    6.92
  -7   0   4  349.60    6.97
  -7   0   4  346.13    7.27
  -7   0   4  351.85    7.55
   6   0  -4   22.88    0.52
   6   0  -4   23.03    0.71
  -6   0   4   24.08    1.06
  -6   0   4   23.39    0.74
  -6   0   4   24.36    0.92
   5   0  -4   31.63    0.67
   5   0  -4   31.21    0.83
  -5   0   4   31.31    1.03
  -5   0   4   31.37    0.86
   4   0  -4  119.03    2.24
   4   0  -4  114.09    2.38
  -4   0   4  113.54    2.62
  -4   0   4  114.43    2.42
  -3   0   4   98.80    2.05
  -3   0   4   97.84    2.21
  -2   0   4  254.42    5.15
  -2   0   4  265.60    5.04
  -1   0   4   42.19    0.85
  -1   0   4   41.26    0.89
  -1   0   4   41.94    0.95
   0   0   4    8.43    0.18
   0   0   4    7.14    0.19
   0   0   4    6.10    0.17
  -1   0  -4   43.25    0.87
   1   0   4   42.21    0.83
   1   0   4   41.29    0.84
   1   0   4   42.17    0.82
  -2   0  -4  271.77    5.38
   2   0   4  281.26    5.27
   2   0   4  272.17    5.31
   2   0   4  278.57    5.29
  -3   0  -4  101.94    2.26
   3   0   4   99.68    2.07
   3   0   4  102.66    1.98
   3   0   4  103.63    1.96
   3   0   4   99.63    2.01
  -4   0  -4  111.11    2.59
   4   0   4  115.21    2.23
   4   0   4  112.61    2.24
   4   0   4  113.22    2.33
   4   0   4  113.34    2.20
  -5   0  -4   31.61    1.08
   5   0   4   30.37    0.68
   5   0   4   30.42    0.70
   5   0   4   31.20    0.82
  -6   0  -4   22.81    0.95
   6   0   4   22.71    0.71
   6   0   4   23.10    0.58
   6   0   4   23.25    0.55
  -7   0  -4  337.52    7.33
   7   0   4  342.19    6.88
   7   0   4  350.67    6.64
   7   0   4  356.02    6.69
  -8   0  -4   36.99    1.42
   8   0   4   39.51    0.90
   8   0   4   38.24    1.12
   8   0   4   39.27    0.94
  -9   0  -4   33.86    1.39
   9   0   4   34.92    1.09
 -10   0  -4   30.91    1.40
  10   0   4   28.00    1.01
 -11   0  -4   18.84    1.10
  11   0   4   18.13    0.83
  11  -1  -4   13.52    0.71
 -11   1   4   15.00    1.03
  10  -1  -4   32.24    1.10
 -10   1   4   34.13    1.55
 -10   1   4   29.29    1.10
   9  -1  -4   13.23    0.63
  -9   1   4   13.41    0.66
  -9   1   4   14.25    0.92
   8  -1  -4   24.36    0.83
  -8   1   4   22.04    0.83
   7  -1  -4   36.09    1.06
  -7   1   4   37.19    1.42
  -7   1   4   38.59    1.11
   6  -1  -4   38.99    1.04
  -6   1   4   35.30    1.34
  -6   1   4   40.20    1.09
   5  -1  -4   33.62    0.91
  -5   1   4   33.89    0.95
  -5   1   4   35.81    1.12
  -5   1   4   32.47    1.19
   4  -1  -4  210.34    4.14
  -4   1   4  211.29    4.38
  -4   1   4  211.02    4.19
  -4   1   4  196.55    4.45
  -3   1   4  102.67    2.28
  -3   1   4   96.02    2.33
  -3   1   4  108.12    2.18
  -2   1   4  268.90    5.20
  -2   1   4  266.92    5.12
  -2   1   4  251.91    5.20
  -1   1   4   64.91    1.32
  -1   1   4   61.83    1.22
  -1   1   4   61.25    1.24
   0   1   4  131.07    2.48
   0   1   4  126.33    2.46
   0   1   4  130.49    2.53
   0   1   4  130.47    2.48
   0   1   4  128.21    2.52
   1   1   4   62.83    1.22
   1   1   4   61.87    1.26
   1   1   4   62.43    1.24
   1   1   4   63.20    1.24
  -2  -1  -4  245.34    5.14
   2   1   4  267.55    5.13
   2   1   4  271.95    5.20
   2   1   4  278.79    5.09
   2   1   4  269.71    5.22
   2   1   4  276.81    5.12
  -3  -1  -4  106.10    2.20
   3   1   4  106.56    2.07
   3   1   4  106.29    2.12
   3   1   4  104.98    2.10
   3   1   4  105.09    2.09
  -4  -1  -4  201.32    4.20
   4   1   4  209.19    4.04
   4   1   4  212.57    4.10
   4   1   4  210.44    4.05
   4   1   4  210.11    4.01
  -5  -1  -4   34.25    0.96
   5   1   4   33.24    0.78
   5   1   4   33.44    0.79
   5   1   4   33.04    0.85
   5   1   4   33.67    0.75
  -6  -1  -4   39.94    1.14
   6   1   4   38.21    0.89
   6   1   4   37.40    0.99
   6   1   4   38.29    0.91
   6   1   4   38.20    0.87
  -7  -1  -4   36.39    1.34
   7   1   4   35.81    1.00
   7   1   4   37.04    0.90
   7   1   4   35.47    0.87
   7   1   4   38.13    0.86
  -8  -1  -4   23.49    1.11
   8   1   4   22.77    0.78
   8   1   4   23.71    0.67
   8   1   4   23.71    0.63
  -9  -1  -4   14.70    0.91
   9   1   4   14.63    0.47
   9   1   4   14.69    0.52
   9   1   4   15.78    0.65
 -10  -1  -4   29.98    1.37
  10   1   4   31.46    1.04
 -11  -1  -4   14.19    0.95
  11  -2  -4   19.20    0.88
 -11   2   4   19.41    1.19
  10  -2  -4   32.25    1.13
 -10   2   4   31.16    1.47
 -10   2   4   30.99    1.15
   9  -2  -4   22.82    0.88
  -9   2   4   22.86    1.19
  -9   2   4   23.79    0.93
   8  -2  -4  100.80    2.35
  -8   2   4  100.55    2.41
  -8   2   4   94.14    2.78
   7  -2  -4  157.29    3.35
  -7   2   4  157.27    3.42
  -7   2   4  149.08    3.80
   6  -2  -4  100.13    2.25
  -6   2   4   98.64    2.29
  -6   2   4   98.40    2.62
   5  -2  -4    3.26    0.24
  -5   2   4    2.30    0.24
  -5   2   4    2.98    0.35
  -5   2   4    2.82    0.16
   4  -2  -4  135.12    2.81
  -4   2   4  135.06    2.87
  -4   2   4  139.46    2.66
  -4   2   4  130.76    3.04
  -3   2   4   21.33    0.65
  -3   2   4   21.30    0.51
  -3   2   4   22.44    0.72
  -2   2   4   88.81    1.91
  -2   2   4   89.48    1.79
  -2   2   4   87.34    1.75
  -2   2   4   87.97    1.78
  -2   2   4   94.48    1.95
  -1   2   4  596.95   11.63
  -1   2   4  619.85   11.62
  -1   2   4  604.64   11.52
  -1   2   4  586.63   11.79
  -1   2   4  585.10   11.94
  -1   2   4  603.43   11.94
  -1   2   4  614.15   11.61
   0   2   4   51.09    1.11
   0   2   4   50.40    1.13
   0   2   4   53.05    1.05
   0   2   4   53.41    1.09
   0   2   4   52.82    1.07
   0   2   4   51.89    1.05
  -1  -2  -4  662.05   11.63
   1   2   4  537.60   11.92
   1   2   4  545.00   11.55
   1   2   4  571.97   11.55
   1   2   4  637.29   11.68
   1   2   4  613.11   11.47
   1   2   4  618.50   11.69
  -2  -2  -4   89.68    1.77
   2   2   4   89.44    1.77
   2   2   4   82.14    1.90
   2   2   4   88.88    1.78
   2   2   4   88.62    1.77
   2   2   4   89.41    1.74
   2   2   4   88.72    1.74
  -3  -2  -4   22.48    0.60
   3   2   4   20.97    0.53
   3   2   4   20.73    0.53
   3   2   4   20.95    0.50
   3   2   4   21.17    0.51
  -4  -2  -4  129.48    2.83
   4   2   4  135.75    2.69
   4   2   4  138.40    2.70
   4   2   4  134.76    2.66
   4   2   4  136.14    2.70
  -5  -2  -4    3.04    0.26
   5   2   4    3.26    0.17
   5   2   4    2.91    0.18
   5   2   4    3.22    0.20
  -6  -2  -4   98.00    2.32
   6   2   4   98.87    2.10
   6   2   4  101.27    2.05
   6   2   4   99.11    2.08
   6   2   4  100.89    2.13
  -7  -2  -4  152.81    3.52
   7   2   4  160.94    3.20
   7   2   4  159.70    3.23
   7   2   4  163.97    3.33
   7   2   4  162.74    3.27
  -8  -2  -4  103.95    2.53
   8   2   4  101.60    2.29
   8   2   4  103.22    2.22
   8   2   4  100.69    2.15
  -9  -2  -4   24.17    1.18
   9   2   4   23.92    0.74
   9   2   4   23.20    0.67
 -10  -2  -4   34.48    1.51
  10   2   4   32.33    0.95
  10   2   4   33.21    0.89
 -11  -2  -4   20.18    1.16
  11  -3  -4   60.30    1.79
 -11   3   4   57.62    2.20
  10  -3  -4   13.29    0.71
 -10   3   4   13.24    0.96
 -10   3   4   13.36    0.75
   9  -3  -4  127.71    2.95
  -9   3   4  127.37    3.03
  -9   3   4  117.14    3.41
   8  -3  -4    8.90    0.51
  -8   3   4    9.63    0.56
  -8   3   4    8.14    0.69
   7  -3  -4  268.36    5.52
  -7   3   4  258.53    5.96
  -7   3   4  276.10    5.61
   6  -3  -4   45.84    1.25
  -6   3   4   46.02    1.31
  -6   3   4   45.15    1.52
   5  -3  -4   56.62    1.42
  -5   3   4   57.04    1.64
  -5   3   4   57.99    1.26
  -5   3   4   57.27    1.48
   4  -3  -4  101.49    2.21
  -4   3   4   98.82    2.07
  -4   3   4   99.47    2.26
  -4   3   4  104.12    2.41
   3  -3  -4   35.38    0.92
  -3   3   4   38.21    1.02
  -3   3   4   36.30    0.84
  -3   3   4   34.88    0.76
  -3   3   4   36.25    0.97
  -2   3   4  135.99    2.63
  -2   3   4  133.91    2.59
  -2   3   4  137.35    2.81
  -2   3   4  137.01    2.65
  -2   3   4  133.16    2.71
  -2   3   4  133.37    2.62
  -2   3   4  135.08    2.80
  -1   3   4   54.06    1.22
  -1   3   4   54.70    1.08
  -1   3   4   53.77    1.21
  -1   3   4   53.76    1.20
  -1   3   4   54.03    1.12
  -1   3   4   53.20    1.10
  -1   3   4   54.76    1.11
   0   3   4  225.59    4.23
   0   3   4  224.45    4.33
   0   3   4  228.29    4.26
   0   3   4  223.63    4.24
   0   3   4  208.25    4.36
   0   3   4  221.95    4.32
   0   3   4  220.37    4.28
  -1  -3  -4   56.23    1.15
   1   3   4   55.84    1.13
   1   3   4   51.50    1.25
   1   3   4   53.99    1.14
   1   3   4   55.37    1.13
   1   3   4   53.31    1.11
  -2  -3  -4  134.21    2.65
   2   3   4  136.84    2.65
   2   3   4  128.98    2.80
   2   3   4  135.90    2.62
   2   3   4  136.31    2.64
   2   3   4  129.25    2.58
   2   3   4  133.90    2.67
  -3  -3  -4   35.30    0.84
   3   3   4   34.64    0.82
   3   3   4   33.88    0.96
   3   3   4   35.35    0.78
   3   3   4   34.55    0.74
   3   3   4   34.16    0.82
  -4  -3  -4   98.07    2.15
   4   3   4   99.54    2.06
   4   3   4  101.55    2.01
   4   3   4   97.00    1.99
   4   3   4   99.14    2.06
   4   3   4   99.14    2.07
  -5  -3  -4   57.64    1.48
   5   3   4   58.53    1.27
   5   3   4   58.11    1.26
   5   3   4   57.65    1.31
   5   3   4   58.56    1.31
  -6  -3  -4   46.90    1.31
   6   3   4   45.65    1.10
   6   3   4   47.13    1.09
   6   3   4   46.36    1.07
   6   3   4   46.78    1.13
  -7  -3  -4  285.07    5.87
   7   3   4  276.01    5.54
   7   3   4  274.87    5.57
   7   3   4  281.93    5.51
   7   3   4  289.59    5.74
  -8  -3  -4    8.52    0.53
   8   3   4    7.37    0.34
   8   3   4    8.42    0.37
   8   3   4    8.23    0.39
  -9  -3  -4  131.05    3.15
   9   3   4  133.07    2.86
   9   3   4  132.90    2.78
 -10  -3  -4   13.42    0.94
  10   3   4   14.25    0.53
  10   3   4   14.42    0.58
 -11  -3  -4   61.78    2.22
  11   3   4   57.47    1.64
  10  -4  -4   16.03    0.81
 -10   4   4   14.83    1.04
   9  -4  -4    0.99    0.24
  -9   4   4    1.25    0.30
  -9   4   4    1.56    0.41
   8  -4  -4    4.04    0.37
  -8   4   4    3.57    0.49
  -8   4   4    3.25    0.37
   7  -4  -4   24.09    0.87
  -7   4   4   25.08    0.94
  -7   4   4   23.47    1.10
   6  -4  -4    7.30    0.42
  -6   4   4    7.08    0.46
  -6   4   4    7.63    0.56
   5  -4  -4    5.94    0.36
  -5   4   4    5.82    0.45
  -5   4   4    5.66    0.28
  -5   4   4    5.27    0.38
   4  -4  -4    8.15    0.39
  -4   4   4    7.76    0.33
  -4   4   4    8.11    0.24
  -4   4   4    8.64    0.47
  -4   4   4    8.49    0.43
   3  -4  -4   13.02    0.48
  -3   4   4   13.55    0.45
  -3   4   4   13.72    0.36
  -3   4   4   13.52    0.54
  -3   4   4   13.48    0.53
  -3   4   4   13.43    0.33
   2  -4  -4   75.56    1.68
  -2   4   4   77.34    1.57
  -2   4   4   77.64    1.55
  -2   4   4   79.09    1.58
  -2   4   4   77.33    1.75
  -2   4   4   75.67    1.74
  -2   4   4   76.86    1.52
  -2   4   4   76.13    1.69
  -1   4   4  359.13    6.68
  -1   4   4  354.19    6.87
  -1   4   4  351.17    6.86
  -1   4   4  353.69    6.71
  -1   4   4  345.60    6.71
  -1   4   4  351.12    6.75
  -1   4   4  353.45    6.88
   0  -4  -4   37.34    0.87
   0   4   4   37.06    0.81
   0   4   4   37.01    0.84
   0   4   4   35.55    0.78
   0   4   4   36.70    0.87
   0   4   4   35.78    0.79
   0   4   4   37.08    0.91
   0   4   4   35.73    0.94
  -1  -4  -4  363.02    6.80
   1   4   4  355.95    6.73
   1   4   4  355.12    6.74
   1   4   4  331.94    6.92
   1   4   4  354.73    6.72
   1   4   4  356.02    6.76
   1   4   4  353.29    6.79
  -2  -4  -4   78.82    1.64
   2   4   4   77.23    1.60
   2   4   4   75.29    1.79
   2   4   4   75.41    1.62
   2   4   4   77.63    1.65
   2   4   4   79.16    1.59
  -3  -4  -4   14.02    0.44
   3   4   4   13.72    0.42
   3   4   4   13.20    0.43
   3   4   4   12.74    0.54
   3   4   4   13.12    0.39
  -4  -4  -4    8.18    0.36
   4   4   4    8.01    0.44
   4   4   4    8.01    0.33
   4   4   4    7.93    0.24
   4   4   4    8.35    0.33
   4   4   4    8.35    0.30
   4   4   4    7.71    0.32
  -5  -4  -4    5.60    0.35
   5   4   4    5.28    0.29
   5   4   4    5.80    0.29
   5   4   4    5.68    0.26
   5   4   4    6.15    0.31
  -6  -4  -4    8.21    0.48
   6   4   4    7.72    0.36
   6   4   4    8.54    0.34
   6   4   4    8.43    0.37
  -7  -4  -4   24.76    0.92
   7   4   4   25.47    0.71
   7   4   4   23.93    0.73
   7   4   4   24.79    0.76
  -8  -4  -4    3.71    0.39
   8   4   4    4.03    0.30
   8   4   4    3.35    0.27
   8   4   4    3.67    0.26
   9   4   4    1.28    0.19
   9   4   4    1.32    0.21
  10   4   4   17.06    0.68
  10   4   4   17.89    0.63
  10  -5  -4   24.49    1.04
 -10   5   4   23.46    1.33
   9  -5  -4   37.06    1.26
  -9   5   4   35.72    1.32
  -9   5   4   33.24    1.54
   8  -5  -4    5.97    0.46
  -8   5   4    5.60    0.49
  -8   5   4    5.70    0.60
   7  -5  -4  132.31    3.04
  -7   5   4  135.20    3.17
  -7   5   4  129.63    3.39
   6  -5  -4  167.41    3.60
  -6   5   4  163.92    3.70
  -6   5   4  162.13    3.87
   5  -5  -4   29.17    0.92
  -5   5   4   28.50    0.98
  -5   5   4   28.56    0.82
  -5   5   4   29.42    1.07
   4  -5  -4   88.06    2.05
  -4   5   4   88.73    2.14
  -4   5   4   91.22    1.82
  -4   5   4   90.49    2.01
  -4   5   4   91.84    2.22
   3  -5  -4  109.84    2.36
  -3   5   4  108.07    2.15
  -3   5   4  108.15    2.35
  -3   5   4  108.61    2.12
  -3   5   4  109.31    2.18
  -3   5   4  107.27    2.44
  -3   5   4  107.69    2.47
   2  -5  -4   13.05    0.46
  -2   5   4   12.93    0.38
  -2   5   4   12.65    0.35
  -2   5   4   13.37    0.52
  -2   5   4   13.01    0.39
  -2   5   4   13.10    0.33
  -2   5   4   13.35    0.52
  -2   5   4   12.54    0.49
   1  -5  -4   70.96    1.53
  -1   5   4   68.73    1.47
  -1   5   4   68.32    1.43
  -1   5   4   67.91    1.57
  -1   5   4   69.28    1.39
  -1   5   4   68.07    1.61
  -1   5   4   69.15    1.42
  -1   5   4   68.21    1.62
   0  -5  -4    3.80    0.22
   0   5   4    3.31    0.26
   0   5   4    3.43    0.16
   0   5   4    2.39    0.18
   0   5   4    2.85    0.22
   0   5   4    2.78    0.19
   0   5   4    2.79    0.14
   0   5   4    2.76    0.16
  -1  -5  -4   70.26    1.56
   1   5   4   71.32    1.47
   1   5   4   71.24    1.50
   1   5   4   68.28    1.69
   1   5   4   70.89    1.46
   1   5   4   70.92    1.49
   1   5   4   70.27    1.54
  -2  -5  -4   13.11    0.44
   2   5   4   12.66    0.38
   2   5   4   12.48    0.37
   2   5   4   12.51    0.54
   2   5   4   12.38    0.41
   2   5   4   12.35    0.43
  -3  -5  -4  111.55    2.33
   3   5   4  109.49    2.32
   3   5   4  108.00    2.51
   3   5   4  106.42    2.25
   3   5   4  110.46    2.29
   3   5   4  109.45    2.23
  -4  -5  -4   90.20    1.99
   4   5   4   88.51    1.92
   4   5   4   89.17    2.17
   4   5   4   89.18    1.93
   4   5   4   86.53    1.86
   4   5   4   88.00    1.95
  -5  -5  -4   29.25    0.91
   5   5   4   29.98    1.04
   5   5   4   30.91    0.84
   5   5   4   30.54    0.79
   5   5   4   30.54    0.84
   5   5   4   29.99    0.85
  -6  -5  -4  165.54    3.67
   6   5   4  169.67    3.49
   6   5   4  167.74    3.48
   6   5   4  168.67    3.41
   6   5   4  165.21    3.50
  -7  -5  -4  136.21    3.17
   7   5   4  134.58    2.97
   7   5   4  133.93    2.91
   7   5   4  137.13    2.94
   7   5   4  138.34    2.86
  -8  -5  -4    6.25    0.59
   8   5   4    6.34    0.38
   8   5   4    6.53    0.43
   8   5   4    6.52    0.35
   8   5   4    5.50    0.35
   9   5   4   36.85    1.17
   9   5   4   36.28    1.10
   9   5   4   37.27    1.02
  10   5   4   26.31    0.82
  10   5   4   24.86    0.97
  10   5   4   25.10    0.89
   9  -6  -4    8.63    0.60
  -9   6   4    8.22    0.77
   8  -6  -4   19.28    0.84
  -8   6   4   18.54    0.91
  -8   6   4   18.58    1.06
   7  -6  -4   24.93    0.94
  -7   6   4   26.22    1.05
  -7   6   4   24.15    1.14
   6  -6  -4    3.41    0.34
  -6   6   4    3.43    0.37
  -6   6   4    3.64    0.43
   5  -6  -4   33.94    1.05
  -5   6   4   33.76    1.13
  -5   6   4   32.68    0.97
  -5   6   4   33.53    1.19
   4  -6  -4   28.67    0.89
  -4   6   4   26.72    0.94
  -4   6   4   27.27    0.85
  -4   6   4   27.49    0.76
  -4   6   4   27.81    0.99
   3  -6  -4   95.50    2.20
  -3   6   4  100.67    2.04
  -3   6   4   98.98    2.30
  -3   6   4   97.49    2.33
  -3   6   4  100.10    1.98
  -3   6   4   96.43    2.24
  -3   6   4   99.97    1.95
   2  -6  -4   31.97    0.88
  -2   6   4   32.37    0.71
  -2   6   4   31.82    0.79
  -2   6   4   31.90    0.74
  -2   6   4   31.53    0.95
  -2   6   4   31.60    0.97
  -2   6   4   31.06    0.75
  -2   6   4   31.46    0.94
   1  -6  -4   66.50    1.60
   1  -6  -4   67.11    1.54
  -1   6   4   69.04    1.61
  -1   6   4   67.47    1.66
  -1   6   4   69.21    1.43
  -1   6   4   70.06    1.45
  -1   6   4   68.15    1.69
  -1   6   4   66.53    1.50
  -1   6   4   70.19    1.41
   0  -6  -4   77.92    1.74
   0  -6  -4   76.13    1.64
   0   6   4   75.59    1.61
   0   6   4   75.24    1.58
   0   6   4   75.31    1.85
   0   6   4   77.22    1.81
   0   6   4   76.48    1.69
   0   6   4   76.66    1.57
   0   6   4   75.72    1.68
  -1  -6  -4   70.68    1.56
  -1  -6  -4   71.54    1.43
   1   6   4   65.46    1.41
   1   6   4   64.52    1.51
   1   6   4   63.77    1.68
   1   6   4   66.12    1.41
   1   6   4   64.56    1.45
  -2  -6  -4   32.84    0.87
   2   6   4   30.81    0.85
   2   6   4   31.17    0.81
   2   6   4   30.52    1.00
   2   6   4   31.27    0.77
   2   6   4   31.47    0.77
  -3  -6  -4   99.66    2.18
   3   6   4   97.42    2.08
   3   6   4  100.98    2.13
   3   6   4  100.10    2.07
   3   6   4   96.93    2.38
   3   6   4   98.63    2.17
  -4  -6  -4   28.58    0.86
   4   6   4   28.78    0.76
   4   6   4   29.29    0.82
   4   6   4   28.96    0.85
   4   6   4   30.58    1.04
   4   6   4   29.08    0.79
  -5  -6  -4   33.92    1.02
   5   6   4   33.43    0.88
   5   6   4   34.41    0.95
   5   6   4   35.12    0.98
   5   6   4   34.37    1.18
   5   6   4   34.09    0.93
  -6  -6  -4    3.36    0.33
   6   6   4    3.45    0.28
   6   6   4    3.62    0.29
   6   6   4    3.88    0.26
   6   6   4    3.34    0.28
  -7  -6  -4   25.36    1.01
   7   6   4   23.28    0.83
   7   6   4   27.24    0.86
   7   6   4   27.06    0.85
   7   6   4   26.44    0.78
   8   6   4   20.28    0.69
   8   6   4   20.46    0.79
   8   6   4   20.17    0.74
   8   6   4   20.78    0.76
   9   6   4    9.24    0.49
   9   6   4    8.94    0.54
   9   6   4    9.23    0.46
   9   6   4    9.24    0.51
   9  -7  -4    5.92    0.54
  -9   7   4    5.03    0.66
   8  -7  -4    2.13    0.34
  -8   7   4    1.92    0.43
   7  -7  -4   53.26    1.56
  -7   7   4   50.77    1.81
   6  -7  -4   88.90    2.23
  -6   7   4   89.23    2.37
  -6   7   4   90.57    2.51
   5  -7  -4   52.52    1.42
  -5   7   4   48.16    1.56
  -5   7   4   48.45    1.51
  -5   7   4   49.86    1.37
   4  -7  -4   33.63    1.04
  -4   7   4   33.70    1.13
  -4   7   4   33.47    1.16
  -4   7   4   34.89    1.06
   3  -7  -4  116.30    2.57
  -3   7   4  116.30    2.33
  -3   7   4  113.39    2.65
  -3   7   4  116.83    2.34
  -3   7   4  116.33    2.40
  -3   7   4  115.13    2.73
  -3   7   4  114.89    2.68
   2  -7  -4  163.15    3.54
   2  -7  -4  165.91    3.45
  -2   7   4  166.94    3.23
  -2   7   4  167.42    3.27
  -2   7   4  164.01    3.55
  -2   7   4  163.47    3.60
  -2   7   4  164.01    3.35
  -2   7   4  163.72    3.62
  -2   7   4  166.63    3.28
   1  -7  -4  115.96    2.42
   1  -7  -4  116.22    2.54
  -1   7   4  115.07    2.28
  -1   7   4  110.90    2.40
  -1   7   4  110.24    2.60
  -1   7   4  112.92    2.51
  -1   7   4  112.48    2.29
  -1   7   4  113.97    2.32
  -1   7   4  112.40    2.63
   0  -7  -4   50.83    1.30
   0  -7  -4   51.80    1.19
   0   7   4   50.87    1.44
   0   7   4   50.53    1.12
   0   7   4   50.15    1.24
   0   7   4   50.54    1.38
   0   7   4   50.81    1.12
   0   7   4   51.99    1.17
  -1  -7  -4  114.16    2.49
   1   7   4  115.10    2.45
   1   7   4  114.55    2.37
   1   7   4  111.24    2.30
   1   7   4  113.48    2.32
   1   7   4  111.71    2.67
  -2  -7  -4  167.43    3.43
   2   7   4  164.17    3.40
   2   7   4  163.20    3.26
   2   7   4  160.90    3.33
   2   7   4  161.67    3.65
   2   7   4  158.34    3.25
  -3  -7  -4  116.76    2.55
   3   7   4  115.73    2.47
   3   7   4  113.74    2.53
   3   7   4  113.98    2.40
   3   7   4  115.88    2.79
   3   7   4  115.76    2.41
  -4  -7  -4   35.00    1.02
   4   7   4   33.50    0.95
   4   7   4   34.27    1.19
   4   7   4   33.60    0.99
   4   7   4   34.17    0.91
   4   7   4   33.60    0.89
  -5  -7  -4   50.43    1.39
   5   7   4   48.29    1.26
   5   7   4   51.49    1.59
   5   7   4   50.83    1.31
   5   7   4   51.80    1.24
   5   7   4   49.96    1.34
  -6  -7  -4   90.54    2.26
   6   7   4   91.20    2.46
   6   7   4   90.67    2.04
   6   7   4   91.57    2.13
   6   7   4   90.60    2.10
   6   7   4   91.53    2.15
   7   7   4   53.95    1.35
   7   7   4   53.09    1.43
   7   7   4   51.91    1.42
   7   7   4   53.23    1.44
   8   7   4    1.62    0.23
   8   7   4    1.97    0.28
   8   7   4    1.82    0.27
   8   7   4    2.46    0.32
   9   7   4    5.39    0.43
   9   7   4    6.20    0.40
   9   7   4    6.01    0.43
   9   7   4    6.31    0.47
   8  -8  -4   67.47    1.93
  -8   8   4   61.89    2.23
   7  -8  -4   44.00    1.42
  -7   8   4   44.05    1.69
   6  -8  -4    0.52    0.20
  -6   8   4    0.13    0.18
   5  -8  -4    3.96    0.36
  -5   8   4    4.06    0.45
  -5   8   4    3.72    0.36
   4  -8  -4   27.45    0.93
  -4   8   4   27.84    1.09
  -4   8   4   28.81    1.00
   3  -8  -4   43.09    1.20
   3  -8  -4   43.67    1.30
  -3   8   4   42.29    1.35
  -3   8   4   42.51    1.31
  -3   8   4   41.59    1.06
   2  -8  -4   22.80    0.83
   2  -8  -4   22.97    0.74
  -2   8   4   22.69    0.57
  -2   8   4   22.75    0.69
  -2   8   4   23.20    0.89
  -2   8   4   22.89    0.61
  -2   8   4   22.20    0.88
   1  -8  -4    7.16    0.34
   1  -8  -4    6.58    0.40
  -1   8   4    6.16    0.43
  -1   8   4    6.65    0.26
  -1   8   4    6.22    0.28
  -1   8   4    5.95    0.34
  -1   8   4    6.43    0.46
   0  -8  -4    9.88    0.48
   0   8   4    9.26    0.56
   0   8   4    9.66    0.34
   0   8   4   10.31    0.39
   0   8   4   10.01    0.34
   0   8   4    9.62    0.53
   0   8   4    9.47    0.44
  -1  -8  -4    6.59    0.39
   1   8   4    6.57    0.37
   1   8   4    6.51    0.29
   1   8   4    7.46    0.34
   1   8   4    7.09    0.29
   1   8   4    6.98    0.50
  -2  -8  -4   22.55    0.76
   2   8   4   21.95    0.75
   2   8   4   22.55    0.64
   2   8   4   22.29    0.69
   2   8   4   22.35    0.62
   2   8   4   21.91    0.92
  -3  -8  -4   42.41    1.20
   3   8   4   42.10    1.12
   3   8   4   42.04    1.06
   3   8   4   43.72    1.20
   3   8   4   42.69    1.05
   3   8   4   43.92    1.43
  -4  -8  -4   28.15    0.92
   4   8   4   27.11    0.79
   4   8   4   27.98    0.90
   4   8   4   27.11    0.85
   4   8   4   28.27    1.11
   4   8   4   26.52    0.78
  -5  -8  -4    3.52    0.33
   5   8   4    3.75    0.31
   5   8   4    3.90    0.34
   5   8   4    3.92    0.44
   5   8   4    3.46    0.27
   5   8   4    3.81    0.28
   6   8   4    0.41    0.18
   6   8   4    0.54    0.18
   6   8   4    0.32    0.13
   6   8   4    0.42    0.15
   6   8   4    0.46    0.23
   7   8   4   45.32    1.21
   7   8   4   43.72    1.30
   7   8   4   44.44    1.27
   7   8   4   44.96    1.32
   8   8   4   68.54    1.81
   8   8   4   67.59    1.80
   8   8   4   67.81    1.69
   8   8   4   66.38    1.79
   7  -9  -4    1.67    0.33
  -7   9   4    2.21    0.47
   6  -9  -4   11.29    0.64
  -6   9   4   12.05    0.81
   5  -9  -4    0.32    0.17
  -5   9   4    0.70    0.26
  -5   9   4    0.87    0.26
   4  -9  -4   65.35    1.72
   4  -9  -4   63.54    1.86
  -4   9   4   64.73    1.94
  -4   9   4   64.81    1.83
   3  -9  -4   32.02    1.00
   3  -9  -4   32.02    1.13
  -3   9   4   31.29    1.18
  -3   9   4   32.20    1.16
  -3   9   4   31.53    0.96
   2  -9  -4   48.21    1.44
  -2   9   4   49.32    1.54
  -2   9   4   50.40    1.27
  -2   9   4   51.01    1.55
   1  -9  -4   25.96    0.92
  -1   9   4   25.76    1.00
  -1   9   4   27.42    0.73
  -1   9   4   25.83    0.82
  -1   9   4   27.39    0.68
  -1   9   4   25.24    1.02
   0  -9  -4    4.48    0.36
   0   9   4    4.68    0.28
   0   9   4    4.60    0.25
   0   9   4    4.08    0.43
   0   9   4    4.97    0.34
  -1  -9  -4   27.00    0.92
   1   9   4   26.62    0.87
   1   9   4   26.57    0.78
   1   9   4   27.36    1.09
   1   9   4   26.17    0.72
  -2  -9  -4   49.43    1.36
   2   9   4   49.02    1.59
   2   9   4   46.51    1.31
   2   9   4   47.58    1.16
   2   9   4   47.04    1.22
  -3  -9  -4   31.79    1.03
   3   9   4   31.37    0.93
   3   9   4   30.76    1.00
   3   9   4   31.88    0.87
   3   9   4   32.06    1.25
  -4  -9  -4   64.39    1.71
   4   9   4   63.56    1.52
   4   9   4   63.00    1.68
   4   9   4   66.52    2.00
   4   9   4   63.00    1.53
   4   9   4   62.78    1.60
   5   9   4    0.56    0.16
   5   9   4    0.48    0.20
   5   9   4    0.25    0.22
   5   9   4    0.28    0.14
   5   9   4    0.56    0.17
   6   9   4   11.08    0.51
   6   9   4   10.91    0.57
   6   9   4   11.40    0.53
   6   9   4   11.45    0.79
   6   9   4   11.37    0.60
   7   9   4    1.84    0.27
   7   9   4    1.61    0.24
   7   9   4    1.77    0.29
   7   9   4    2.00    0.30
   6 -10  -4   29.83    1.29
   6 -10  -4   28.62    1.12
  -6  10   4   30.98    1.39
   5 -10  -4    3.19    0.47
   5 -10  -4    3.22    0.41
  -5  10   4    3.09    0.48
   4 -10  -4   17.51    0.76
   4 -10  -4   16.94    0.86
  -4  10   4   17.21    0.92
  -4  10   4   18.01    0.88
   3 -10  -4   48.51    1.54
  -3  10   4   48.43    1.59
  -3  10   4   49.28    1.64
   2 -10  -4   25.02    0.97
  -2  10   4   25.45    0.82
  -2  10   4   24.96    1.06
  -2  10   4   24.46    1.06
   1 -10  -4    1.45    0.27
  -1  10   4    1.88    0.36
  -1  10   4    0.86    0.26
  -1  10   4    1.36    0.23
   0 -10  -4    2.56    0.31
   0  10   4    2.49    0.30
   0  10   4    2.96    0.44
   0  10   4    2.55    0.21
   0  10   4    2.56    0.24
  -1 -10  -4    1.28    0.25
   1  10   4    1.54    0.18
   1  10   4    1.76    0.26
   1  10   4    1.12    0.19
   1  10   4    1.25    0.33
  -2 -10  -4   25.26    0.93
   2  10   4   26.23    1.15
   2  10   4   25.85    0.91
   2  10   4   25.51    0.81
   2  10   4   24.16    0.74
  -3 -10  -4   47.83    1.41
   3  10   4   46.23    1.66
   3  10   4   48.31    1.21
   3  10   4   46.79    1.28
   3  10   4   47.45    1.39
   4  10   4   18.27    0.78
   4  10   4   17.91    0.71
   4  10   4   16.39    0.62
   4  10   4   17.65    0.97
   5  10   4    2.82    0.36
   5  10   4    4.31    0.59
   5  10   4    3.10    0.32
   5  10   4    2.39    0.31
   6  10   4   29.14    1.04
   6  10   4   30.69    1.10
   6  10   4   30.93    1.39
   6  10   4   31.32    0.97
  -4  11   4   50.61    1.71
  -4  11   4   50.34    1.80
   3 -11  -4   21.46    0.98
  -3  11   4   22.05    1.05
  -3  11   4   22.95    1.09
   2 -11  -4   13.78    0.74
  -2  11   4   14.83    0.86
  -2  11   4   13.91    0.62
  -2  11   4   14.24    0.83
   1 -11  -4    3.79    0.40
  -1  11   4    3.96    0.55
  -1  11   4    3.58    0.37
   0 -11  -4   34.52    1.21
   0  11   4   37.67    1.15
   0  11   4   33.98    1.40
  -1 -11  -4    3.57    0.38
   1  11   4    3.50    0.27
   1  11   4    4.05    0.42
   1  11   4    4.56    0.53
   1  11   4    4.34    0.32
  -2 -11  -4   14.27    0.71
   2  11   4   14.19    0.59
   2  11   4   13.70    0.68
   2  11   4   13.18    0.86
   2  11   4   13.86    0.53
   3  11   4   23.82    0.93
   3  11   4   22.24    0.75
   3  11   4   23.01    0.83
   3  11   4   24.04    1.18
   4  11   4   52.21    1.45
   4  11   4   49.34    1.53
   4  11   4   50.94    1.34
   4  11   4   51.59    1.89
   3  11  -5   31.57    0.92
   3  11  -5   31.70    1.34
   3  11  -5   30.59    1.00
   3  11  -5   30.99    1.12
  -3 -11   5   31.30    1.22
   2  11  -5   52.78    1.81
   2  11  -5   52.24    1.54
  -2 -11   5   52.60    1.67
   1  11  -5    8.52    0.53
   1  11  -5    8.65    0.69
  -1 -11   5    8.74    0.61
   0  11  -5    5.03    0.42
   0  11  -5    7.12    0.63
   0 -11   5    5.94    0.52
  -1  11  -5    8.22    0.68
  -1  11  -5    9.16    0.52
   1 -11   5    8.09    0.60
  -2  11  -5   51.39    1.81
  -2  11  -5   52.46    1.80
  -2  11  -5   55.27    1.47
   2 -11   5   51.40    1.68
  -3  11  -5   30.82    1.31
  -3  11  -5   29.75    1.30
   3 -11   5   28.45    1.18
   5  10  -5    4.57    0.42
   5  10  -5    5.58    0.43
   5  10  -5    5.26    0.37
   5  10  -5    5.16    0.54
  -5 -10   5    6.24    0.54
   4  10  -5   57.21    1.85
   4  10  -5   57.50    1.44
   4  10  -5   55.70    1.52
   4  10  -5   57.76    1.61
  -4 -10   5   57.44    1.75
   3  10  -5   24.56    1.10
   3  10  -5   24.84    0.77
   3  10  -5   24.93    0.84
   3  10  -5   22.98    0.90
  -3 -10   5   26.49    1.04
   2  10  -5    3.83    0.27
   2  10  -5    4.12    0.37
   2  10  -5    3.76    0.45
   2  10  -5    3.81    0.31
  -2 -10   5    3.97    0.41
   1  10  -5   20.85    0.98
   1  10  -5   21.46    0.81
  -1 -10   5   20.50    0.88
   0  10  -5   41.92    1.48
   0  10  -5   41.30    1.22
   0 -10   5   42.02    1.37
  -1  10  -5   21.23    0.76
  -1  10  -5   20.41    0.98
   1 -10   5   19.63    0.88
  -2  10  -5    3.85    0.44
  -2  10  -5    3.82    0.47
  -2  10  -5    4.02    0.33
   2 -10   5    4.38    0.43
  -3  10  -5   24.97    1.10
  -3  10  -5   23.28    1.07
   3 -10   5   23.78    1.01
  -4  10  -5   54.47    1.82
  -4  10  -5   57.35    1.88
   4 -10   5   57.93    1.79
  -5  10  -5    6.01    0.59
  -5  10  -5    4.82    0.52
   5 -10   5    4.37    0.42
   5 -10   5    4.40    0.49
   7   9  -5   14.99    0.64
   7   9  -5   14.53    0.70
   7   9  -5   13.11    0.66
   7   9  -5   15.51    0.86
  -7  -9   5   14.85    0.87
   6   9  -5    4.51    0.39
   6   9  -5    4.17    0.34
   6   9  -5    4.26    0.42
   6   9  -5    4.37    0.47
  -6  -9   5    4.43    0.47
   5   9  -5    5.66    0.51
   5   9  -5    5.08    0.39
   5   9  -5    5.03    0.35
   5   9  -5    5.48    0.42
  -5  -9   5    5.47    0.48
   4   9  -5   27.48    0.83
   4   9  -5   27.59    0.95
   4   9  -5   27.86    0.90
   4   9  -5   27.91    1.12
  -4  -9   5   26.77    1.04
   3   9  -5   88.12    2.16
   3   9  -5   87.80    1.98
   3   9  -5   91.20    2.41
   3   9  -5   89.18    2.07
  -3  -9   5   89.92    2.30
   2   9  -5  143.19    2.91
   2   9  -5  138.31    3.11
   2   9  -5  135.83    2.98
   2   9  -5  144.94    3.40
  -2  -9   5  139.46    3.25
   1   9  -5   53.51    1.29
   1   9  -5   53.10    1.23
   1   9  -5   53.97    1.43
   1   9  -5   53.19    1.65
  -1  -9   5   52.73    1.53
   0   9  -5   70.07    1.71
   0   9  -5   67.88    1.96
   0  -9   5   68.59    1.85
  -1   9  -5   55.01    1.66
  -1   9  -5   52.62    1.65
  -1   9  -5   54.08    1.40
   1  -9   5   53.73    1.56
  -2   9  -5  142.74    3.00
  -2   9  -5  139.99    3.35
  -2   9  -5  133.88    3.34
   2  -9   5  139.16    3.24
  -3   9  -5   86.67    2.37
  -3   9  -5   89.94    2.00
  -3   9  -5   86.54    2.37
   3  -9   5   86.38    2.05
   3  -9   5   86.86    2.28
  -4   9  -5   27.53    1.12
  -4   9  -5   26.42    1.12
   4  -9   5   26.23    1.06
   4  -9   5   27.42    0.93
  -5   9  -5    5.54    0.53
  -5   9  -5    5.52    0.51
   5  -9   5    4.96    0.41
   5  -9   5    4.57    0.47
  -6   9  -5    4.13    0.51
  -6   9  -5    4.39    0.48
   6  -9   5    3.74    0.43
   6  -9   5    3.81    0.46
  -7   9  -5   13.06    0.90
  -7   9  -5   13.39    0.80
   7  -9   5   15.81    0.78
   7  -9   5   13.47    0.84
   8   8  -5   15.86    0.69
   8   8  -5   14.67    0.64
   8   8  -5   15.02    0.90
   8   8  -5   14.77    0.71
   8   8  -5   15.73    1.00
  -8  -8   5   15.04    0.91
   7   8  -5   24.66    0.91
   7   8  -5   25.18    1.06
   7   8  -5   24.09    0.82
   7   8  -5   25.10    0.89
  -7  -8   5   24.08    1.09
   6   8  -5   50.16    1.30
   6   8  -5   51.78    1.40
   6   8  -5   48.29    1.37
   6   8  -5   48.87    1.56
  -6  -8   5   47.49    1.56
   5   8  -5   10.14    0.46
   5   8  -5   10.22    0.52
   5   8  -5   10.36    0.51
   5   8  -5   10.38    0.63
  -5  -8   5   10.90    0.63
   4   8  -5   45.36    1.16
   4   8  -5   45.82    1.24
   4   8  -5   45.76    1.28
   4   8  -5   48.12    1.47
  -4  -8   5   44.57    1.38
   3   8  -5  130.70    2.83
   3   8  -5  132.74    2.76
   3   8  -5  133.11    3.13
   3   8  -5  131.61    2.91
  -3  -8   5  131.47    3.05
   2   8  -5    8.35    0.39
   2   8  -5    9.12    0.56
   2   8  -5    9.17    0.36
   2   8  -5    9.35    0.46
  -2  -8   5    7.69    0.48
   1   8  -5    2.04    0.18
   1   8  -5    1.90    0.24
   1   8  -5    1.78    0.30
   1   8  -5    2.04    0.21
   0   8  -5   23.75    0.65
   0   8  -5   22.91    0.75
   0   8  -5   22.92    0.91
   0   8  -5   23.27    0.60
   0  -8   5   23.19    0.84
  -1   8  -5    1.49    0.21
  -1   8  -5    1.23    0.26
   1  -8   5    1.50    0.25
  -2   8  -5    6.71    0.49
  -2   8  -5    7.74    0.51
  -2   8  -5    6.93    0.36
   2  -8   5    8.35    0.49
   2  -8   5    7.98    0.39
  -3   8  -5  128.12    2.71
  -3   8  -5  127.48    3.07
  -3   8  -5  125.04    3.07
   3  -8   5  133.09    2.82
   3  -8   5  128.35    3.00
  -4   8  -5   45.24    1.45
  -4   8  -5   45.00    1.48
   4  -8   5   46.32    1.43
   4  -8   5   44.74    1.27
  -5   8  -5   10.29    0.63
  -5   8  -5   10.59    0.68
   5  -8   5   10.75    0.56
   5  -8   5   10.13    0.62
  -6   8  -5   46.66    1.63
  -6   8  -5   46.52    1.52
   6  -8   5   46.15    1.54
   6  -8   5   46.81    1.41
  -7   8  -5   24.94    1.04
  -7   8  -5   22.63    1.14
   7  -8   5   24.29    0.98
  -8   8  -5   13.29    0.92
   8  -8   5   14.17    0.76
   9   7  -5   52.95    1.43
   9   7  -5   50.58    1.49
   9   7  -5   51.56    1.40
  -9  -7   5   50.07    1.86
   8   7  -5    3.48    0.38
   8   7  -5    3.85    0.34
   8   7  -5    4.12    0.33
  -8  -7   5    3.44    0.50
   7   7  -5   11.77    0.52
   7   7  -5   11.53    0.66
   7   7  -5   12.17    0.58
   7   7  -5   11.70    0.55
  -7  -7   5   11.04    0.71
   6   7  -5   42.78    1.21
   6   7  -5   43.50    1.14
   6   7  -5   43.38    1.37
   6   7  -5   43.19    1.23
  -6  -7   5   43.03    1.41
   5   7  -5   14.81    0.59
   5   7  -5   13.79    0.57
   5   7  -5   13.98    0.52
   5   7  -5   14.98    0.70
   5   7  -5   13.66    0.52
  -5  -7   5   13.82    0.68
   4   7  -5   74.09    1.77
   4   7  -5   75.83    1.95
   4   7  -5   75.29    1.67
   4   7  -5   71.25    1.73
   4   7  -5   72.82    1.63
  -4  -7   5   73.35    1.90
   3   7  -5   25.54    0.71
   3   7  -5   25.20    0.80
   3   7  -5   24.88    0.76
   3   7  -5   25.67    0.93
  -3  -7   5   26.31    0.90
   2   7  -5   10.60    0.47
   2   7  -5   10.79    0.38
   2   7  -5   11.74    0.43
   2   7  -5   10.05    0.55
  -2  -7   5   10.72    0.53
   1   7  -5   57.54    1.27
   1   7  -5   56.96    1.32
   1   7  -5   58.14    1.58
   1   7  -5   57.34    1.41
  -1  -7   5   59.36    1.52
   0   7  -5   62.80    1.34
   0   7  -5   62.66    1.39
   0   7  -5   61.63    1.68
   0   7  -5   62.95    1.50
   0  -7   5   64.75    1.38
   0  -7   5   65.60    1.63
  -1   7  -5   56.82    1.57
  -1   7  -5   58.63    1.25
  -1   7  -5   57.02    1.59
  -1   7  -5   59.33    1.22
  -1   7  -5   58.48    1.39
   1  -7   5   57.73    1.52
   1  -7   5   58.71    1.34
  -2   7  -5   10.63    0.56
  -2   7  -5   11.81    0.44
  -2   7  -5   10.32    0.56
   2  -7   5   10.47    0.52
   2  -7   5   10.26    0.43
  -3   7  -5   24.75    0.93
  -3   7  -5   25.79    0.71
  -3   7  -5   24.90    0.93
   3  -7   5   24.64    0.78
   3  -7   5   25.29    0.89
  -4   7  -5   69.97    1.91
  -4   7  -5   71.64    1.63
  -4   7  -5   71.66    1.96
   4  -7   5   73.77    1.77
   4  -7   5   72.73    1.89
  -5   7  -5   13.63    0.73
  -5   7  -5   14.75    0.71
   5  -7   5   14.17    0.63
  -6   7  -5   42.89    1.37
  -6   7  -5   41.15    1.46
   6  -7   5   40.61    1.26
  -7   7  -5   11.74    0.67
  -7   7  -5   11.50    0.77
   7  -7   5   11.57    0.64
  -8   7  -5    3.85    0.52
   8  -7   5    4.09    0.43
  -9   7  -5   47.03    1.85
   9  -7   5   47.11    1.55
   9   6  -5   18.69    0.70
   9   6  -5   18.80    0.77
  -9  -6   5   19.04    1.03
   8   6  -5   21.43    0.73
   8   6  -5   20.90    0.79
   8   6  -5   21.39    0.74
  -8  -6   5   20.19    1.03
   7   6  -5   38.85    1.10
   7   6  -5   39.94    1.07
   7   6  -5   39.23    1.15
   7   6  -5   39.05    1.26
  -7  -6   5   39.60    1.39
   6   6  -5   25.82    0.83
   6   6  -5   27.25    0.96
   6   6  -5   27.91    0.87
   6   6  -5   26.53    0.79
  -6  -6   5   27.83    1.04
   5   6  -5   94.15    2.16
   5   6  -5   94.75    2.15
   5   6  -5   96.52    2.32
   5   6  -5   98.96    2.09
  -5  -6   5   94.73    2.35
   4   6  -5   17.27    0.60
   4   6  -5   16.82    0.54
   4   6  -5   16.55    0.69
   4   6  -5   16.25    0.59
  -4  -6   5   19.43    0.73
   3   6  -5    4.78    0.35
   3   6  -5    4.51    0.24
   3   6  -5    5.40    0.31
   3   6  -5    4.29    0.27
   3   6  -5    4.40    0.22
  -3  -6   5    5.11    0.35
   2   6  -5   64.99    1.61
   2   6  -5   60.86    1.35
   2   6  -5   62.36    1.41
   2   6  -5   61.32    1.29
   2   6  -5   61.38    1.46
  -2  -6   5   61.53    1.55
   1   6  -5   56.60    1.46
   1   6  -5   55.96    1.25
   1   6  -5   54.28    1.12
   1   6  -5   57.11    1.33
   1   6  -5   55.50    1.20
  -1  -6   5   53.21    1.40
  -1  -6   5   55.35    1.14
   0   6  -5   50.50    1.20
   0   6  -5   49.14    1.34
   0   6  -5   49.30    1.10
   0   6  -5   48.26    1.33
   0   6  -5   48.91    1.06
   0  -6   5   50.01    1.29
   0  -6   5   51.37    1.10
  -1   6  -5   56.01    1.13
  -1   6  -5   51.85    1.44
  -1   6  -5   53.61    1.16
  -1   6  -5   54.02    1.44
  -1   6  -5   55.00    1.28
   1  -6   5   55.54    1.40
   1  -6   5   57.74    1.26
  -2   6  -5   61.12    1.20
  -2   6  -5   59.45    1.36
  -2   6  -5   60.75    1.22
  -2   6  -5   59.58    1.56
  -2   6  -5   57.29    1.55
   2  -6   5   61.85    1.40
   2  -6   5   59.67    1.51
  -3   6  -5    5.15    0.37
  -3   6  -5    5.13    0.25
  -3   6  -5    4.72    0.36
   3  -6   5    4.48    0.29
   3  -6   5    4.67    0.33
  -4   6  -5   16.89    0.71
  -4   6  -5   16.80    0.49
  -4   6  -5   16.06    0.72
   4  -6   5   17.08    0.63
  -5   6  -5   92.97    2.32
  -5   6  -5   95.46    2.42
   5  -6   5   96.53    2.24
  -6   6  -5   26.00    0.97
  -6   6  -5   25.00    1.05
   6  -6   5   25.86    0.91
  -7   6  -5   41.13    1.29
  -7   6  -5   36.77    1.41
   7  -6   5   37.79    1.23
  -8   6  -5   19.70    1.04
   8  -6   5   19.69    0.86
  -9   6  -5   18.02    1.05
   9  -6   5   16.91    0.84
  10   5  -5   13.34    0.57
  10   5  -5   13.33    0.64
 -10  -5   5   13.62    0.90
   9   5  -5    1.12    0.20
   9   5  -5    0.97    0.21
  -9  -5   5    1.55    0.37
   8   5  -5   13.89    0.53
   8   5  -5   12.77    0.58
   8   5  -5   14.05    0.54
  -8  -5   5   11.58    0.76
   7   5  -5   68.18    1.63
   7   5  -5   68.21    1.61
   7   5  -5   70.71    1.80
   7   5  -5   70.62    1.71
  -7  -5   5   67.08    1.99
   6   5  -5   20.68    0.77
   6   5  -5   20.04    0.63
   6   5  -5   19.33    0.65
   6   5  -5   20.99    0.70
  -6  -5   5   20.41    0.86
   5   5  -5   60.25    1.45
   5   5  -5   60.50    1.55
   5   5  -5   59.04    1.38
   5   5  -5   60.36    1.43
  -5  -5   5   59.95    1.62
   4   5  -5   36.23    0.95
   4   5  -5   37.08    0.90
   4   5  -5   35.68    1.04
   4   5  -5   34.23    0.94
  -4  -5   5   36.34    1.07
   3   5  -5  107.14    2.29
   3   5  -5  106.93    2.21
   3   5  -5  106.84    2.27
   3   5  -5  108.34    2.40
  -3  -5   5  106.94    2.15
  -3  -5   5  106.22    2.40
   2   5  -5   40.07    0.92
   2   5  -5   40.54    1.01
   2   5  -5   41.67    1.11
   2   5  -5   39.93    0.97
  -2  -5   5   40.12    1.08
   1   5  -5  215.62    4.40
   1   5  -5  219.98    4.34
   1   5  -5  223.56    4.23
   1   5  -5  218.76    4.53
   1   5  -5  220.08    4.30
  -1  -5   5  233.64    4.25
  -1  -5   5  222.09    4.50
   0   5  -5  129.36    2.66
   0   5  -5  126.98    2.79
   0   5  -5  126.62    2.79
   0   5  -5  131.31    2.53
   0   5  -5  128.79    2.57
   0  -5   5  129.40    2.75
   0  -5   5  131.91    2.57
  -1   5  -5  221.95    4.22
  -1   5  -5  213.58    4.50
  -1   5  -5  221.71    4.50
  -1   5  -5  219.81    4.33
  -1   5  -5  223.18    4.19
   1  -5   5  215.30    4.44
   1  -5   5  220.79    4.32
  -2   5  -5   39.53    0.81
  -2   5  -5   39.16    0.93
  -2   5  -5   38.71    1.10
  -2   5  -5   40.27    0.79
  -2   5  -5   38.56    1.09
   2  -5   5   40.08    0.98
   2  -5   5   38.66    1.05
  -3   5  -5  104.40    2.40
  -3   5  -5  101.65    2.39
  -3   5  -5  106.97    2.15
   3  -5   5  105.31    2.27
  -4   5  -5   35.93    1.10
  -4   5  -5   34.61    1.07
  -4   5  -5   36.29    0.82
   4  -5   5   34.30    0.98
  -5   5  -5   61.49    1.70
  -5   5  -5   60.81    1.63
   5  -5   5   60.17    1.54
  -6   5  -5   20.40    0.80
  -6   5  -5   18.68    0.86
   6  -5   5   19.17    0.74
  -7   5  -5   67.17    1.99
  -7   5  -5   65.14    1.78
   7  -5   5   64.66    1.74
  -8   5  -5   11.95    0.78
  -8   5  -5   12.36    0.65
   8  -5   5   12.15    0.64
  -9   5  -5    0.74    0.30
   9  -5   5    0.51    0.22
 -10   5  -5   12.60    0.91
  10  -5   5   13.02    0.75
  10   4  -5    6.22    0.43
  10   4  -5    6.69    0.39
 -10  -4   5    5.79    0.59
   9   4  -5   49.31    1.29
   9   4  -5   51.06    1.39
  -9  -4   5   53.03    1.77
   8   4  -5   34.46    0.92
   8   4  -5   33.44    1.00
   8   4  -5   33.57    0.93
  -8  -4   5   33.59    1.30
   7   4  -5   42.51    1.08
   7   4  -5   43.32    1.09
   7   4  -5   45.19    1.18
  -7  -4   5   41.48    1.45
   6   4  -5  109.70    2.42
   6   4  -5  115.30    2.36
   6   4  -5  115.76    2.51
   6   4  -5  108.76    2.35
  -6  -4   5  105.15    2.68
   5   4  -5  221.48    4.44
   5   4  -5  225.16    4.56
  -5  -4   5  224.01    4.42
  -5  -4   5  220.39    4.71
   4   4  -5   30.21    0.87
   4   4  -5   30.10    0.80
  -4  -4   5   31.24    0.73
  -4  -4   5   30.71    0.94
   3   4  -5   93.09    1.98
   3   4  -5   95.21    2.07
  -3  -4   5   91.84    1.89
  -3  -4   5   92.94    2.09
   2   4  -5   46.44    1.15
   2   4  -5   47.28    1.08
  -2  -4   5   45.49    1.15
   1   4  -5   84.79    1.80
   1   4  -5   83.69    1.89
  -1  -4   5   87.01    1.68
   0   4  -5   73.49    1.70
   0   4  -5   74.45    1.51
   0   4  -5   77.18    1.61
   0   4  -5   75.89    1.71
   0   4  -5   74.89    1.54
   0  -4   5   76.29    1.68
   0  -4   5   77.40    1.55
  -1   4  -5   82.92    1.63
  -1   4  -5   84.06    1.73
  -1   4  -5   82.15    1.84
  -1   4  -5   82.83    1.61
  -1   4  -5   81.04    1.85
   1  -4   5   81.96    1.72
   1  -4   5   82.72    1.81
  -2   4  -5   45.11    1.01
  -2   4  -5   44.14    1.14
  -2   4  -5   43.99    1.16
  -2   4  -5   46.09    0.88
   2  -4   5   46.33    1.07
  -3   4  -5   91.07    2.08
  -3   4  -5   86.93    2.07
  -3   4  -5   93.16    1.86
   3  -4   5   92.79    1.98
  -4   4  -5   28.98    0.93
  -4   4  -5   30.24    0.68
  -4   4  -5   28.12    0.90
   4  -4   5   30.64    0.86
  -5   4  -5  216.00    4.61
  -5   4  -5  209.12    4.49
   5  -4   5  219.49    4.44
  -6   4  -5  101.64    2.59
  -6   4  -5  102.44    2.44
   6  -4   5  107.58    2.41
  -7   4  -5   41.84    1.45
  -7   4  -5   43.63    1.30
   7  -4   5   43.40    1.27
  -8   4  -5   32.64    1.10
  -8   4  -5   32.98    1.32
   8  -4   5   31.81    1.09
  -9   4  -5   49.21    1.79
   9  -4   5   49.82    1.52
 -10   4  -5    6.58    0.67
  10  -4   5    6.61    0.54
  11   3  -5   13.24    0.56
  11   3  -5   12.98    0.61
 -11  -3   5   13.73    1.06
 -11  -3   5   14.13    0.89
  10   3  -5   18.19    0.71
  10   3  -5   18.61    0.66
 -10  -3   5   19.60    1.00
   9   3  -5   26.76    0.88
   9   3  -5   27.84    0.81
  -9  -3   5   28.59    1.21
   8   3  -5    2.29    0.26
   8   3  -5    1.92    0.21
  -8  -3   5    1.34    0.31
   7   3  -5   70.86    1.59
  -7  -3   5   74.24    2.06
   6   3  -5   70.60    1.55
   6   3  -5   72.05    1.57
  -6  -3   5   72.37    1.59
  -6  -3   5   71.96    1.96
   5   3  -5  108.82    2.25
   5   3  -5  110.46    2.34
   5   3  -5  108.91    2.20
  -5  -3   5  106.21    2.54
  -5  -3   5  108.86    2.25
   4   3  -5   91.55    1.98
   4   3  -5   91.23    1.84
   4   3  -5   88.43    1.91
  -4  -3   5   91.15    2.12
  -4  -3   5   95.94    1.91
   3   3  -5  133.79    2.70
   3   3  -5  133.11    2.76
  -3  -3   5  135.86    2.66
  -3  -3   5  133.58    2.84
   2   3  -5   64.71    1.44
   2   3  -5   64.15    1.39
  -2  -3   5   66.10    1.48
   1   3  -5  354.84    6.75
   1   3  -5  351.40    6.81
  -1  -3   5  361.80    6.79
  -1  -3   5  338.33    6.80
   0   3  -5  154.72    3.09
   0   3  -5  158.99    3.17
   0  -3   5  159.62    3.05
   0  -3   5  154.41    3.14
  -1   3  -5  341.76    6.87
  -1   3  -5  343.59    6.73
   1  -3   5  339.46    6.62
   1  -3   5  356.98    6.83
  -2   3  -5   63.67    1.45
  -2   3  -5   62.72    1.47
   2  -3   5   63.74    1.38
  -3   3  -5  137.36    2.81
  -3   3  -5  125.45    2.79
   3  -3   5  131.08    2.71
  -4   3  -5   91.47    2.12
   4  -3   5   90.80    2.01
  -5   3  -5  111.36    2.59
   5  -3   5  106.74    2.40
  -6   3  -5   70.55    1.92
   6  -3   5   70.57    1.72
  -7   3  -5   71.15    2.05
   7  -3   5   72.83    1.82
  -8   3  -5    1.54    0.34
   8  -3   5    1.19    0.24
  -9   3  -5   25.92    1.21
   9  -3   5   25.31    0.97
 -10   3  -5   17.47    1.03
  10  -3   5   16.77    0.82
 -11   3  -5   12.73    0.93
  11  -3   5   12.54    0.74
  11   2  -5    2.19    0.25
  11   2  -5    2.44    0.30
 -11  -2   5    2.60    0.47
 -11  -2   5    2.53    0.56
  10   2  -5   12.95    0.56
  10   2  -5   12.91    0.50
 -10  -2   5   11.10    0.90
 -10  -2   5   12.27    0.79
   9   2  -5   59.95    1.49
   9   2  -5   58.39    1.40
  -9  -2   5   59.75    1.88
   8   2  -5   37.49    1.04
  -8  -2   5   39.73    1.40
   7   2  -5  104.58    2.22
   7   2  -5  106.46    2.33
  -7  -2   5  111.78    2.38
  -7  -2   5  111.31    2.76
   6   2  -5   12.78    0.39
   6   2  -5   12.42    0.44
  -6  -2   5   12.72    0.46
  -6  -2   5   11.69    0.64
   5   2  -5   48.45    1.14
   5   2  -5   46.84    1.06
   5   2  -5   46.49    1.08
  -5  -2   5   48.88    1.14
  -5  -2   5   47.54    1.39
   4   2  -5   73.66    1.55
   4   2  -5   75.84    1.60
   4   2  -5   73.54    1.55
  -4  -2   5   74.06    1.81
  -4  -2   5   75.20    1.60
   3   2  -5  178.68    3.49
   3   2  -5  179.11    3.51
  -3  -2   5  177.46    3.50
  -3  -2   5  177.64    3.66
   2   2  -5  162.38    3.12
   2   2  -5  159.53    3.14
  -2  -2   5  156.23    3.10
  -2  -2   5  156.90    3.21
   1   2  -5  179.73    3.47
  -1  -2   5  176.47    3.37
  -1  -2   5  173.00    3.48
   0   2  -5   12.95    0.39
   0   2  -5   14.26    0.41
   0  -2   5   12.38    0.37
   0  -2   5   13.26    0.33
  -1   2  -5  166.31    3.45
  -1   2  -5  175.92    3.42
   1  -2   5  173.35    3.40
   1  -2   5  177.63    3.38
  -2   2  -5  151.95    3.09
   2  -2   5  155.80    3.06
  -3   2  -5  178.94    3.61
   3  -2   5  174.25    3.53
  -4   2  -5   76.67    1.80
   4  -2   5   71.78    1.65
  -5   2  -5   47.50    1.35
   5  -2   5   48.11    0.93
   5  -2   5   47.59    0.95
   5  -2   5   45.47    1.18
  -6   2  -5   12.26    0.64
   6  -2   5   11.94    0.51
   6  -2   5   12.51    0.31
   6  -2   5   11.40    0.36
  -7   2  -5  108.41    2.76
   7  -2   5  104.28    2.43
  -8   2  -5   39.70    1.46
   8  -2   5   39.02    1.19
  -9   2  -5   58.13    1.95
   9  -2   5   58.30    1.63
 -10   2  -5   11.46    0.82
  10  -2   5   11.51    0.66
 -11   2  -5    2.00    0.43
  11  -2   5    2.27    0.38
 -11  -1   5    6.48    0.72
  10   1  -5   51.05    1.26
  10   1  -5   50.41    1.33
 -10  -1   5   53.90    2.04
 -10  -1   5   50.59    1.77
   9   1  -5   36.35    1.10
  -9  -1   5   37.76    1.59
  -9  -1   5   38.56    1.41
   8   1  -5   27.00    0.86
  -8  -1   5   30.98    1.17
  -8  -1   5   27.96    0.90
   7   1  -5  150.01    3.16
  -7  -1   5  148.90    3.20
  -7  -1   5  151.25    3.54
   6   1  -5   78.25    1.76
   6   1  -5   77.60    1.61
  -6  -1   5   78.27    1.80
  -6  -1   5   81.78    2.11
   5   1  -5  182.55    3.71
   5   1  -5  187.49    3.61
  -5  -1   5  182.21    3.76
  -5  -1   5  189.65    4.05
   4   1  -5   47.37    1.00
  -4  -1   5   47.62    1.31
  -4  -1   5   45.04    1.09
   3   1  -5   12.93    0.36
   3   1  -5   13.91    0.36
  -3  -1   5   14.68    0.43
  -3  -1   5   14.28    0.54
   2   1  -5  622.02   11.71
  -2  -1   5  582.94   11.88
  -2  -1   5  600.33   11.84
   1   1  -5  748.82   14.21
  -1  -1   5  727.83   14.07
  -1  -1   5  713.67   14.45
   0  -1   5  270.26    5.20
   0  -1   5  270.79    5.34
  -1   1  -5  734.76   14.45
   1  -1   5  752.01   14.14
   1  -1   5  740.15   14.46
  -2   1  -5  597.84   11.81
   2  -1   5  595.27   11.23
   2  -1   5  589.25   11.18
   2  -1   5  578.52   11.68
  -3   1  -5   13.83    0.48
   3  -1   5   12.39    0.29
   3  -1   5   12.50    0.28
   3  -1   5   12.43    0.40
  -4   1  -5   46.62    1.25
   4  -1   5   47.53    0.96
   4  -1   5   47.85    0.94
   4  -1   5   46.09    1.11
  -5   1  -5  185.64    4.05
   5  -1   5  186.40    3.82
   5  -1   5  189.77    3.61
   5  -1   5  187.44    3.58
  -6   1  -5   80.22    2.09
   6  -1   5   76.06    1.55
   6  -1   5   78.18    1.58
   6  -1   5   76.47    1.80
  -7   1  -5  151.16    3.55
   7  -1   5  143.73    2.87
   7  -1   5  145.71    3.17
   7  -1   5  147.06    2.91
  -8   1  -5   28.99    1.19
   8  -1   5   26.76    0.92
  -9   1  -5   34.45    1.40
   9  -1   5   35.17    1.13
 -10   1  -5   45.21    1.72
  10  -1   5   47.35    1.42
 -11   1  -5    5.47    0.64
  11  -1   5    5.06    0.48
  11   0  -5   10.66    0.61
 -11   0   5   11.95    0.91
  10   0  -5    4.60    0.40
 -10   0   5    4.64    0.60
 -10   0   5    4.47    0.42
   9   0  -5   85.19    2.07
  -9   0   5   88.15    2.67
  -9   0   5   81.13    2.09
   8   0  -5  187.45    4.14
  -8   0   5  207.87    4.87
  -8   0   5  209.44    4.61
  -8   0   5  189.29    4.19
   7   0  -5  118.19    2.63
  -7   0   5  122.17    3.18
  -7   0   5  121.70    2.96
  -7   0   5  117.79    2.67
   6   0  -5   66.75    1.34
   6   0  -5   66.09    1.56
  -6   0   5   65.46    1.60
  -6   0   5   66.90    1.83
  -6   0   5   67.98    2.04
   5   0  -5    4.67    0.16
   5   0  -5    4.26    0.25
  -5   0   5    4.36    0.28
  -5   0   5    4.63    0.38
   4   0  -5  375.09    6.88
  -4   0   5  358.67    7.04
  -4   0   5  349.34    7.25
  -3   0   5   83.33    1.96
  -3   0   5   86.80    1.82
  -2   0   5  161.70    3.36
  -2   0   5  165.32    3.24
  -1   0   5   90.80    1.89
   0   0   5    0.44    0.06
   0   0   5    0.26    0.04
   0   0   5    0.27    0.04
  -1   0  -5  100.34    1.83
   1   0   5   95.41    1.82
   1   0   5   92.43    1.81
   1   0   5   90.50    1.79
   1   0   5   93.32    1.80
   1   0   5   91.05    1.85
  -2   0  -5  169.00    3.34
   2   0   5  170.77    3.20
   2   0   5  161.95    3.28
   2   0   5  169.12    3.24
   2   0   5  170.11    3.21
  -3   0  -5   88.49    1.98
   3   0   5   88.54    1.83
   3   0   5   88.79    1.72
   3   0   5   88.14    1.74
  -4   0  -5  355.56    7.17
   4   0   5  350.60    6.79
   4   0   5  357.87    6.92
   4   0   5  366.14    6.77
  -5   0  -5    4.36    0.37
   5   0   5    4.45    0.26
   5   0   5    4.51    0.17
   5   0   5    4.32    0.18
  -6   0  -5   67.09    1.89
   6   0   5   68.59    1.60
   6   0   5   67.98    1.43
   6   0   5   67.48    1.39
  -7   0  -5  114.84    2.93
   7   0   5  120.49    2.38
   7   0   5  116.59    2.33
   7   0   5  113.04    2.56
  -8   0  -5  178.43    4.36
   8   0   5  191.41    3.74
   8   0   5  189.97    3.98
   8   0   5  188.95    3.68
  -9   0  -5   78.55    2.39
   9   0   5   83.52    2.03
 -10   0  -5    5.07    0.59
  10   0   5    4.23    0.41
 -11   0  -5   11.13    0.84
  11   0   5   10.88    0.64
  11  -1  -5    7.51    0.53
 -11   1   5    5.64    0.69
  10  -1  -5   47.80    1.45
 -10   1   5   47.78    1.49
 -10   1   5   52.80    1.99
   9  -1  -5   35.00    1.13
  -9   1   5   36.41    1.18
  -9   1   5   36.70    1.53
   8  -1  -5   28.59    0.93
  -8   1   5   28.98    1.29
  -8   1   5   26.35    0.94
   7  -1  -5  143.01    3.13
  -7   1   5  147.80    3.20
  -7   1   5  143.77    3.64
   6  -1  -5   76.77    1.79
  -6   1   5   74.48    2.19
  -6   1   5   77.85    1.85
  -6   1   5   78.50    2.07
   5  -1  -5  183.09    3.66
  -5   1   5  182.05    3.71
  -5   1   5  182.88    3.95
  -5   1   5  164.49    4.03
   4  -1  -5   44.80    1.09
  -4   1   5   44.66    1.27
  -4   1   5   46.20    1.15
  -3   1   5   12.38    0.44
  -2   1   5  554.56   11.10
  -2   1   5  547.22   11.34
  -2   1   5  576.66   10.91
  -1   1   5  672.19   13.19
  -1   1   5  683.99   13.63
  -1   1   5  684.09   13.70
  -1   1   5  712.69   13.41
  -1   1   5  691.06   13.77
   0   1   5  254.95    4.93
   0   1   5  263.73    5.02
   0   1   5  257.67    5.08
   0   1   5  261.35    5.22
   0   1   5  254.64    5.06
   1   1   5  714.41   13.46
   1   1   5  700.05   13.60
   1   1   5  687.37   13.64
   1   1   5  677.78   13.76
   1   1   5  739.53   13.68
  -2  -1  -5  564.60   11.27
   2   1   5  585.48   11.26
   2   1   5  578.90   11.28
   2   1   5  572.62   11.28
   2   1   5  586.25   11.37
   2   1   5  593.01   11.08
  -3  -1  -5   12.23    0.40
   3   1   5   13.50    0.35
   3   1   5   13.57    0.33
   3   1   5   12.98    0.38
   3   1   5   13.30    0.37
  -4  -1  -5   47.32    1.13
   4   1   5   46.20    0.98
   4   1   5   45.98    1.02
   4   1   5   46.80    1.07
   4   1   5   47.17    1.01
  -5  -1  -5  189.96    3.84
   5   1   5  184.48    3.59
   5   1   5  184.65    3.64
   5   1   5  184.22    3.63
   5   1   5  182.41    3.71
  -6  -1  -5   74.63    2.12
  -6  -1  -5   79.70    1.89
   6   1   5   78.46    1.65
   6   1   5   78.23    1.76
   6   1   5   76.55    1.65
   6   1   5   79.46    1.61
  -7  -1  -5  143.00    3.56
   7   1   5  145.62    3.12
   7   1   5  150.64    3.00
   7   1   5  150.26    2.94
   7   1   5  147.13    2.97
  -8  -1  -5   28.00    1.22
   8   1   5   28.70    0.89
   8   1   5   28.15    0.72
   8   1   5   28.10    0.76
  -9  -1  -5   36.19    1.46
   9   1   5   35.24    1.08
   9   1   5   35.44    0.88
   9   1   5   35.19    0.93
 -10  -1  -5   48.38    1.78
  10   1   5   46.90    1.38
 -11  -1  -5    5.83    0.63
  11  -2  -5    2.24    0.36
 -11   2   5    2.54    0.54
  10  -2  -5   11.28    0.64
 -10   2   5   12.50    0.92
 -10   2   5   11.87    0.68
   9  -2  -5   56.93    1.60
  -9   2   5   56.31    2.03
  -9   2   5   59.92    1.69
   8  -2  -5   36.25    1.12
  -8   2   5   35.12    1.47
  -8   2   5   37.96    1.19
   7  -2  -5  104.42    2.36
  -7   2   5   97.41    2.78
  -7   2   5  103.31    2.42
   6  -2  -5   12.24    0.52
  -6   2   5   12.54    0.56
  -6   2   5   12.95    0.75
   5  -2  -5   46.97    1.19
  -5   2   5   47.08    0.99
  -5   2   5   46.94    1.24
  -5   2   5   44.33    1.45
   4  -2  -5   72.70    1.63
  -4   2   5   72.66    1.44
  -4   2   5   71.24    1.68
  -4   2   5   69.82    1.84
  -3   2   5  172.33    3.37
  -3   2   5  177.12    3.59
  -3   2   5  176.29    3.68
  -2   2   5  158.03    3.07
  -2   2   5  158.78    3.08
  -2   2   5  156.22    3.21
  -2   2   5  156.10    3.05
  -2   2   5  161.76    3.23
  -1   2   5  168.70    3.36
  -1   2   5  173.22    3.29
  -1   2   5  173.31    3.32
  -1   2   5  173.53    3.32
  -1   2   5  171.79    3.31
  -1   2   5  171.66    3.43
  -1   2   5  174.23    3.38
   0   2   5   12.31    0.33
   0   2   5   11.89    0.31
   0   2   5   12.30    0.33
   0   2   5   12.47    0.38
   0   2   5   12.72    0.32
   0   2   5   12.33    0.37
   0   2   5   12.88    0.30
  -1  -2  -5  181.37    3.28
   1   2   5  161.51    3.40
   1   2   5  172.49    3.28
   1   2   5  168.57    3.31
   1   2   5  167.04    3.27
   1   2   5  164.92    3.29
   1   2   5  172.66    3.28
   1   2   5  171.94    3.26
  -2  -2  -5  159.21    3.01
   2   2   5  153.51    3.03
   2   2   5  155.19    3.02
   2   2   5  153.86    3.00
   2   2   5  151.26    3.04
   2   2   5  157.53    3.00
  -3  -2  -5  169.42    3.47
   3   2   5  176.07    3.40
   3   2   5  173.49    3.39
   3   2   5  172.77    3.42
   3   2   5  172.19    3.42
   3   2   5  180.03    3.37
  -4  -2  -5   68.76    1.61
   4   2   5   72.51    1.52
   4   2   5   73.13    1.51
   4   2   5   72.40    1.47
   4   2   5   71.25    1.51
  -5  -2  -5   46.43    1.22
   5   2   5   46.15    1.02
   5   2   5   48.23    1.09
   5   2   5   45.74    1.06
   5   2   5   46.21    1.06
  -6  -2  -5   12.95    0.55
   6   2   5   11.77    0.41
   6   2   5   11.92    0.44
   6   2   5   12.89    0.43
   6   2   5   12.56    0.39
  -7  -2  -5  104.23    2.49
   7   2   5  107.01    2.26
   7   2   5  107.54    2.24
   7   2   5  109.24    2.34
   7   2   5  105.63    2.20
  -8  -2  -5   38.78    1.24
  -8  -2  -5   39.45    1.51
   8   2   5   39.00    1.01
   8   2   5   38.88    0.95
   8   2   5   38.85    1.08
  -9  -2  -5   60.83    2.02
   9   2   5   59.52    1.37
   9   2   5   57.96    1.42
 -10  -2  -5   14.33    0.93
  10   2   5   11.61    0.45
  10   2   5   10.35    0.69
 -11  -2  -5    2.90    0.52
  11  -3  -5   12.39    0.73
 -11   3   5   13.59    1.01
  10  -3  -5   19.23    0.85
 -10   3   5   17.54    1.11
 -10   3   5   18.40    0.89
   9  -3  -5   26.21    0.97
  -9   3   5   25.47    1.02
  -9   3   5   24.25    1.27
   8  -3  -5    1.08    0.22
  -8   3   5    1.49    0.28
  -8   3   5    1.66    0.39
   7  -3  -5   70.30    1.77
  -7   3   5   67.49    2.13
  -7   3   5   70.06    1.84
   6  -3  -5   69.36    1.70
  -6   3   5   70.77    1.78
  -6   3   5   66.93    2.01
   5  -3  -5  104.04    2.36
  -5   3   5  106.76    2.17
  -5   3   5  107.05    2.64
  -5   3   5  108.94    2.45
   4  -3  -5   89.39    2.00
  -4   3   5   87.97    2.06
  -4   3   5   92.63    2.19
  -4   3   5   89.80    1.85
  -3   3   5  131.54    2.83
  -3   3   5  131.41    2.58
  -3   3   5  137.12    2.88
  -3   3   5  132.41    2.66
  -2   3   5   62.37    1.35
  -2   3   5   63.15    1.28
  -2   3   5   62.27    1.31
  -2   3   5   62.04    1.28
  -2   3   5   63.91    1.44
  -2   3   5   63.48    1.46
  -2   3   5   62.81    1.25
  -1   3   5  337.45    6.61
  -1   3   5  347.69    6.49
  -1   3   5  349.48    6.52
  -1   3   5  342.06    6.53
  -1   3   5  334.08    6.58
  -1   3   5  343.03    6.65
  -1   3   5  344.18    6.61
   0   3   5  153.58    2.96
   0   3   5  150.89    3.04
   0   3   5  154.83    2.94
   0   3   5  152.19    3.00
   0   3   5  153.77    3.03
   0   3   5  146.49    3.08
   0   3   5  156.97    2.97
  -1  -3  -5  363.93    6.58
   1   3   5  328.57    6.48
   1   3   5  318.33    6.61
   1   3   5  346.21    6.45
   1   3   5  342.91    6.48
   1   3   5  336.86    6.50
   1   3   5  337.38    6.61
  -2  -3  -5   65.14    1.30
   2   3   5   62.34    1.31
   2   3   5   61.20    1.26
   2   3   5   61.02    1.25
   2   3   5   64.67    1.31
   2   3   5   58.95    1.46
  -3  -3  -5  131.02    2.64
   3   3   5  130.16    2.63
   3   3   5  131.12    2.58
   3   3   5  126.02    2.82
   3   3   5  131.91    2.64
   3   3   5  131.24    2.56
   3   3   5  133.53    2.63
  -4  -3  -5   90.04    1.97
   4   3   5   90.09    1.88
   4   3   5   89.68    1.84
   4   3   5   87.69    1.83
   4   3   5   89.95    1.89
   4   3   5   91.26    1.91
  -5  -3  -5  104.38    2.38
   5   3   5  106.92    2.19
   5   3   5  104.98    2.23
   5   3   5  106.48    2.18
   5   3   5  109.69    2.23
  -6  -3  -5   73.20    1.81
   6   3   5   73.47    1.61
   6   3   5   71.71    1.59
   6   3   5   72.40    1.61
   6   3   5   69.79    1.55
  -7  -3  -5   68.89    1.82
   7   3   5   72.34    1.63
   7   3   5   70.37    1.63
   7   3   5   73.44    1.57
   7   3   5   70.03    1.60
  -8  -3  -5    1.68    0.28
   8   3   5    2.13    0.23
   8   3   5    1.93    0.20
   8   3   5    1.52    0.19
  -9  -3  -5   27.73    1.17
   9   3   5   26.52    0.83
   9   3   5   27.74    0.78
 -10  -3  -5   18.46    1.07
  10   3   5   18.35    0.68
  10   3   5   19.88    0.64
 -11  -3  -5   14.67    1.02
  10  -4  -5    6.87    0.54
 -10   4   5    7.09    0.58
 -10   4   5    6.56    0.73
   9  -4  -5   47.92    1.47
  -9   4   5   44.93    1.83
  -9   4   5   48.18    1.55
   8  -4  -5   31.83    1.08
  -8   4   5   32.05    1.15
  -8   4   5   31.54    1.40
   7  -4  -5   41.01    1.24
  -7   4   5   39.10    1.51
  -7   4   5   45.13    1.35
   6  -4  -5  103.38    2.43
  -6   4   5  108.79    2.53
  -6   4   5  103.33    2.72
   5  -4  -5  214.37    4.47
  -5   4   5  220.23    4.30
  -5   4   5  215.39    4.72
  -5   4   5  215.79    4.57
   4  -4  -5   30.36    0.88
  -4   4   5   29.00    0.66
  -4   4   5   30.08    0.78
  -4   4   5   28.84    0.92
  -4   4   5   33.01    1.02
   3  -4  -5   91.40    2.03
  -3   4   5   94.05    1.85
  -3   4   5   92.00    2.11
  -3   4   5   92.25    2.12
  -3   4   5   91.64    1.82
  -3   4   5   92.62    1.97
  -2   4   5   46.15    1.01
  -2   4   5   48.09    1.01
  -2   4   5   46.36    1.16
  -2   4   5   46.33    0.96
  -2   4   5   46.13    0.98
  -2   4   5   46.63    1.11
  -2   4   5   46.05    1.17
  -1   4   5   83.04    1.80
  -1   4   5   82.01    1.78
  -1   4   5   83.32    1.62
  -1   4   5   81.19    1.68
  -1   4   5   82.16    1.65
  -1   4   5   80.83    1.65
  -1   4   5   78.17    1.78
   0  -4  -5   77.78    1.60
   0   4   5   72.54    1.52
   0   4   5   72.53    1.68
   0   4   5   73.81    1.63
   0   4   5   76.15    1.50
   0   4   5   74.90    1.53
   0   4   5   75.66    1.61
   0   4   5   74.10    1.57
  -1  -4  -5   83.59    1.71
   1   4   5   80.18    1.72
   1   4   5   83.01    1.67
   1   4   5   81.76    1.65
   1   4   5   83.02    1.69
   1   4   5   83.37    1.69
   1   4   5   78.00    1.85
  -2  -4  -5   47.97    1.03
   2   4   5   45.26    0.98
   2   4   5   46.51    0.94
   2   4   5   45.20    1.01
   2   4   5   43.70    1.04
   2   4   5   44.99    1.02
   2   4   5   43.24    1.18
  -3  -4  -5   91.83    1.89
   3   4   5   90.82    1.88
   3   4   5   89.40    1.90
   3   4   5   86.90    2.08
   3   4   5   90.20    1.84
   3   4   5   88.64    1.87
   3   4   5   87.42    1.78
  -4  -4  -5   29.78    0.81
   4   4   5   29.01    0.77
   4   4   5   28.94    0.72
   4   4   5   29.24    0.76
   4   4   5   27.84    0.66
   4   4   5   28.96    0.95
   4   4   5   30.04    0.77
  -5  -4  -5  213.81    4.44
   5   4   5  220.94    4.25
   5   4   5  205.25    4.21
   5   4   5  217.80    4.30
   5   4   5  218.06    4.31
   5   4   5  215.86    4.33
  -6  -4  -5  107.69    2.48
   6   4   5  107.57    2.29
   6   4   5  104.60    2.33
   6   4   5  106.75    2.29
   6   4   5  103.86    2.22
  -7  -4  -5   45.44    1.34
   7   4   5   46.41    1.16
   7   4   5   44.53    1.21
   7   4   5   43.14    1.13
   7   4   5   44.34    1.09
  -8  -4  -5   34.72    1.15
   8   4   5   32.89    0.95
   8   4   5   32.89    0.93
   8   4   5   32.16    0.88
   8   4   5   32.35    1.01
   9   4   5   50.42    1.42
   9   4   5   50.33    1.24
   9   4   5   48.73    1.31
  10   4   5    7.01    0.38
  10   4   5    7.42    0.50
  10   4   5    6.62    0.41
  10  -5  -5   13.35    0.76
 -10   5   5   12.46    0.98
   9  -5  -5    1.19    0.27
  -9   5   5    1.03    0.29
  -9   5   5    0.53    0.29
   8  -5  -5   12.39    0.65
  -8   5   5   11.55    0.68
  -8   5   5   10.54    0.80
   7  -5  -5   65.35    1.75
  -7   5   5   67.57    1.86
  -7   5   5   61.46    2.02
   6  -5  -5   19.77    0.76
  -6   5   5   18.88    0.90
  -6   5   5   19.34    0.81
   5  -5  -5   60.43    1.54
  -5   5   5   58.69    1.61
  -5   5   5   60.06    1.71
  -5   5   5   58.27    1.40
   4  -5  -5   35.42    1.01
  -4   5   5   35.29    0.79
  -4   5   5   34.49    1.07
  -4   5   5   35.17    0.94
  -4   5   5   34.93    1.11
   3  -5  -5  107.34    2.31
  -3   5   5  104.63    2.06
  -3   5   5  103.27    2.38
  -3   5   5  104.91    2.09
  -3   5   5  105.36    2.16
  -3   5   5  105.27    2.40
  -3   5   5  104.59    2.12
  -3   5   5  103.08    2.27
   2  -5  -5   39.32    1.02
  -2   5   5   40.88    0.85
  -2   5   5   39.35    1.08
  -2   5   5   39.88    0.88
  -2   5   5   39.59    0.92
  -2   5   5   40.09    1.05
  -2   5   5   40.48    0.91
  -2   5   5   40.36    1.08
  -1   5   5  219.07    4.15
  -1   5   5  213.50    4.40
  -1   5   5  213.78    4.38
  -1   5   5  214.32    4.18
  -1   5   5  213.57    4.35
  -1   5   5  220.82    4.19
  -1   5   5  216.08    4.24
   0  -5  -5  131.41    2.65
   0   5   5  130.60    2.53
   0   5   5  127.84    2.71
   0   5   5  128.04    2.56
   0   5   5  126.75    2.54
   0   5   5  130.72    2.65
   0   5   5  126.45    2.61
   0   5   5  122.64    2.76
  -1  -5  -5  219.74    4.31
   1   5   5  216.73    4.26
   1   5   5  214.64    4.30
   1   5   5  220.54    4.23
   1   5   5  221.38    4.22
   1   5   5  208.22    4.47
   1   5   5  219.99    4.25
  -2  -5  -5   40.20    0.95
   2   5   5   39.11    0.89
   2   5   5   39.15    0.84
   2   5   5   39.94    0.91
   2   5   5   39.38    0.93
   2   5   5   37.20    1.11
   2   5   5   38.22    0.96
  -3  -5  -5  106.93    2.21
   3   5   5  104.14    2.16
   3   5   5  102.34    2.12
   3   5   5  104.60    2.22
   3   5   5  103.06    2.18
   3   5   5  100.75    2.41
  -4  -5  -5   34.25    0.94
   4   5   5   35.39    0.91
   4   5   5   35.47    0.93
   4   5   5   36.04    0.90
   4   5   5   36.45    0.87
   4   5   5   34.11    1.11
  -5  -5  -5   57.89    1.49
   5   5   5   60.66    1.42
   5   5   5   60.17    1.42
   5   5   5   59.74    1.42
   5   5   5   60.00    1.35
  -6  -5  -5   19.58    0.77
   6   5   5   19.72    0.60
   6   5   5   20.06    0.66
   6   5   5   19.79    0.67
   6   5   5   18.78    0.64
  -7  -5  -5   67.43    1.81
   7   5   5   65.28    1.65
   7   5   5   66.86    1.54
   7   5   5   68.62    1.62
   7   5   5   66.60    1.62
   8   5   5   13.58    0.55
   8   5   5   12.36    0.54
   8   5   5   12.36    0.58
   8   5   5   12.72    0.49
   9   5   5    0.84    0.17
   9   5   5    1.42    0.26
   9   5   5    0.97    0.20
  10   5   5   13.49    0.61
  10   5   5   12.88    0.67
  10   5   5   12.29    0.53
   9  -6  -5   18.44    0.86
  -9   6   5   16.32    1.07
   8  -6  -5   20.58    0.87
  -8   6   5   19.48    0.94
  -8   6   5   17.41    1.04
   7  -6  -5   36.59    1.20
  -7   6   5   35.97    1.29
  -7   6   5   38.10    1.47
   6  -6  -5   25.58    0.91
  -6   6   5   24.73    0.98
  -6   6   5   24.27    1.06
   5  -6  -5   95.55    2.26
  -5   6   5   95.34    2.45
  -5   6   5   94.37    2.36
  -5   6   5   94.72    2.16
   4  -6  -5   16.90    0.65
  -4   6   5   16.68    0.71
  -4   6   5   16.63    0.73
  -4   6   5   16.52    0.62
   3  -6  -5    4.21    0.30
  -3   6   5    5.04    0.36
  -3   6   5    4.98    0.24
  -3   6   5    4.50    0.32
  -3   6   5    4.97    0.24
  -3   6   5    4.87    0.18
  -3   6   5    4.88    0.20
  -3   6   5    4.16    0.33
   2  -6  -5   61.76    1.46
  -2   6   5   60.12    1.53
  -2   6   5   59.57    1.52
  -2   6   5   61.17    1.30
  -2   6   5   62.35    1.27
  -2   6   5   61.17    1.32
  -2   6   5   59.87    1.55
  -2   6   5   61.84    1.36
   1  -6  -5   52.19    1.29
   1  -6  -5   53.38    1.35
  -1   6   5   57.18    1.17
  -1   6   5   53.95    1.40
  -1   6   5   56.30    1.44
  -1   6   5   56.57    1.21
  -1   6   5   55.93    1.37
  -1   6   5   55.01    1.20
  -1   6   5   57.06    1.27
   0  -6  -5   48.39    1.13
   0  -6  -5   50.35    1.21
   0   6   5   49.11    1.16
   0   6   5   48.82    1.33
   0   6   5   48.48    1.27
   0   6   5   47.95    1.07
   0   6   5   49.61    1.11
   0   6   5   49.52    1.19
   0   6   5   48.88    1.06
  -1  -6  -5   57.22    1.30
   1   6   5   52.27    1.17
   1   6   5   52.91    1.17
   1   6   5   53.10    1.22
   1   6   5   53.80    1.45
   1   6   5   53.65    1.27
   1   6   5   52.91    1.21
  -2  -6  -5   60.76    1.40
   2   6   5   58.61    1.30
   2   6   5   60.08    1.36
   2   6   5   58.51    1.40
   2   6   5   59.50    1.31
   2   6   5   59.33    1.59
  -3  -6  -5    4.71    0.28
   3   6   5    4.53    0.38
   3   6   5    4.38    0.28
   3   6   5    5.16    0.25
   3   6   5    4.79    0.25
  -4  -6  -5   16.12    0.59
   4   6   5   15.90    0.53
   4   6   5   16.69    0.75
   4   6   5   17.25    0.60
   4   6   5   16.89    0.57
  -5  -6  -5   94.89    2.21
   5   6   5   96.88    2.44
   5   6   5   94.55    2.15
   5   6   5   95.98    2.13
   5   6   5   95.92    2.06
   5   6   5   93.97    2.11
  -6  -6  -5   26.29    0.93
   6   6   5   26.49    0.83
   6   6   5   26.72    0.84
   6   6   5   27.42    0.78
   6   6   5   27.70    0.84
   7   6   5   37.60    1.09
   7   6   5   38.83    1.03
   7   6   5   38.06    1.09
   7   6   5   38.36    1.11
   8   6   5   20.08    0.75
   8   6   5   19.50    0.68
   8   6   5   21.68    0.80
   8   6   5   20.64    0.75
   9   6   5   18.55    0.67
   9   6   5   18.17    0.71
   9   6   5   18.42    0.74
   9   6   5   16.52    0.75
   9  -7  -5   47.97    1.56
  -9   7   5   44.20    1.88
   8  -7  -5    3.70    0.44
  -8   7   5    3.68    0.57
   7  -7  -5   11.24    0.62
  -7   7   5   11.07    0.70
  -7   7   5   10.47    0.76
   6  -7  -5   43.63    1.32
  -6   7   5   42.58    1.43
  -6   7   5   43.17    1.54
   5  -7  -5   13.76    0.64
  -5   7   5   14.11    0.61
  -5   7   5   15.42    0.78
  -5   7   5   14.16    0.71
   4  -7  -5   70.33    1.80
  -4   7   5   73.86    1.98
  -4   7   5   73.27    1.93
  -4   7   5   73.87    1.83
   3  -7  -5   24.61    0.81
  -3   7   5   26.27    0.94
  -3   7   5   25.20    0.90
  -3   7   5   25.09    0.68
  -3   7   5   25.02    0.60
  -3   7   5   24.58    0.86
  -3   7   5   25.59    0.63
  -3   7   5   25.86    0.69
   2  -7  -5   10.44    0.45
   2  -7  -5   11.15    0.51
  -2   7   5   10.54    0.40
  -2   7   5   10.53    0.36
  -2   7   5   10.42    0.53
  -2   7   5   10.21    0.51
  -2   7   5   10.56    0.54
  -2   7   5   10.09    0.35
  -2   7   5   10.44    0.32
   1  -7  -5   58.19    1.45
   1  -7  -5   57.90    1.37
  -1   7   5   57.24    1.25
  -1   7   5   55.39    1.54
  -1   7   5   59.54    1.28
  -1   7   5   56.79    1.44
  -1   7   5   56.73    1.34
  -1   7   5   58.96    1.23
  -1   7   5   54.14    1.50
   0  -7  -5   63.79    1.53
   0  -7  -5   63.14    1.43
   0   7   5   60.53    1.60
   0   7   5   62.37    1.68
   0   7   5   62.76    1.40
   0   7   5   62.46    1.47
   0   7   5   64.34    1.35
   0   7   5   62.95    1.49
   0   7   5   64.39    1.36
  -1  -7  -5   56.98    1.40
   1   7   5   56.54    1.38
   1   7   5   58.29    1.26
   1   7   5   57.15    1.31
   1   7   5   55.30    1.25
   1   7   5   57.07    1.59
  -2  -7  -5   10.35    0.45
   2   7   5   10.40    0.41
   2   7   5    9.98    0.45
   2   7   5   10.45    0.58
   2   7   5   10.38    0.37
   2   7   5   10.93    0.38
  -3  -7  -5   25.93    0.79
   3   7   5   24.13    0.74
   3   7   5   24.70    0.69
   3   7   5   25.36    0.69
   3   7   5   25.10    0.97
  -4  -7  -5   75.22    1.76
   4   7   5   71.86    1.65
   4   7   5   74.75    1.63
   4   7   5   70.84    1.99
   4   7   5   72.15    1.74
   4   7   5   69.94    1.69
  -5  -7  -5   13.90    0.60
   5   7   5   14.43    0.59
   5   7   5   13.31    0.55
   5   7   5   13.87    0.75
   5   7   5   13.59    0.50
   5   7   5   13.43    0.52
   6   7   5   41.92    1.20
   6   7   5   43.94    1.19
   6   7   5   43.22    1.17
   6   7   5   40.74    1.10
   7   7   5   12.12    0.56
   7   7   5   12.38    0.57
   7   7   5   11.37    0.55
   7   7   5   12.36    0.51
   8   7   5    3.63    0.37
   8   7   5    4.57    0.38
   8   7   5    3.86    0.31
   8   7   5    4.12    0.36
   9   7   5   50.14    1.35
   9   7   5   50.38    1.45
   9   7   5   50.67    1.43
   9   7   5   50.37    1.49
   8  -8  -5   14.28    0.78
  -8   8   5   14.47    0.99
   7  -8  -5   23.63    0.98
  -7   8   5   25.20    1.22
   6  -8  -5   44.91    1.40
  -6   8   5   47.57    1.66
   5  -8  -5   11.20    0.58
  -5   8   5    9.50    0.64
  -5   8   5   10.47    0.68
  -5   8   5   10.11    0.63
   4  -8  -5   43.76    1.29
  -4   8   5   45.47    1.47
  -4   8   5   46.55    1.36
  -4   8   5   44.87    1.42
   3  -8  -5  131.56    3.02
   3  -8  -5  127.79    2.88
  -3   8   5  128.16    3.08
  -3   8   5  131.12    2.73
  -3   8   5  132.29    3.04
  -3   8   5  129.74    3.02
   2  -8  -5    7.95    0.41
   2  -8  -5    8.15    0.47
  -2   8   5    8.23    0.29
  -2   8   5    9.20    0.50
  -2   8   5    8.47    0.51
  -2   8   5    8.25    0.51
  -2   8   5    8.18    0.32
  -2   8   5    8.44    0.38
   1  -8  -5    1.80    0.25
   1  -8  -5    1.28    0.19
  -1   8   5    1.50    0.25
  -1   8   5    1.32    0.19
  -1   8   5    1.31    0.14
  -1   8   5    1.40    0.15
  -1   8   5    1.75    0.29
  -1   8   5    1.44    0.16
   0  -8  -5   23.04    0.77
   0   8   5   22.48    0.61
   0   8   5   22.46    0.65
   0   8   5   22.24    0.85
   0   8   5   22.00    0.72
   0   8   5   23.06    0.61
   0   8   5   22.40    0.90
  -1  -8  -5    1.74    0.21
   1   8   5    1.39    0.15
   1   8   5    1.67    0.17
   1   8   5    1.47    0.21
   1   8   5    1.90    0.31
   1   8   5    1.31    0.17
  -2  -8  -5    8.30    0.42
   2   8   5    7.41    0.33
   2   8   5    6.62    0.39
   2   8   5    7.86    0.33
   2   8   5    8.61    0.56
   2   8   5    7.47    0.36
  -3  -8  -5  132.88    2.85
   3   8   5  126.45    3.13
   3   8   5  127.23    2.76
   3   8   5  125.60    2.67
   3   8   5  127.68    2.68
   3   8   5  129.96    2.85
  -4  -8  -5   45.08    1.27
   4   8   5   46.43    1.28
   4   8   5   44.57    1.14
   4   8   5   45.69    1.22
   4   8   5   44.47    1.15
   4   8   5   47.98    1.55
   5   8   5   10.26    0.46
   5   8   5   10.57    0.45
   5   8   5    9.84    0.49
   5   8   5   12.05    0.73
   5   8   5   11.11    0.54
   6   8   5   48.09    1.65
   6   8   5   46.70    1.31
   6   8   5   47.44    1.23
   6   8   5   48.65    1.36
   6   8   5   45.22    1.26
   7   8   5   25.14    0.91
   7   8   5   24.21    0.87
   7   8   5   24.81    0.81
   7   8   5   23.98    0.86
   8   8   5   14.43    0.68
   8   8   5   15.24    0.69
   8   8   5   14.27    0.67
   8   8   5   15.52    0.63
   7  -9  -5   14.33    0.77
  -7   9   5   14.75    0.96
   6  -9  -5    4.33    0.42
  -6   9   5    3.87    0.50
   5  -9  -5    5.89    0.45
  -5   9   5    5.65    0.54
   4  -9  -5   27.23    0.95
   4  -9  -5   28.14    1.08
  -4   9   5   27.26    1.05
  -4   9   5   27.51    1.13
   3  -9  -5   89.80    2.28
   3  -9  -5   88.13    2.13
  -3   9   5   87.27    2.30
  -3   9   5   91.79    2.37
  -3   9   5   85.84    2.34
   2  -9  -5  143.60    3.63
   2  -9  -5  140.41    3.23
  -2   9   5  143.61    3.02
  -2   9   5  138.31    3.33
  -2   9   5  141.64    3.35
   1  -9  -5   50.77    1.46
  -1   9   5   53.82    1.64
  -1   9   5   53.19    1.25
  -1   9   5   54.22    1.37
  -1   9   5   54.49    1.20
  -1   9   5   52.86    1.58
   0  -9  -5   68.56    1.77
   0   9   5   71.09    1.53
   0   9   5   69.00    1.59
   0   9   5   70.20    1.98
   0   9   5   68.93    1.70
  -1  -9  -5   53.20    1.45
   1   9   5   53.06    1.31
   1   9   5   53.64    1.68
   1   9   5   54.72    1.42
   1   9   5   53.97    1.25
  -2  -9  -5  145.19    3.15
   2   9   5  142.48    3.12
   2   9   5  139.68    2.93
   2   9   5  139.56    3.45
   2   9   5  140.01    3.01
  -3  -9  -5   87.43    2.13
   3   9   5   88.92    2.45
   3   9   5   86.66    1.97
   3   9   5   87.46    2.12
   3   9   5   86.30    1.94
   3   9   5   89.25    2.03
   4   9   5   28.35    0.96
   4   9   5   26.75    0.80
   4   9   5   28.48    1.20
   4   9   5   26.36    0.80
   4   9   5   27.35    0.88
   5   9   5    5.44    0.34
   5   9   5    5.06    0.38
   5   9   5    6.00    0.57
   5   9   5    5.34    0.42
   5   9   5    5.05    0.34
   6   9   5    4.24    0.33
   6   9   5    4.92    0.39
   6   9   5    4.49    0.34
   6   9   5    4.24    0.40
   6   9   5    4.18    0.57
   7   9   5   15.06    0.69
   7   9   5   14.07    0.64
   7   9   5   14.72    0.62
   7   9   5   14.52    0.70
   5 -10  -5    5.04    0.44
   5 -10  -5    5.35    0.52
  -5  10   5    5.15    0.56
   4 -10  -5   57.76    1.77
   4 -10  -5   55.37    1.58
  -4  10   5   55.87    1.84
  -4  10   5   56.99    1.74
   3 -10  -5   23.66    0.98
  -3  10   5   23.83    1.06
  -3  10   5   23.61    1.03
   2 -10  -5    3.89    0.38
  -2  10   5    4.10    0.46
  -2  10   5    3.41    0.31
  -2  10   5    3.63    0.43
   1 -10  -5   20.94    0.85
  -1  10   5   20.16    0.74
  -1  10   5   19.96    0.92
  -1  10   5   22.06    1.00
   0 -10  -5   42.53    1.30
   0  10   5   42.32    1.50
   0  10   5   41.67    1.03
   0  10   5   42.42    1.10
   0  10   5   41.96    1.22
  -1 -10  -5   21.20    0.82
   1  10   5   20.61    0.63
   1  10   5   20.76    0.79
   1  10   5   20.67    0.69
   1  10   5   20.33    0.99
  -2 -10  -5    3.71    0.36
   2  10   5    4.22    0.31
   2  10   5    3.68    0.38
   2  10   5    4.14    0.49
   2  10   5    3.51    0.27
   3  10   5   24.19    0.90
   3  10   5   23.94    0.75
   3  10   5   25.36    1.16
   3  10   5   24.56    0.83
   4  10   5   58.41    1.53
   4  10   5   56.94    1.94
   4  10   5   56.94    1.61
   4  10   5   57.12    1.43
   5  10   5    5.13    0.58
   5  10   5    5.63    0.36
   5  10   5    4.66    0.39
   5  10   5    4.52    0.41
   3 -11  -5   31.34    1.20
  -3  11   5   30.11    1.28
  -3  11   5   30.19    1.26
   2 -11  -5   51.83    1.60
  -2  11   5   51.95    1.75
  -2  11   5   51.32    1.72
  -2  11   5   50.36    1.40
   1 -11  -5    8.33    0.56
  -1  11   5    8.88    0.50
  -1  11   5    8.86    0.69
   0 -11  -5    6.61    0.49
   0  11   5    6.82    0.63
   0  11   5    5.67    0.43
  -1 -11  -5    8.92    0.56
   1  11   5    8.13    0.43
   1  11   5    7.86    0.38
   1  11   5    8.38    0.69
   1  11   5    7.92    0.51
   2  11   5   49.08    1.81
   2  11   5   51.46    1.38
   2  11   5   53.24    1.31
   2  11   5   54.78    1.54
   3  11   5   29.68    0.98
   3  11   5   30.45    0.91
   3  11   5   31.36    1.10
   3  11   5   31.91    1.40
   3  11  -6   19.69    1.02
   3  11  -6   19.29    0.83
   3  11  -6   18.09    0.66
   3  11  -6   17.89    0.72
  -3 -11   6   17.64    0.90
   2  11  -6   39.84    1.51
   2  11  -6   37.27    1.24
  -2 -11   6   36.33    1.35
   1  11  -6   60.81    1.99
   1  11  -6   61.96    1.70
  -1 -11   6   58.32    1.82
   0  11  -6   97.59    2.35
   0  11  -6   92.26    2.67
   0 -11   6   94.48    2.53
  -1  11  -6   60.31    1.63
  -1  11  -6   57.51    1.95
   1 -11   6   60.69    1.84
  -2  11  -6   37.54    1.14
  -2  11  -6   36.20    1.46
  -2  11  -6   36.63    1.45
   2 -11   6   36.44    1.35
  -3  11  -6   16.65    0.96
  -3  11  -6   17.59    0.98
   3 -11   6   18.26    0.92
   5  10  -6   20.68    0.76
   5  10  -6   21.55    0.88
   5  10  -6   22.32    1.06
   5  10  -6   22.84    0.86
  -5 -10   6   21.71    1.01
   4  10  -6    7.77    0.42
   4  10  -6    7.64    0.47
   4  10  -6    8.03    0.52
   4  10  -6    8.32    0.64
  -4 -10   6    9.16    0.62
   3  10  -6    5.71    0.43
   3  10  -6    6.45    0.40
   3  10  -6    5.40    0.52
   3  10  -6    5.81    0.35
  -3 -10   6    5.70    0.49
   2  10  -6   21.64    1.01
   2  10  -6   19.77    0.64
   2  10  -6   20.39    0.71
   2  10  -6   21.02    0.83
  -2 -10   6   20.81    0.91
   1  10  -6    4.35    0.47
   1  10  -6    4.43    0.38
  -1 -10   6    3.54    0.39
   0  10  -6    2.69    0.32
   0  10  -6    3.17    0.47
   0 -10   6    2.89    0.40
  -1  10  -6    3.86    0.46
  -1  10  -6    3.30    0.34
   1 -10   6    4.41    0.42
  -2  10  -6   20.70    0.98
  -2  10  -6   21.55    0.76
  -2  10  -6   21.04    1.01
   2 -10   6   20.50    0.92
  -3  10  -6    5.41    0.54
  -3  10  -6    5.50    0.53
   3 -10   6    5.77    0.50
  -4  10  -6    8.55    0.67
  -4  10  -6    8.27    0.65
   4 -10   6    7.28    0.58
  -5  10  -6   21.30    1.05
  -5  10  -6   20.08    1.06
   5 -10   6   20.95    0.86
   5 -10   6   20.69    1.00
   7   9  -6    3.77    0.51
   7   9  -6    3.44    0.39
   7   9  -6    3.38    0.39
   7   9  -6    2.84    0.33
  -7  -9   6    3.26    0.50
   6   9  -6   13.03    0.77
   6   9  -6   13.82    0.65
   6   9  -6   13.29    0.58
   6   9  -6   12.05    0.62
  -6  -9   6   13.19    0.77
   5   9  -6   16.44    0.69
   5   9  -6   15.50    0.61
   5   9  -6   17.00    0.72
   5   9  -6   16.88    0.85
  -5  -9   6   15.69    0.81
   4   9  -6    0.46    0.18
   4   9  -6    0.42    0.21
   4   9  -6    0.54    0.17
   4   9  -6    0.49    0.14
  -4  -9   6    0.38    0.19
   3   9  -6   67.97    1.95
   3   9  -6   67.79    1.57
   3   9  -6   65.92    1.65
   3   9  -6   67.90    1.74
  -3  -9   6   65.85    1.86
   2   9  -6   17.50    0.85
   2   9  -6   17.48    0.62
   2   9  -6   17.58    0.57
   2   9  -6   18.30    0.72
  -2  -9   6   17.42    0.78
   1   9  -6   12.41    0.47
   1   9  -6   12.37    0.43
   1   9  -6   11.81    0.69
   1   9  -6   11.71    0.55
  -1  -9   6   11.28    0.62
   0   9  -6   10.98    0.52
   0   9  -6    9.98    0.63
   0  -9   6   10.91    0.60
  -1   9  -6   10.37    0.65
  -1   9  -6   11.07    0.51
  -1   9  -6   11.27    0.66
   1  -9   6   12.25    0.63
  -2   9  -6   18.60    0.66
  -2   9  -6   17.43    0.86
  -2   9  -6   17.77    0.85
   2  -9   6   17.02    0.78
  -3   9  -6   66.62    1.58
  -3   9  -6   65.41    1.94
  -3   9  -6   64.79    1.93
   3  -9   6   65.32    1.85
   3  -9   6   64.43    1.63
  -4   9  -6    0.70    0.25
  -4   9  -6    0.90    0.28
   4  -9   6    0.45    0.17
   4  -9   6    0.45    0.20
  -5   9  -6   15.90    0.88
  -5   9  -6   15.92    0.85
   5  -9   6   16.17    0.72
   5  -9   6   14.96    0.80
  -6   9  -6   12.85    0.83
  -6   9  -6   12.91    0.78
   6  -9   6   11.97    0.66
   6  -9   6   12.35    0.76
  -7   9  -6    3.20    0.53
  -7   9  -6    3.13    0.48
   7  -9   6    2.46    0.38
   7  -9   6    2.56    0.44
   8   8  -6   20.81    0.78
   8   8  -6   22.56    0.84
   8   8  -6   20.81    0.86
  -8  -8   6   20.66    1.09
   7   8  -6    3.36    0.36
   7   8  -6    4.27    0.38
   7   8  -6    4.03    0.33
   7   8  -6    4.71    0.47
  -7  -8   6    5.07    0.52
   6   8  -6   11.05    0.51
   6   8  -6   11.21    0.56
   6   8  -6   11.66    0.57
   6   8  -6   11.49    0.68
  -6  -8   6   11.56    0.70
   5   8  -6    0.67    0.22
   5   8  -6    0.87    0.20
   5   8  -6    0.95    0.21
   5   8  -6    0.63    0.16
  -5  -8   6    0.97    0.25
   4   8  -6  100.65    2.24
   4   8  -6  104.51    2.59
   4   8  -6  101.46    2.33
   4   8  -6  104.49    2.39
  -4  -8   6  100.88    2.52
   3   8  -6   27.23    0.83
   3   8  -6   26.95    1.02
   3   8  -6   27.82    0.77
   3   8  -6   28.09    0.90
  -3  -8   6   26.70    0.98
   2   8  -6    2.47    0.23
   2   8  -6    2.55    0.21
   2   8  -6    2.97    0.35
   2   8  -6    4.10    0.32
  -2  -8   6    3.06    0.32
   1   8  -6   37.75    0.91
   1   8  -6   39.16    1.08
   1   8  -6   37.62    1.24
   1   8  -6   36.68    0.96
  -1  -8   6   37.01    1.17
   0   8  -6    0.91    0.23
   0   8  -6    0.82    0.12
   0   8  -6    0.89    0.13
   0   8  -6    1.20    0.19
   0  -8   6    0.94    0.21
  -1   8  -6   36.20    1.23
  -1   8  -6   36.81    1.02
  -1   8  -6   35.59    1.20
   1  -8   6   37.63    1.16
  -2   8  -6    2.68    0.33
  -2   8  -6    2.55    0.36
  -2   8  -6    2.68    0.25
   2  -8   6    2.67    0.24
   2  -8   6    2.69    0.31
  -3   8  -6   27.27    1.04
  -3   8  -6   27.27    1.05
  -3   8  -6   28.02    0.80
   3  -8   6   27.66    0.86
   3  -8   6   25.34    0.96
  -4   8  -6   95.22    2.52
  -4   8  -6   98.49    2.57
   4  -8   6  102.21    2.33
   4  -8   6   97.34    2.47
  -5   8  -6    1.02    0.27
  -5   8  -6    0.79    0.25
   5  -8   6    1.30    0.28
   5  -8   6    0.70    0.20
  -6   8  -6   11.02    0.68
  -6   8  -6   11.02    0.73
   6  -8   6   10.51    0.59
   6  -8   6   10.96    0.68
  -7   8  -6    4.51    0.48
  -7   8  -6    2.82    0.48
   7  -8   6    3.45    0.43
  -8   8  -6   18.79    1.09
   8  -8   6   20.31    0.93
   9   7  -6    9.52    0.57
   9   7  -6    8.76    0.49
   9   7  -6    9.17    0.51
  -9  -7   6   10.23    0.80
   8   7  -6   12.03    0.61
   8   7  -6   11.33    0.54
   8   7  -6   12.10    0.57
  -8  -7   6   11.13    0.77
   7   7  -6   53.76    1.38
   7   7  -6   54.28    1.61
   7   7  -6   52.63    1.43
   7   7  -6   53.49    1.47
  -7  -7   6   52.33    1.72
   6   7  -6    1.87    0.32
   6   7  -6    2.16    0.25
   6   7  -6    1.77    0.25
   6   7  -6    1.93    0.26
  -6  -7   6    1.72    0.32
   5   7  -6   96.40    2.24
   5   7  -6   96.27    2.15
   5   7  -6   94.83    2.14
   5   7  -6   96.77    2.24
   5   7  -6  100.37    2.43
  -5  -7   6   99.17    2.45
   4   7  -6   43.75    1.08
   4   7  -6   43.49    1.18
   4   7  -6   41.94    1.14
   4   7  -6   44.48    1.32
   4   7  -6   41.53    1.15
  -4  -7   6   40.93    1.28
   3   7  -6   76.65    1.80
   3   7  -6   75.11    1.96
   3   7  -6   76.81    1.68
   3   7  -6   74.19    1.74
  -3  -7   6   76.63    1.92
   2   7  -6  158.47    3.49
   2   7  -6  153.74    3.29
   2   7  -6  157.70    3.22
   2   7  -6  155.75    3.15
  -2  -7   6  154.88    3.42
   1   7  -6   12.57    0.50
   1   7  -6   12.50    0.60
   1   7  -6   13.07    0.40
   1   7  -6   12.71    0.44
  -1  -7   6   12.92    0.58
   0   7  -6    1.28    0.19
   0   7  -6    1.29    0.14
   0   7  -6    1.14    0.12
   0   7  -6    1.33    0.24
   0  -7   6    0.98    0.19
   0  -7   6    1.39    0.14
  -1   7  -6   13.18    0.62
  -1   7  -6   13.21    0.39
  -1   7  -6   12.79    0.62
  -1   7  -6   13.16    0.36
  -1   7  -6   13.51    0.50
   1  -7   6   12.94    0.45
   1  -7   6   12.85    0.58
  -2   7  -6  158.41    3.20
  -2   7  -6  150.94    3.46
  -2   7  -6  154.31    3.46
   2  -7   6  149.35    3.37
   2  -7   6  157.81    3.21
  -3   7  -6   74.69    1.65
  -3   7  -6   71.02    1.93
  -3   7  -6   73.38    1.94
   3  -7   6   73.69    1.88
   3  -7   6   74.54    1.75
  -4   7  -6   41.05    1.33
  -4   7  -6   40.47    1.00
  -4   7  -6   40.91    1.31
   4  -7   6   41.07    1.27
   4  -7   6   41.50    1.16
  -5   7  -6   95.20    2.45
  -5   7  -6   97.70    2.53
   5  -7   6   96.00    2.43
   5  -7   6   98.30    2.31
  -6   7  -6    1.95    0.36
  -6   7  -6    1.95    0.33
   6  -7   6    2.18    0.30
  -7   7  -6   49.50    1.73
  -7   7  -6   51.22    1.59
   7  -7   6   50.82    1.52
  -8   7  -6   10.32    0.77
   8  -7   6   10.34    0.64
  -9   7  -6    9.26    0.79
   9  -7   6    7.61    0.60
   9   6  -6   14.85    0.61
   9   6  -6   15.61    0.69
  -9  -6   6   13.53    0.89
   8   6  -6    7.53    0.47
   8   6  -6    7.67    0.43
   8   6  -6    7.75    0.42
  -8  -6   6    8.77    0.69
   7   6  -6    2.70    0.29
   7   6  -6    2.57    0.27
   7   6  -6    2.35    0.28
   7   6  -6    2.59    0.35
  -7  -6   6    2.76    0.42
   6   6  -6   17.68    0.62
   6   6  -6   19.13    0.77
   6   6  -6   19.63    0.68
   6   6  -6   19.24    0.70
  -6  -6   6   19.26    0.86
   5   6  -6   12.46    0.52
   5   6  -6   11.78    0.46
   5   6  -6   12.23    0.58
   5   6  -6   12.27    0.51
  -5  -6   6   11.89    0.62
   4   6  -6  196.78    3.95
   4   6  -6  194.74    4.03
   4   6  -6  195.70    4.04
   4   6  -6  198.45    4.19
  -4  -6   6  196.17    4.21
   3   6  -6   24.69    0.75
   3   6  -6   25.08    0.67
   3   6  -6   24.04    0.72
   3   6  -6   24.04    0.84
  -3  -6   6   23.54    0.82
   2   6  -6   61.78    1.58
   2   6  -6   60.55    1.34
   2   6  -6   62.35    1.46
   2   6  -6   59.30    1.26
   2   6  -6   61.36    1.40
  -2  -6   6   61.01    1.54
   1   6  -6  257.19    5.08
   1   6  -6  259.76    5.13
   1   6  -6  258.06    5.22
   1   6  -6  263.08    5.39
  -1  -6   6  271.40    5.04
  -1  -6   6  265.74    5.35
   0   6  -6    4.04    0.26
   0   6  -6    3.95    0.18
   0   6  -6    3.88    0.20
   0  -6   6    3.83    0.19
   0  -6   6    3.61    0.28
  -1   6  -6  262.68    4.93
  -1   6  -6  259.05    5.30
  -1   6  -6  248.23    5.29
  -1   6  -6  260.45    5.10
  -1   6  -6  259.61    4.96
   1  -6   6  255.85    5.24
   1  -6   6  256.17    5.05
  -2   6  -6   58.85    1.58
  -2   6  -6   61.79    1.22
  -2   6  -6   60.30    1.57
  -2   6  -6   59.82    1.36
   2  -6   6   58.26    1.51
   2  -6   6   58.88    1.39
  -3   6  -6   22.83    0.64
  -3   6  -6   22.24    0.84
  -3   6  -6   23.35    0.84
   3  -6   6   23.46    0.73
   3  -6   6   24.13    0.81
  -4   6  -6  196.08    3.82
  -4   6  -6  194.35    4.20
  -4   6  -6  191.82    4.17
   4  -6   6  188.27    4.12
   4  -6   6  190.24    4.01
  -5   6  -6   11.47    0.63
  -5   6  -6   12.79    0.64
   5  -6   6   11.84    0.55
  -6   6  -6   18.18    0.80
  -6   6  -6   17.70    0.86
   6  -6   6   18.55    0.74
  -7   6  -6    3.17    0.42
  -7   6  -6    2.51    0.36
   7  -6   6    1.97    0.31
  -8   6  -6    7.49    0.64
  -8   6  -6    8.30    0.56
   8  -6   6    6.47    0.51
  -9   6  -6   13.69    0.91
   9  -6   6   13.26    0.75
  10   5  -6   38.78    1.12
  10   5  -6   38.18    1.21
 -10  -5   6   40.02    1.60
   9   5  -6   15.33    0.60
   9   5  -6   14.32    0.65
  -9  -5   6   15.28    0.90
   8   5  -6   18.12    0.64
   8   5  -6   17.67    0.70
   8   5  -6   16.98    0.63
  -8  -5   6   18.68    0.96
   7   5  -6   11.84    0.48
   7   5  -6   11.95    0.54
   7   5  -6   11.76    0.49
   7   5  -6   12.16    0.58
  -7  -5   6   12.68    0.73
   6   5  -6   25.69    0.76
   6   5  -6   24.69    0.85
   6   5  -6   25.02    0.73
  -6  -5   6   23.11    0.95
   5   5  -6  238.72    4.84
   5   5  -6  242.88    4.80
   5   5  -6  245.75    4.89
   5   5  -6  242.51    4.97
  -5  -5   6  236.46    5.09
   4   5  -6   53.37    1.23
   4   5  -6   55.09    1.31
   4   5  -6   54.39    1.30
   4   5  -6   54.01    1.39
  -4  -5   6   53.13    1.44
  -4  -5   6   51.42    1.38
   3   5  -6   10.90    0.38
   3   5  -6   11.19    0.43
   3   5  -6   10.92    0.48
   3   5  -6   11.64    0.42
  -3  -5   6   10.32    0.48
  -3  -5   6   10.75    0.35
   2   5  -6   72.81    1.63
   2   5  -6   73.22    1.73
   2   5  -6   72.71    1.54
   2   5  -6   71.74    1.59
  -2  -5   6   73.51    1.72
   1   5  -6   22.14    0.72
   1   5  -6   21.71    0.48
   1   5  -6   22.78    0.55
   1   5  -6   22.56    0.59
   1   5  -6   21.89    0.64
  -1  -5   6   22.27    0.51
  -1  -5   6   20.65    0.69
   0   5  -6   37.44    1.04
   0   5  -6   36.43    1.04
   0   5  -6   38.28    0.86
   0   5  -6   37.78    0.94
   0   5  -6   37.90    0.82
   0  -5   6   37.20    1.01
   0  -5   6   38.42    0.86
  -1   5  -6   20.38    0.50
  -1   5  -6   21.04    0.48
  -1   5  -6   20.86    0.70
  -1   5  -6   20.34    0.59
   1  -5   6   22.89    0.59
  -2   5  -6   74.18    1.42
  -2   5  -6   70.95    1.77
  -2   5  -6   73.31    1.58
  -2   5  -6   72.95    1.76
  -2   5  -6   75.87    1.44
   2  -5   6   70.94    1.71
   2  -5   6   73.36    1.63
  -3   5  -6    9.83    0.49
  -3   5  -6    9.73    0.48
  -3   5  -6   10.01    0.35
   3  -5   6   10.34    0.42
   3  -5   6   10.18    0.46
  -4   5  -6   51.00    1.42
  -4   5  -6   52.35    1.14
  -4   5  -6   51.57    1.43
   4  -5   6   51.12    1.31
  -5   5  -6  231.70    4.91
  -5   5  -6  232.57    4.96
   5  -5   6  231.01    4.78
  -6   5  -6   24.14    0.91
  -6   5  -6   23.75    0.98
   6  -5   6   24.10    0.85
  -7   5  -6   11.62    0.62
  -7   5  -6   11.39    0.70
   7  -5   6   10.81    0.58
  -8   5  -6   18.01    0.95
  -8   5  -6   16.97    0.78
   8  -5   6   16.89    0.77
  -9   5  -6   15.14    0.94
   9  -5   6   16.04    0.79
 -10   5  -6   34.71    1.55
  10  -5   6   37.78    1.34
  10   4  -6    8.44    0.44
  10   4  -6    7.77    0.48
 -10  -4   6    8.04    0.69
   9   4  -6    5.78    0.35
   9   4  -6    5.92    0.41
  -9  -4   6    6.12    0.58
   8   4  -6    3.05    0.31
   8   4  -6    4.35    0.29
   8   4  -6    4.77    0.29
  -8  -4   6    3.89    0.46
   7   4  -6   11.64    0.45
   7   4  -6   11.28    0.44
   7   4  -6   10.90    0.49
  -7  -4   6   10.77    0.68
   6   4  -6    9.39    0.40
   6   4  -6   10.08    0.47
  -6  -4   6   10.71    0.61
   5   4  -6  134.40    2.91
   5   4  -6  133.47    2.81
  -5  -4   6  135.02    3.08
  -5  -4   6  139.88    2.76
   4   4  -6   88.50    1.91
   4   4  -6   89.56    1.99
  -4  -4   6   90.23    1.85
  -4  -4   6   85.70    2.07
   3   4  -6   27.56    0.74
   3   4  -6   28.66    0.80
  -3  -4   6   26.94    0.82
  -3  -4   6   27.51    0.67
   2   4  -6   37.89    0.92
   2   4  -6   36.54    0.98
  -2  -4   6   38.61    1.00
   1   4  -6  149.86    3.12
   1   4  -6  146.66    3.03
  -1  -4   6  150.15    3.11
  -1  -4   6  154.69    2.91
   0   4  -6  224.09    4.61
   0   4  -6  228.42    4.61
   0   4  -6  226.83    4.50
   0  -4   6  233.19    4.43
   0  -4   6  235.11    4.59
  -1   4  -6  149.35    3.08
  -1   4  -6  149.57    3.11
  -1   4  -6  148.84    2.96
  -1   4  -6  148.72    2.84
  -1   4  -6  146.55    2.86
   1  -4   6  147.14    2.95
   1  -4   6  144.52    3.04
  -2   4  -6   36.84    0.99
  -2   4  -6   37.31    0.74
  -2   4  -6   37.69    0.73
  -2   4  -6   37.86    0.87
   2  -4   6   35.67    0.96
   2  -4   6   36.99    0.91
  -3   4  -6   26.04    0.85
  -3   4  -6   27.77    0.84
  -3   4  -6   28.51    0.68
   3  -4   6   27.68    0.77
  -4   4  -6   91.01    1.78
  -4   4  -6   85.93    2.06
  -4   4  -6   82.92    2.04
   4  -4   6   85.98    1.95
  -5   4  -6  132.00    2.96
  -5   4  -6  132.99    3.00
   5  -4   6  126.95    2.84
  -6   4  -6   10.81    0.57
  -6   4  -6   10.73    0.61
   6  -4   6   10.16    0.51
  -7   4  -6   10.50    0.65
  -7   4  -6   10.15    0.57
   7  -4   6   11.20    0.56
  -8   4  -6    3.52    0.37
  -8   4  -6    3.38    0.44
   8  -4   6    3.46    0.37
  -9   4  -6    5.36    0.57
   9  -4   6    5.86    0.48
 -10   4  -6    7.41    0.69
  10  -4   6    7.70    0.57
  11   3  -6    3.43    0.36
  11   3  -6    3.29    0.32
 -11  -3   6    2.09    0.52
 -11  -3   6    2.62    0.47
  10   3  -6   58.89    1.48
  10   3  -6   59.42    1.57
 -10  -3   6   61.71    2.00
   9   3  -6   21.33    0.70
   9   3  -6   21.86    0.77
  -9  -3   6   23.73    1.10
   8   3  -6   41.59    1.13
  -8  -3   6   39.48    1.43
   7   3  -6   37.59    0.94
  -7  -3   6   37.01    1.32
   6   3  -6   90.03    1.93
   6   3  -6   85.94    1.89
   6   3  -6   90.56    2.02
  -6  -3   6   91.22    2.35
  -6  -3   6   92.97    1.97
   5   3  -6  281.25    5.53
   5   3  -6  290.19    5.66
   5   3  -6  283.41    5.58
  -5  -3   6  297.78    5.61
  -5  -3   6  278.44    5.91
   4   3  -6   38.59    0.97
   4   3  -6   38.32    0.92
  -4  -3   6   38.51    1.10
  -4  -3   6   39.02    0.92
   3   3  -6  202.80    3.98
   3   3  -6  201.75    4.02
  -3  -3   6  201.75    3.95
  -3  -3   6  200.51    4.12
   2   3  -6  184.66    3.65
   2   3  -6  181.06    3.60
  -2  -3   6  181.36    3.69
   1   3  -6  350.01    6.83
   1   3  -6  347.99    6.77
  -1  -3   6  350.53    6.84
  -1  -3   6  360.97    6.82
   0   3  -6    0.45    0.10
   0   3  -6    0.56    0.11
   0  -3   6    0.20    0.08
   0  -3   6    0.38    0.07
  -1   3  -6  342.86    7.17
   1  -3   6  348.35    6.67
   1  -3   6  351.34    6.73
  -2   3  -6  176.92    3.57
  -2   3  -6  169.86    3.61
   2  -3   6  177.85    3.54
   2  -3   6  179.34    3.51
  -3   3  -6  189.02    4.00
  -3   3  -6  197.20    3.97
   3  -3   6  195.20    3.89
  -4   3  -6   37.93    1.07
   4  -3   6   37.38    0.99
  -5   3  -6  276.88    5.72
   5  -3   6  276.14    5.55
  -6   3  -6   88.19    2.25
   6  -3   6   87.23    2.06
  -7   3  -6   36.04    1.28
   7  -3   6   36.34    1.11
  -8   3  -6   39.61    1.45
   8  -3   6   40.14    1.23
  -9   3  -6   20.04    1.04
   9  -3   6   20.44    0.86
 -10   3  -6   54.27    1.95
  10  -3   6   57.94    1.70
 -11   3  -6    2.26    0.47
  11  -3   6    2.79    0.42
  11   2  -6   30.27    0.91
  11   2  -6   31.21    0.99
 -11  -2   6   29.94    1.36
 -11  -2   6   31.59    1.57
  10   2  -6   22.25    0.78
  10   2  -6   21.84    0.71
 -10  -2   6   22.39    1.27
 -10  -2   6   22.43    1.09
   9   2  -6   28.45    0.88
   9   2  -6   29.33    0.82
  -9  -2   6   27.82    1.19
   8   2  -6  107.21    2.43
  -8  -2   6  115.15    2.91
   7   2  -6   91.26    2.03
   7   2  -6   89.68    1.92
  -7  -2   6   94.94    2.45
  -7  -2   6   91.72    2.07
   6   2  -6   15.92    0.48
   6   2  -6   16.42    0.53
  -6  -2   6   17.23    0.79
  -6  -2   6   17.41    0.57
   5   2  -6  175.66    3.48
   5   2  -6  174.62    3.50
   5   2  -6  170.51    3.44
  -5  -2   6  177.15    3.54
  -5  -2   6  172.87    3.85
   4   2  -6  191.57    3.79
   4   2  -6  192.69    3.76
  -4  -2   6  189.82    4.05
  -4  -2   6  192.83    3.83
   3   2  -6    0.68    0.09
  -3  -2   6    0.61    0.14
  -3  -2   6    0.41    0.09
   2   2  -6  126.84    2.50
  -2  -2   6  123.06    2.58
  -2  -2   6  123.73    2.48
   1   2  -6   72.28    1.54
  -1  -2   6   74.10    1.46
   0   2  -6  152.49    2.99
   0   2  -6  144.15    3.00
   0  -2   6  153.97    2.92
  -1   2  -6   73.03    1.51
   1  -2   6   70.14    1.47
   1  -2   6   70.18    1.50
   1  -2   6   72.30    1.37
  -2   2  -6  122.74    2.46
   2  -2   6  117.28    2.43
  -4   2  -6  183.76    3.84
   4  -2   6  183.83    3.73
  -5   2  -6  171.39    3.75
   5  -2   6  175.43    3.28
   5  -2   6  169.85    3.57
   5  -2   6  174.44    3.29
  -6   2  -6   16.44    0.73
   6  -2   6   15.56    0.60
   6  -2   6   15.34    0.40
  -7   2  -6   88.88    2.36
   7  -2   6   87.15    2.09
  -8   2  -6  106.16    2.83
   8  -2   6  107.17    2.52
  -9   2  -6   27.24    1.22
   9  -2   6   28.26    1.01
 -10   2  -6   20.47    1.09
  10  -2   6   20.59    0.89
 -11   2  -6   25.76    1.30
  11  -2   6   28.18    1.10
 -11  -1   6   68.37    2.45
  10   1  -6   10.57    0.44
  10   1  -6    9.60    0.48
 -10  -1   6   12.03    0.93
 -10  -1   6   12.08    0.81
   9   1  -6  160.48    3.56
  -9  -1   6  168.82    4.01
  -9  -1   6  170.49    4.31
  -9  -1   6  164.73    3.75
   8   1  -6   20.32    0.71
  -8  -1   6   20.56    0.74
  -8  -1   6   21.11    0.96
   7   1  -6   15.94    0.59
  -7  -1   6   16.41    0.63
  -7  -1   6   19.63    0.88
   6   1  -6    0.75    0.13
   6   1  -6    0.40    0.08
  -6  -1   6    0.57    0.20
  -6  -1   6    0.89    0.16
   5   1  -6  221.98    4.23
   5   1  -6  216.11    4.35
  -5  -1   6  219.24    4.40
  -5  -1   6  216.87    4.68
   4   1  -6   84.08    1.69
   4   1  -6   84.42    1.70
  -4  -1   6   82.59    2.04
  -4  -1   6   82.38    1.81
   3   1  -6  207.23    3.89
  -3  -1   6  202.16    4.00
  -3  -1   6  196.04    4.15
   2   1  -6  317.35    5.99
  -2  -1   6  305.02    6.06
  -2  -1   6  306.78    6.06
   1   1  -6  417.78    8.04
  -1  -1   6  407.06    7.96
  -1  -1   6  403.84    7.99
   0  -1   6   54.91    1.07
   0  -1   6   54.91    1.12
   0  -1   6   54.35    1.14
  -1   1  -6  414.00    8.15
   1  -1   6  419.85    7.91
   1  -1   6  403.60    8.10
   1  -1   6  413.70    8.10
  -2   1  -6  305.21    5.88
   2  -1   6  288.14    5.76
   2  -1   6  293.33    5.68
   2  -1   6  309.02    5.82
   2  -1   6  299.75    5.71
  -3   1  -6  199.83    4.03
   3  -1   6  198.35    3.97
   3  -1   6  203.17    3.80
   3  -1   6  201.79    3.81
  -4   1  -6   82.67    1.90
   4  -1   6   80.69    1.59
   4  -1   6   77.90    1.76
   4  -1   6   81.72    1.57
  -5   1  -6  214.56    4.57
   5  -1   6  220.79    4.15
   5  -1   6  212.04    4.36
   5  -1   6  217.59    4.12
  -6   1  -6    0.83    0.22
   6  -1   6    0.32    0.06
   6  -1   6    0.25    0.06
   6  -1   6    0.31    0.12
  -7   1  -6   15.70    0.78
   7  -1   6   15.14    0.42
   7  -1   6   15.14    0.61
   7  -1   6   14.74    0.41
  -8   1  -6   19.82    0.96
   8  -1   6   20.58    0.77
  -9   1  -6  158.28    3.93
   9  -1   6  158.64    3.54
 -10   1  -6    9.89    0.76
  10  -1   6   10.29    0.60
 -11   1  -6   63.27    2.19
  11  -1   6   62.02    1.80
  11   0  -6   25.61    0.97
 -11   0   6   25.83    1.36
  10   0  -6    0.94    0.23
 -10   0   6    0.64    0.21
 -10   0   6    1.19    0.37
   9   0  -6    0.47    0.17
  -9   0   6    0.98    0.23
  -9   0   6    0.83    0.32
  -9   0   6    2.23    0.40
   8   0  -6  162.42    3.60
  -8   0   6  176.47    4.30
  -8   0   6  175.01    4.02
  -8   0   6  163.05    3.66
   7   0  -6    3.84    0.29
  -7   0   6    4.29    0.33
  -7   0   6    3.98    0.48
  -7   0   6    4.08    0.42
   6   0  -6    9.13    0.26
   6   0  -6    8.74    0.40
  -6   0   6    9.02    0.43
  -6   0   6    9.39    0.57
   5   0  -6   61.14    1.23
   5   0  -6   58.82    1.40
  -5   0   6   58.14    1.44
  -5   0   6   63.78    1.69
  -4   0   6   31.37    0.84
  -4   0   6   30.33    1.00
  -3   0   6  130.77    2.90
  -3   0   6  135.91    2.75
  -2   0   6   93.34    1.91
  -2   0   6   89.31    2.02
  -1   0   6   25.15    0.65
  -1   0   6   24.43    0.54
   0   0   6    0.88    0.08
   0   0   6    0.59    0.06
  -1   0  -6   25.13    0.53
   1   0   6   25.07    0.58
   1   0   6   24.60    0.52
   1   0   6   26.28    0.54
   1   0   6   25.48    0.52
   1   0   6   25.36    0.54
  -2   0  -6   95.51    1.92
   2   0   6   94.80    1.83
   2   0   6   90.49    1.87
   2   0   6   90.52    1.80
   2   0   6   91.72    1.79
  -3   0  -6  139.15    2.86
   3   0   6  137.79    2.62
   3   0   6  133.02    2.74
   3   0   6  135.64    2.64
  -4   0  -6   30.44    0.93
   4   0   6   30.32    0.78
   4   0   6   29.76    0.64
   4   0   6   29.37    0.66
  -5   0  -6   59.19    1.59
   5   0   6   57.60    1.22
   5   0   6   59.01    1.19
   5   0   6   56.58    1.35
  -6   0  -6    9.17    0.56
   6   0   6    9.56    0.28
   6   0   6    8.45    0.40
   6   0   6    8.70    0.30
   7   0   6    3.56    0.18
   7   0   6    3.71    0.20
   7   0   6    3.59    0.30
  -8   0  -6  157.55    3.86
   8   0   6  161.26    3.23
   8   0   6  160.47    3.18
   8   0   6  162.59    3.48
  -9   0  -6    0.31    0.23
   9   0   6    0.51    0.19
 -10   0  -6    1.14    0.36
  10   0   6    0.99    0.25
 -11   0  -6   24.35    1.24
  11   0   6   24.94    0.98
  11  -1  -6   64.47    1.84
 -11   1   6   67.10    2.40
 -11   1   6   64.90    1.92
  10  -1  -6   10.52    0.59
 -10   1   6   10.09    0.61
 -10   1   6   10.97    0.88
   9  -1  -6  160.02    3.54
  -9   1   6  158.32    4.12
  -9   1   6  161.28    3.61
   8  -1  -6   20.19    0.76
  -8   1   6   20.20    0.79
  -8   1   6   20.85    1.08
   7  -1  -6   15.51    0.62
  -7   1   6   15.74    0.89
  -7   1   6   16.12    0.66
   6  -1  -6    0.48    0.13
  -6   1   6    0.94    0.25
  -6   1   6    0.31    0.18
  -6   1   6    0.71    0.16
   5  -1  -6  212.87    4.27
   5  -1  -6  228.78    4.01
  -5   1   6  214.10    4.34
  -5   1   6  194.27    4.66
  -5   1   6  202.36    4.53
  -4   1   6   74.37    2.01
  -4   1   6   76.36    1.91
  -4   1   6   78.67    1.76
  -3   1   6  184.42    3.91
  -3   1   6  180.21    3.98
  -3   1   6  196.64    3.80
  -2   1   6  278.00    5.72
  -2   1   6  304.39    5.54
  -2   1   6  280.75    5.73
  -2   1   6  293.49    5.65
  -1   1   6  416.28    7.89
  -1   1   6  384.33    7.86
  -1   1   6  384.46    7.57
  -1   1   6  402.95    7.69
  -1   1   6  377.32    7.80
   0   1   6   52.03    1.03
   0   1   6   53.50    1.13
   0   1   6   52.99    1.07
   0   1   6   53.71    1.07
   0   1   6   52.84    1.10
   1   1   6  376.45    7.56
   1   1   6  388.56    7.63
   1   1   6  408.68    7.51
   1   1   6  393.33    7.62
   1   1   6  396.59    7.59
   2   1   6  293.54    5.71
   2   1   6  297.49    5.77
   2   1   6  302.71    5.65
   2   1   6  290.31    5.66
   2   1   6  298.54    5.69
  -3  -1  -6  217.31    3.96
   3   1   6  194.91    3.93
   3   1   6  201.96    3.86
   3   1   6  197.95    3.89
   3   1   6  199.66    3.93
   3   1   6  197.29    3.92
  -4  -1  -6   82.85    1.78
   4   1   6   81.82    1.67
   4   1   6   80.45    1.70
   4   1   6   82.12    1.64
   4   1   6   80.54    1.73
   5   1   6  219.84    4.33
   5   1   6  214.61    4.26
   5   1   6  218.04    4.24
   5   1   6  216.44    4.19
  -6  -1  -6    0.35    0.17
   6   1   6    0.40    0.08
   6   1   6    0.46    0.10
   6   1   6    0.43    0.09
  -7  -1  -6   15.61    0.82
   7   1   6   16.02    0.46
   7   1   6   16.57    0.60
   7   1   6   15.36    0.49
   7   1   6   16.38    0.50
  -8  -1  -6   20.64    1.01
   8   1   6   20.78    0.73
   8   1   6   20.78    0.62
   8   1   6   20.79    0.57
  -9  -1  -6  163.72    4.06
   9   1   6  164.18    3.30
   9   1   6  162.59    3.41
   9   1   6  164.70    3.57
 -10  -1  -6    9.97    0.75
  10   1   6   10.34    0.57
 -11  -1  -6   65.84    2.24
  11  -2  -6   28.97    1.12
 -11   2   6   28.10    1.45
 -11   2   6   29.60    1.17
  10  -2  -6   22.03    0.89
 -10   2   6   20.73    0.92
 -10   2   6   21.00    1.19
   9  -2  -6   27.96    1.00
  -9   2   6   28.55    1.36
  -9   2   6   28.34    1.05
   8  -2  -6  100.59    2.42
  -8   2   6  103.22    2.94
  -8   2   6  104.84    2.52
   7  -2  -6   87.99    2.04
  -7   2   6   80.36    2.45
  -7   2   6   84.59    2.09
   6  -2  -6   15.37    0.60
  -6   2   6   15.86    0.65
   5  -2  -6  170.41    3.49
  -5   2   6  161.51    3.83
  -5   2   6  168.46    3.55
  -4   2   6  183.71    3.76
  -4   2   6  177.82    3.94
  -3   2   6    0.58    0.14
  -3   2   6    0.27    0.05
  -3   2   6    0.19    0.09
  -2   2   6  116.89    2.52
  -2   2   6  121.16    2.38
  -2   2   6  125.06    2.54
  -2   2   6  121.04    2.40
  -1   2   6   66.05    1.50
  -1   2   6   69.43    1.36
  -1   2   6   68.89    1.39
  -1   2   6   69.83    1.38
  -1   2   6   69.37    1.40
  -1   2   6   70.72    1.45
  -1   2   6   67.56    1.43
   0   2   6  147.85    2.76
   0   2   6  144.90    2.77
   0   2   6  141.76    2.74
   0   2   6  140.68    2.79
   0   2   6  142.28    2.76
   0   2   6  139.39    2.86
   0   2   6  139.85    2.84
  -1  -2  -6   74.91    1.40
   1   2   6   70.33    1.45
   1   2   6   71.88    1.42
   1   2   6   68.88    1.46
   1   2   6   70.11    1.44
   1   2   6   72.73    1.45
  -2  -2  -6  121.53    2.37
   2   2   6  120.59    2.40
   2   2   6  119.48    2.36
   2   2   6  122.12    2.39
   2   2   6  124.27    2.41
   2   2   6  120.29    2.43
  -3  -2  -6    0.31    0.08
   3   2   6    0.34    0.08
   3   2   6    0.23    0.06
   3   2   6    0.42    0.07
   3   2   6    0.22    0.05
  -4  -2  -6  181.73    3.69
   4   2   6  178.73    3.59
   4   2   6  181.62    3.60
   4   2   6  182.83    3.58
   4   2   6  180.92    3.62
   4   2   6  186.00    3.54
  -5  -2  -6  166.36    3.53
   5   2   6  168.13    3.34
   5   2   6  173.49    3.39
   5   2   6  171.16    3.40
   5   2   6  170.87    3.41
  -6  -2  -6   15.18    0.61
   6   2   6   17.26    0.55
   6   2   6   16.66    0.47
   6   2   6   16.25    0.50
   6   2   6   16.18    0.50
  -7  -2  -6   90.74    2.16
   7   2   6   89.20    2.00
   7   2   6   88.43    1.87
   7   2   6   88.52    1.92
   7   2   6   88.61    1.93
  -8  -2  -6  107.68    2.90
   8   2   6  106.34    2.38
   8   2   6  107.46    2.23
   8   2   6  104.91    2.29
  -9  -2  -6   28.72    1.28
   9   2   6   28.29    0.76
   9   2   6   27.67    0.82
 -10  -2  -6   20.79    1.12
 -11  -2  -6   29.22    1.38
  11  -3  -6    2.65    0.41
 -11   3   6    3.32    0.47
 -11   3   6    2.98    0.58
  10  -3  -6   57.30    1.69
 -10   3   6   58.59    1.78
 -10   3   6   56.27    2.14
   9  -3  -6   20.36    0.84
  -9   3   6   19.61    1.14
  -9   3   6   20.50    0.90
   8  -3  -6   39.64    1.21
  -8   3   6   38.55    1.26
  -8   3   6   37.09    1.55
   7  -3  -6   34.42    1.09
  -7   3   6   38.45    1.19
  -7   3   6   35.16    1.41
   6  -3  -6   87.23    2.00
  -6   3   6   79.50    2.30
  -6   3   6   83.65    2.06
   5  -3  -6  274.45    5.62
  -5   3   6  276.36    5.91
  -5   3   6  278.31    5.37
  -5   3   6  285.60    5.72
   4  -3  -6   37.82    1.01
  -4   3   6   37.06    0.85
  -4   3   6   38.49    1.16
  -4   3   6   37.57    1.07
  -3   3   6  192.17    4.03
  -3   3   6  195.91    3.83
  -3   3   6  198.89    4.06
  -3   3   6  196.86    3.77
  -2   3   6  179.39    3.46
  -2   3   6  176.09    3.42
  -2   3   6  175.77    3.39
  -2   3   6  177.63    3.43
  -2   3   6  176.52    3.49
  -2   3   6  173.59    3.61
  -2   3   6  179.28    3.59
  -1   3   6  336.73    6.40
  -1   3   6  341.60    6.37
  -1   3   6  339.60    6.43
  -1   3   6  330.65    6.55
  -1   3   6  338.61    6.41
  -1   3   6  331.57    6.72
  -1   3   6  334.66    6.50
   0   3   6    0.68    0.11
   0   3   6    0.89    0.09
   0   3   6    0.99    0.08
  -1  -3  -6  355.29    6.72
   1   3   6  319.00    6.66
   1   3   6  326.75    6.54
   1   3   6  354.60    6.51
   1   3   6  346.25    6.49
   1   3   6  339.05    6.55
   1   3   6  346.90    6.52
  -2  -3  -6  185.08    3.39
   2   3   6  181.89    3.42
   2   3   6  172.07    3.38
   2   3   6  176.70    3.45
   2   3   6  159.78    3.37
   2   3   6  165.51    3.60
   2   3   6  177.56    3.42
   2   3   6  176.09    3.38
  -3  -3  -6  196.73    3.80
   3   3   6  193.67    3.82
   3   3   6  195.58    3.80
   3   3   6  190.52    3.75
   3   3   6  198.19    3.76
   3   3   6  196.45    3.81
   3   3   6  181.42    3.70
  -4  -3  -6   38.59    0.98
   4   3   6   37.75    0.93
   4   3   6   37.65    0.90
   4   3   6   38.31    0.92
   4   3   6   36.98    0.86
   4   3   6   37.76    0.86
  -5  -3  -6  275.02    5.58
   5   3   6  280.61    5.46
   5   3   6  276.09    5.49
   5   3   6  273.13    5.41
   5   3   6  283.71    5.39
   5   3   6  280.88    5.45
  -6  -3  -6   87.27    2.11
   6   3   6   91.21    1.95
   6   3   6   89.28    1.95
   6   3   6   89.66    1.93
   6   3   6   92.14    1.89
   6   3   6   89.48    2.00
  -7  -3  -6   36.41    1.12
   7   3   6   36.87    0.91
   7   3   6   36.63    0.96
   7   3   6   36.43    0.97
   7   3   6   38.28    0.98
  -8  -3  -6   39.32    1.23
   8   3   6   39.65    0.99
   8   3   6   40.18    1.05
   8   3   6   38.66    1.02
   9   3   6   21.76    0.66
   9   3   6   21.82    0.72
 -10  -3  -6   58.87    2.06
  10   3   6   57.36    1.47
  10   3   6   56.37    1.38
 -11  -3  -6    2.69    0.53
  11   3   6    2.99    0.38
  10  -4  -6    7.53    0.56
 -10   4   6    7.03    0.58
 -10   4   6    7.02    0.76
   9  -4  -6    5.43    0.46
  -9   4   6    5.37    0.49
  -9   4   6    5.19    0.63
   8  -4  -6    3.41    0.36
  -8   4   6    3.53    0.56
  -8   4   6    3.48    0.39
   7  -4  -6    9.61    0.53
  -7   4   6   11.71    0.62
  -7   4   6   10.64    0.74
   6  -4  -6   10.20    0.51
  -6   4   6    9.52    0.63
  -6   4   6    9.23    0.53
   5  -4  -6  131.88    2.87
  -5   4   6  131.20    3.09
  -5   4   6  128.65    2.95
  -5   4   6  130.84    2.67
   4  -4  -6   86.51    1.98
  -4   4   6   86.92    1.84
  -4   4   6   84.70    2.05
  -4   4   6   87.73    2.12
  -4   4   6   84.83    1.72
  -3   4   6   27.85    0.65
  -3   4   6   27.75    0.86
  -3   4   6   28.47    0.87
  -3   4   6   27.55    0.74
  -3   4   6   28.49    0.70
  -2   4   6   36.77    0.83
  -2   4   6   36.41    0.78
  -2   4   6   35.80    0.92
  -2   4   6   37.25    0.97
  -2   4   6   36.82    1.00
  -2   4   6   37.12    0.84
  -2   4   6   37.09    0.81
  -1   4   6  147.03    2.87
  -1   4   6  146.11    2.83
  -1   4   6  142.47    2.99
  -1   4   6  143.57    2.96
  -1   4   6  144.87    2.80
  -1   4   6  143.08    2.98
  -1   4   6  142.81    2.84
   0  -4  -6  234.29    4.42
   0   4   6  222.79    4.46
   0   4   6  231.41    4.34
   0   4   6  225.15    4.36
   0   4   6  221.24    4.40
   0   4   6  224.88    4.46
   0   4   6  217.08    4.53
   0   4   6  228.82    4.37
  -1  -4  -6  148.89    2.95
   1   4   6  151.15    2.93
   1   4   6  144.30    3.12
   1   4   6  147.77    2.94
   1   4   6  151.42    2.90
   1   4   6  147.29    2.95
   1   4   6  147.31    2.98
  -2  -4  -6   36.52    0.85
   2   4   6   34.92    1.02
   2   4   6   37.43    0.80
   2   4   6   37.25    0.85
   2   4   6   36.59    0.86
   2   4   6   36.10    0.82
   2   4   6   36.68    0.89
  -3  -4  -6   28.69    0.70
   3   4   6   26.69    0.69
   3   4   6   26.78    0.69
   3   4   6   27.27    0.66
   3   4   6   26.36    0.62
   3   4   6   27.28    0.72
   3   4   6   25.56    0.86
  -4  -4  -6   86.70    1.90
   4   4   6   86.21    1.87
   4   4   6   88.57    1.81
   4   4   6   83.96    1.76
   4   4   6   85.63    1.88
   4   4   6   88.65    1.86
  -5  -4  -6  127.09    2.87
   5   4   6  128.26    2.66
   5   4   6  134.31    2.78
   5   4   6  134.61    2.79
   5   4   6  137.60    2.71
   5   4   6  136.22    2.77
  -6  -4  -6    9.63    0.50
   6   4   6   10.79    0.43
   6   4   6   10.33    0.38
   6   4   6   10.01    0.42
   6   4   6   11.05    0.46
  -7  -4  -6   11.40    0.58
   7   4   6   10.47    0.45
   7   4   6   10.93    0.45
   7   4   6   10.93    0.50
   7   4   6   10.15    0.40
   8   4   6    3.28    0.24
   8   4   6    4.08    0.33
   8   4   6    3.29    0.27
   8   4   6    3.45    0.27
   9   4   6    5.61    0.37
   9   4   6    6.80    0.45
   9   4   6    6.36    0.34
  10   4   6    7.63    0.39
  10   4   6    7.92    0.45
  10   4   6    7.98    0.52
  10  -5  -6   36.89    1.32
 -10   5   6   38.14    1.43
 -10   5   6   34.47    1.68
   9  -5  -6   14.06    0.74
  -9   5   6   15.26    0.83
  -9   5   6   14.95    1.03
   8  -5  -6   16.15    0.75
  -8   5   6   14.93    0.95
  -8   5   6   17.13    0.84
   7  -5  -6   11.34    0.59
  -7   5   6   11.97    0.66
  -7   5   6   11.23    0.76
   6  -5  -6   24.08    0.86
  -6   5   6   23.26    0.92
  -6   5   6   23.22    1.02
   5  -5  -6  234.58    4.81
  -5   5   6  228.92    4.91
  -5   5   6  229.71    5.02
  -5   5   6  233.27    4.64
   4  -5  -6   51.95    1.37
  -4   5   6   53.70    1.15
  -4   5   6   53.77    1.29
  -4   5   6   54.35    1.50
  -4   5   6   53.31    1.46
   3  -5  -6   10.09    0.45
  -3   5   6   10.43    0.32
  -3   5   6   11.14    0.37
  -3   5   6   10.91    0.50
  -3   5   6   10.85    0.34
  -3   5   6   10.69    0.30
  -3   5   6   10.74    0.43
  -3   5   6   10.91    0.51
  -2   5   6   70.36    1.70
  -2   5   6   73.45    1.47
  -2   5   6   72.72    1.73
  -2   5   6   72.48    1.54
  -2   5   6   73.03    1.53
  -2   5   6   71.49    1.67
  -2   5   6   73.66    1.50
  -1   5   6   22.22    0.52
  -1   5   6   21.15    0.69
  -1   5   6   21.52    0.59
  -1   5   6   21.65    0.68
  -1   5   6   22.30    0.69
  -1   5   6   22.33    0.55
  -1   5   6   21.39    0.55
   0  -5  -6   37.49    0.92
   0   5   6   35.97    1.03
   0   5   6   36.45    0.84
   0   5   6   36.00    0.89
   0   5   6   37.72    0.86
   0   5   6   37.61    0.82
   0   5   6   37.64    0.98
   0   5   6   37.16    0.94
  -1  -5  -6   21.53    0.59
   1   5   6   19.91    0.52
   1   5   6   20.69    0.59
   1   5   6   20.62    0.56
   1   5   6   19.42    0.70
   1   5   6   20.13    0.53
   1   5   6   20.65    0.57
  -2  -5  -6   73.04    1.58
   2   5   6   71.11    1.61
   2   5   6   72.84    1.57
   2   5   6   68.38    1.77
   2   5   6   73.07    1.48
   2   5   6   73.53    1.55
   2   5   6   74.22    1.52
  -3  -5  -6   10.71    0.39
   3   5   6   10.48    0.35
   3   5   6   10.48    0.39
   3   5   6    9.93    0.52
   3   5   6   10.11    0.40
   3   5   6   10.11    0.37
  -4  -5  -6   53.11    1.26
   4   5   6   50.82    1.17
   4   5   6   52.53    1.23
   4   5   6   51.40    1.26
   4   5   6   49.82    1.46
   4   5   6   51.85    1.23
  -5  -5  -6  236.54    4.85
   5   5   6  233.93    4.77
   5   5   6  241.98    4.77
   5   5   6  238.16    4.79
   5   5   6  238.56    4.70
  -6  -5  -6   23.49    0.86
   6   5   6   24.10    0.76
   6   5   6   23.43    0.68
   6   5   6   24.21    0.74
   6   5   6   24.37    0.75
   7   5   6   12.20    0.51
   7   5   6   11.65    0.53
   7   5   6   11.56    0.45
   7   5   6   11.36    0.50
   8   5   6   17.42    0.70
   8   5   6   18.18    0.66
   8   5   6   16.64    0.63
   8   5   6   17.06    0.59
   9   5   6   16.39    0.66
   9   5   6   15.88    0.71
   9   5   6   16.12    0.59
  10   5   6   36.60    1.04
  10   5   6   38.05    1.14
  10   5   6   35.91    1.21
   9  -6  -6   13.72    0.75
  -9   6   6   14.31    0.84
  -9   6   6   12.60    0.95
   8  -6  -6    8.74    0.57
  -8   6   6    7.59    0.69
  -8   6   6    7.91    0.60
   7  -6  -6    2.67    0.35
  -7   6   6    2.95    0.47
  -7   6   6    2.78    0.41
   6  -6  -6   17.49    0.74
  -6   6   6   18.15    0.82
  -6   6   6   18.41    0.91
   5  -6  -6   10.97    0.55
  -5   6   6   12.12    0.51
  -5   6   6   12.35    0.67
  -5   6   6   12.57    0.64
   4  -6  -6  189.28    4.00
  -4   6   6  191.10    3.94
  -4   6   6  188.75    4.11
  -4   6   6  188.72    4.16
   3  -6  -6   24.75    0.78
  -3   6   6   23.78    0.63
  -3   6   6   23.97    0.65
  -3   6   6   23.79    0.78
  -3   6   6   24.07    0.60
  -3   6   6   22.69    0.83
  -3   6   6   23.99    0.56
  -3   6   6   23.66    0.84
   2  -6  -6   60.11    1.45
  -2   6   6   58.83    1.50
  -2   6   6   59.96    1.34
  -2   6   6   58.95    1.53
  -2   6   6   58.20    1.51
  -2   6   6   60.79    1.31
  -2   6   6   61.24    1.29
  -2   6   6   61.05    1.25
   1  -6  -6  262.09    5.12
  -1   6   6  259.10    4.95
  -1   6   6  258.40    4.91
  -1   6   6  254.69    5.01
  -1   6   6  246.23    5.16
  -1   6   6  253.60    5.21
  -1   6   6  247.14    5.13
  -1   6   6  255.44    4.94
   0  -6  -6    4.48    0.26
   0   6   6    3.82    0.31
   0   6   6    3.66    0.19
   0   6   6    3.54    0.20
   0   6   6    3.54    0.18
   0   6   6    3.78    0.28
   0   6   6    3.72    0.24
   0   6   6    3.82    0.25
  -1  -6  -6  263.28    5.10
   1   6   6  258.79    5.03
   1   6   6  255.46    5.03
   1   6   6  253.29    4.99
   1   6   6  244.56    5.29
   1   6   6  261.03    4.98
   1   6   6  259.15    5.10
  -2  -6  -6   60.95    1.40
   2   6   6   59.53    1.42
   2   6   6   59.23    1.31
   2   6   6   60.92    1.63
   2   6   6   60.66    1.33
   2   6   6   59.17    1.36
  -3  -6  -6   24.77    0.71
   3   6   6   23.90    0.64
   3   6   6   22.86    0.89
   3   6   6   23.43    0.72
   3   6   6   23.51    0.69
   3   6   6   23.02    0.65
  -4  -6  -6  192.61    3.94
   4   6   6  188.76    3.83
   4   6   6  194.14    3.95
   4   6   6  192.54    4.25
   4   6   6  189.06    3.87
   4   6   6  193.15    3.91
  -5  -6  -6   11.67    0.51
   5   6   6   11.16    0.47
   5   6   6   11.35    0.49
   5   6   6   12.63    0.68
   5   6   6   10.72    0.46
   5   6   6   12.08    0.44
   6   6   6   18.34    0.65
   6   6   6   18.46    0.65
   6   6   6   17.16    0.58
   6   6   6   18.65    0.67
   7   6   6    2.92    0.26
   7   6   6    2.76    0.29
   7   6   6    2.26    0.27
   7   6   6    2.36    0.28
   8   6   6    7.79    0.45
   8   6   6    7.37    0.46
   8   6   6    7.94    0.40
   8   6   6    8.15    0.45
   9   6   6   13.87    0.64
   9   6   6   14.69    0.58
   9   6   6   15.60    0.64
   9   6   6   14.05    0.68
   9  -7  -6    8.95    0.63
  -9   7   6    8.05    0.79
   8  -7  -6   11.80    0.68
  -8   7   6   10.29    0.72
  -8   7   6   12.10    0.88
   7  -7  -6   49.94    1.53
  -7   7   6   51.92    1.67
  -7   7   6   50.79    1.80
   6  -7  -6    2.97    0.36
  -6   7   6    1.97    0.38
  -6   7   6    1.87    0.34
   5  -7  -6   97.42    2.33
  -5   7   6   94.51    2.45
  -5   7   6   96.86    2.53
   4  -7  -6   40.83    1.20
  -4   7   6   41.90    1.20
  -4   7   6   41.59    1.31
  -4   7   6   42.21    1.34
   3  -7  -6   76.57    1.82
  -3   7   6   75.08    1.54
  -3   7   6   75.77    1.65
  -3   7   6   74.62    1.94
  -3   7   6   74.39    1.91
  -3   7   6   75.31    1.58
  -3   7   6   74.20    1.87
  -3   7   6   73.25    1.63
   2  -7  -6  154.87    3.27
  -2   7   6  152.77    3.41
  -2   7   6  148.90    3.38
  -2   7   6  157.10    3.16
  -2   7   6  156.28    3.38
  -2   7   6  155.07    3.09
  -2   7   6  156.12    3.04
  -2   7   6  154.25    3.10
   1  -7  -6   13.10    0.49
   1  -7  -6   13.42    0.54
  -1   7   6   12.53    0.40
  -1   7   6   13.35    0.39
  -1   7   6   12.80    0.42
  -1   7   6   12.87    0.57
  -1   7   6   12.73    0.54
  -1   7   6   12.66    0.60
  -1   7   6   12.25    0.46
   0  -7  -6    1.41    0.17
   0  -7  -6    0.96    0.16
   0   7   6    1.18    0.21
   0   7   6    1.59    0.20
   0   7   6    1.30    0.13
   0   7   6    1.18    0.18
   0   7   6    1.13    0.13
   0   7   6    0.88    0.21
   0   7   6    1.22    0.15
  -1  -7  -6   12.56    0.50
   1   7   6   12.82    0.63
   1   7   6   12.81    0.50
   1   7   6   13.16    0.41
   1   7   6   13.10    0.45
   1   7   6   13.32    0.42
  -2  -7  -6  159.62    3.24
   2   7   6  152.76    3.50
   2   7   6  152.03    3.16
   2   7   6  152.14    3.24
   2   7   6  151.20    3.10
   2   7   6  154.06    3.11
  -3  -7  -6   74.73    1.73
   3   7   6   73.60    1.99
   3   7   6   72.69    1.74
   3   7   6   73.97    1.62
   3   7   6   72.91    1.63
   3   7   6   71.81    1.68
  -4  -7  -6   42.52    1.14
   4   7   6   39.98    1.02
   4   7   6   41.15    1.14
   4   7   6   40.35    1.06
   4   7   6   42.32    1.11
   4   7   6   42.08    1.39
  -5  -7  -6   99.19    2.82
   5   7   6  100.00    2.61
   5   7   6   99.26    2.16
   5   7   6   95.96    2.20
   5   7   6  100.34    2.24
   5   7   6   99.10    2.28
   6   7   6    2.52    0.25
   6   7   6    3.18    0.33
   6   7   6    1.75    0.24
   6   7   6    2.66    0.29
   7   7   6   52.36    1.42
   7   7   6   50.13    1.39
   7   7   6   51.14    1.30
   7   7   6   51.38    1.39
   8   7   6   10.80    0.57
   8   7   6   11.76    0.58
   8   7   6   11.21    0.50
   8   7   6   11.98    0.58
   9   7   6    9.58    0.57
   9   7   6    9.35    0.54
   9   7   6    9.97    0.50
   9   7   6   10.95    0.57
   8  -8  -6   19.32    0.91
  -8   8   6   18.97    1.13
   7  -8  -6    3.90    0.42
  -7   8   6    3.53    0.53
   6  -8  -6   11.78    0.63
  -6   8   6   11.08    0.75
  -6   8   6   11.11    0.71
   5  -8  -6    0.98    0.23
  -5   8   6    1.72    0.33
  -5   8   6    0.93    0.28
   4  -8  -6   96.76    2.35
  -4   8   6  100.42    2.51
  -4   8   6   98.80    2.55
  -4   8   6   99.88    2.41
   3  -8  -6   27.99    0.91
  -3   8   6   27.10    0.98
  -3   8   6   27.78    1.03
  -3   8   6   27.03    0.99
  -3   8   6   27.33    0.78
   2  -8  -6    2.78    0.27
   2  -8  -6    3.08    0.30
  -2   8   6    2.99    0.33
  -2   8   6    2.85    0.32
  -2   8   6    3.56    0.26
  -2   8   6    2.83    0.18
  -2   8   6    2.77    0.20
  -2   8   6    3.52    0.34
  -2   8   6    2.81    0.20
   1  -8  -6   36.60    1.00
   1  -8  -6   36.65    1.09
  -1   8   6   37.21    1.17
  -1   8   6   36.29    0.89
  -1   8   6   37.66    0.87
  -1   8   6   37.04    0.92
  -1   8   6   36.89    1.00
  -1   8   6   35.90    1.20
  -1   8   6   38.11    1.10
   0  -8  -6    0.55    0.15
   0   8   6    0.60    0.21
   0   8   6    0.56    0.14
   0   8   6    0.37    0.09
   0   8   6    0.50    0.17
   0   8   6    0.81    0.14
   0   8   6    0.56    0.11
  -1  -8  -6   36.88    1.04
   1   8   6   35.29    1.23
   1   8   6   35.38    0.89
   1   8   6   36.91    1.03
   1   8   6   36.48    0.89
   1   8   6   35.57    0.94
  -2  -8  -6    2.96    0.27
   2   8   6    3.13    0.42
   2   8   6    3.21    0.21
   2   8   6    2.59    0.20
   2   8   6    2.53    0.23
   2   8   6    3.36    0.29
  -3  -8  -6   27.46    0.87
   3   8   6   26.25    0.75
   3   8   6   27.05    1.09
   3   8   6   27.55    0.89
   3   8   6   26.91    0.76
   3   8   6   28.62    0.83
  -4  -8  -6  101.80    2.34
   4   8   6  100.17    2.27
   4   8   6   99.98    2.65
   4   8   6  101.84    2.34
   4   8   6   98.74    2.18
   4   8   6   98.60    2.20
   5   8   6    0.91    0.18
   5   8   6    0.81    0.20
   5   8   6    0.84    0.28
   5   8   6    1.09    0.18
   5   8   6    1.08    0.20
   6   8   6   10.82    0.51
   6   8   6   11.57    0.49
   6   8   6   11.34    0.57
   6   8   6   11.48    0.55
   7   8   6    3.81    0.36
   7   8   6    3.83    0.35
   7   8   6    3.71    0.31
   7   8   6    3.55    0.34
   8   8   6   21.61    0.85
   8   8   6   20.96    0.84
   8   8   6   20.51    0.83
   8   8   6   21.88    0.77
   7  -9  -6    3.26    0.43
  -7   9   6    3.32    0.56
   6  -9  -6   13.28    0.70
  -6   9   6   13.19    0.85
   5  -9  -6   14.91    0.71
  -5   9   6   15.69    0.87
   4  -9  -6    0.42    0.17
   4  -9  -6    0.63    0.23
  -4   9   6    0.41    0.20
  -4   9   6    0.56    0.23
   3  -9  -6   67.53    1.84
   3  -9  -6   66.50    1.71
  -3   9   6   64.34    1.90
  -3   9   6   65.85    1.86
   2  -9  -6   18.13    0.76
   2  -9  -6   17.80    0.75
  -2   9   6   16.66    0.80
  -2   9   6   17.53    0.63
  -2   9   6   17.19    0.81
   1  -9  -6   10.68    0.55
  -1   9   6   11.61    0.67
  -1   9   6   12.11    0.44
  -1   9   6   12.83    0.53
  -1   9   6   11.88    0.64
  -1   9   6   12.04    0.40
   0  -9  -6   11.26    0.55
   0   9   6   10.72    0.43
   0   9   6   10.18    0.49
   0   9   6   11.05    0.40
   0   9   6   12.42    0.70
  -1  -9  -6   12.26    0.56
   1   9   6   10.10    0.66
   1   9   6   12.06    0.42
   1   9   6   11.51    0.46
   1   9   6   10.92    0.52
  -2  -9  -6   17.20    0.68
   2   9   6   17.45    0.69
   2   9   6   17.80    0.62
   2   9   6   16.85    0.56
   2   9   6   16.87    0.87
   2   9   6   16.67    0.61
  -3  -9  -6   66.65    1.70
   3   9   6   64.96    1.53
   3   9   6   67.75    1.72
   3   9   6   66.24    2.02
   3   9   6   66.03    1.54
   3   9   6   65.13    1.62
   4   9   6    0.89    0.17
   4   9   6    0.77    0.18
   4   9   6    0.81    0.29
   4   9   6    0.73    0.20
   4   9   6    0.82    0.16
   5   9   6   15.53    0.90
   5   9   6   15.69    0.70
   5   9   6   15.92    0.65
   5   9   6   14.73    0.57
   5   9   6   15.01    0.59
   6   9   6   13.90    0.56
   6   9   6   13.08    0.85
   6   9   6   12.86    0.61
   6   9   6   13.35    0.58
   6   9   6   12.93    0.65
   7   9   6    2.89    0.31
   7   9   6    3.28    0.38
   7   9   6    2.52    0.33
   7   9   6    2.85    0.35
   5 -10  -6   22.22    0.91
   5 -10  -6   22.65    1.05
  -5  10   6   20.50    1.07
   4 -10  -6    8.14    0.59
   4 -10  -6    7.58    0.50
  -4  10   6    8.21    0.64
  -4  10   6    7.41    0.57
   3 -10  -6    5.82    0.48
  -3  10   6    6.02    0.53
  -3  10   6    6.24    0.54
   2 -10  -6   20.31    0.85
  -2  10   6   20.66    0.94
  -2  10   6   19.77    0.72
  -2  10   6   19.82    0.94
   1 -10  -6    3.52    0.35
  -1  10   6    3.43    0.32
  -1  10   6    4.68    0.45
  -1  10   6    3.88    0.46
   0 -10  -6    2.45    0.30
   0  10   6    2.51    0.25
   0  10   6    2.68    0.21
   0  10   6    2.98    0.46
   0  10   6    2.62    0.32
  -1 -10  -6    3.83    0.35
   1  10   6    3.49    0.34
   1  10   6    3.90    0.47
   1  10   6    3.48    0.25
   1  10   6    3.09    0.27
  -2 -10  -6   20.60    0.82
   2  10   6   21.44    0.82
   2  10   6   20.79    0.72
   2  10   6   21.66    0.67
   2  10   6   21.52    1.05
   3  10   6    5.41    0.37
   3  10   6    5.26    0.33
   3  10   6    5.88    0.58
   3  10   6    5.26    0.42
   4  10   6    7.51    0.51
   4  10   6    8.75    0.43
   4  10   6    8.53    0.70
   4  10   6    8.67    0.48
   5  10   6   22.07    0.89
   5  10   6   21.46    0.82
   5  10   6   21.91    0.75
   5  10   6   21.40    1.13
   3 -11  -6   17.73    0.87
  -3  11   6   18.21    0.96
  -3  11   6   18.43    0.95
   2 -11  -6   35.21    1.26
  -2  11   6   35.41    1.40
  -2  11   6   36.89    1.39
  -2  11   6   35.54    1.14
   1 -11  -6   58.23    1.71
  -1  11   6   59.82    1.59
  -1  11   6   59.26    1.93
   0 -11  -6   93.93    2.37
   0  11   6   93.55    2.67
   0  11   6   91.13    2.26
  -1 -11  -6   60.95    1.71
   1  11   6   58.62    1.49
   1  11   6   57.86    1.96
   1  11   6   58.57    1.41
   1  11   6   58.68    1.63
   2  11   6   36.69    1.50
   2  11   6   36.04    1.00
   2  11   6   36.51    1.19
   2  11   6   35.48    1.06
   3  11   6   17.59    0.71
   3  11   6   17.87    0.80
   3  11   6   17.75    0.64
   3  11   6   18.02    1.04
   3  11  -7   10.78    0.49
   3  11  -7   10.44    0.54
   3  11  -7   11.91    0.66
   3  11  -7   11.47    0.79
  -3 -11   7   11.10    0.71
   2  11  -7   48.92    1.71
   2  11  -7   46.05    1.43
  -2 -11   7   45.28    1.55
   1  11  -7    0.40    0.19
   1  11  -7    0.73    0.29
  -1 -11   7    0.33    0.20
   0  11  -7   37.98    1.20
   0  11  -7   37.96    1.48
   0 -11   7   35.93    1.34
  -1  11  -7    0.64    0.27
  -1  11  -7    0.50    0.18
   1 -11   7    0.16    0.18
  -2  11  -7   44.65    1.66
  -2  11  -7   44.50    1.30
   2 -11   7   45.22    1.54
  -3  11  -7   11.07    0.78
  -3  11  -7   10.04    0.76
   3 -11   7   10.52    0.71
   5  10  -7   28.88    1.00
   5  10  -7   27.92    1.04
   5  10  -7   27.86    0.91
   5  10  -7   28.93    1.22
  -5 -10   7   28.78    1.19
   4  10  -7   35.81    1.18
   4  10  -7   35.37    1.03
   4  10  -7   36.78    1.38
   4  10  -7   35.24    1.11
  -4 -10   7   35.70    1.31
   3  10  -7   47.15    1.38
   3  10  -7   46.56    1.59
   3  10  -7   43.87    1.25
   3  10  -7   43.86    1.17
  -3 -10   7   45.85    1.50
   2  10  -7   17.30    0.74
   2  10  -7   16.86    0.89
   2  10  -7   17.25    0.58
   2  10  -7   17.22    0.64
  -2 -10   7   17.91    0.84
   1  10  -7   49.48    1.41
   1  10  -7   48.74    1.64
  -1 -10   7   48.39    1.53
   0  10  -7    0.81    0.26
   0  10  -7    0.95    0.22
   0 -10   7    1.29    0.28
  -1  10  -7   49.65    1.36
  -1  10  -7   46.76    1.63
   1 -10   7   47.80    1.52
  -2  10  -7   16.85    0.88
  -2  10  -7   15.39    0.87
  -2  10  -7   17.22    0.67
   2 -10   7   16.12    0.80
  -3  10  -7   46.90    1.61
  -3  10  -7   43.19    1.58
   3 -10   7   44.04    1.49
  -4  10  -7   34.67    1.39
  -4  10  -7   34.60    1.39
   4 -10   7   34.85    1.31
  -5  10  -7   29.33    1.26
  -5  10  -7   28.26    1.27
   5 -10   7   28.75    1.21
   5 -10   7   27.26    1.01
   7   9  -7   33.58    1.14
   7   9  -7   32.64    1.05
   7   9  -7   32.50    1.14
   7   9  -7   36.32    1.35
  -7  -9   7   33.80    1.39
   6   9  -7    9.90    0.51
   6   9  -7   10.62    0.58
   6   9  -7   10.76    0.69
   6   9  -7   10.15    0.57
  -6  -9   7   10.54    0.71
   5   9  -7    4.50    0.46
   5   9  -7    4.54    0.33
   5   9  -7    4.39    0.37
   5   9  -7    3.88    0.37
  -5  -9   7    4.73    0.47
   4   9  -7    8.58    0.50
   4   9  -7    8.26    0.41
   4   9  -7    7.92    0.46
   4   9  -7    8.94    0.61
  -4  -9   7    8.27    0.57
   3   9  -7   77.23    1.88
   3   9  -7   81.04    1.99
   3   9  -7   80.76    2.20
   3   9  -7   78.22    1.80
  -3  -9   7   78.47    2.12
   2   9  -7   82.36    1.83
   2   9  -7   80.40    1.90
   2   9  -7   83.89    2.04
   2   9  -7   84.36    2.27
  -2  -9   7   83.47    2.17
   1   9  -7   17.97    0.85
   1   9  -7   17.18    0.69
   1   9  -7   16.79    0.53
   1   9  -7   16.83    0.58
  -1  -9   7   17.56    0.77
   0   9  -7   82.93    2.27
   0   9  -7   83.20    2.01
   0  -9   7   85.59    2.19
  -1   9  -7   18.56    0.68
  -1   9  -7   16.94    0.84
  -1   9  -7   17.24    0.84
   1  -9   7   17.41    0.78
  -2   9  -7   79.73    2.21
  -2   9  -7   80.01    2.24
  -2   9  -7   82.99    1.92
   2  -9   7   79.42    2.12
  -3   9  -7   78.89    2.21
  -3   9  -7   73.73    2.18
  -3   9  -7   81.47    1.84
   3  -9   7   77.99    2.11
   3  -9   7   77.84    1.88
  -4   9  -7    8.18    0.61
  -4   9  -7    8.78    0.64
   4  -9   7    8.35    0.57
   4  -9   7    8.03    0.48
  -5   9  -7    3.22    0.47
  -5   9  -7    3.64    0.45
   5  -9   7    4.03    0.38
   5  -9   7    3.64    0.43
  -6   9  -7    9.77    0.73
  -6   9  -7    9.64    0.69
   6  -9   7    9.58    0.68
   6  -9   7   10.03    0.60
  -7   9  -7   33.28    1.33
  -7   9  -7   31.82    1.42
   7  -9   7   31.72    1.32
   7  -9   7   32.77    1.20
   8   8  -7   17.17    0.73
   8   8  -7   17.58    0.77
   8   8  -7   17.17    0.69
  -8  -8   7   15.23    0.95
   7   8  -7    8.83    0.52
   7   8  -7   10.06    0.64
   7   8  -7    8.33    0.52
   7   8  -7    9.15    0.48
  -7  -8   7    9.53    0.69
   6   8  -7    7.74    0.48
   6   8  -7    8.16    0.57
   6   8  -7    8.15    0.44
   6   8  -7    8.28    0.49
  -6  -8   7    9.01    0.62
   5   8  -7    7.42    0.40
   5   8  -7    6.68    0.43
   5   8  -7    7.35    0.44
   5   8  -7    7.52    0.54
  -5  -8   7    8.11    0.56
   4   8  -7    5.21    0.38
   4   8  -7    5.02    0.32
   4   8  -7    5.05    0.35
   4   8  -7    4.90    0.43
  -4  -8   7    5.31    0.44
   3   8  -7   19.66    0.85
   3   8  -7   19.68    0.62
   3   8  -7   20.53    0.74
   3   8  -7   19.12    0.67
  -3  -8   7   19.22    0.81
   2   8  -7  143.09    3.11
   2   8  -7  142.75    2.92
   2   8  -7  145.28    3.33
   2   8  -7  138.44    2.99
  -2  -8   7  142.44    3.24
   1   8  -7   60.59    1.70
   1   8  -7   58.41    1.38
   1   8  -7   58.53    1.32
   1   8  -7   58.50    1.50
  -1  -8   7   59.12    1.62
   0   8  -7   22.91    0.61
   0   8  -7   23.11    0.77
   0   8  -7   24.34    0.95
   0   8  -7   23.81    0.65
  -1   8  -7   60.42    1.46
  -1   8  -7   57.58    1.66
  -1   8  -7   56.92    1.67
   1  -8   7   56.98    1.58
  -2   8  -7  136.48    3.30
  -2   8  -7  141.01    3.29
  -2   8  -7  146.36    3.00
   2  -8   7  139.32    2.97
   2  -8   7  138.98    3.20
  -3   8  -7   20.06    0.65
  -3   8  -7   18.91    0.85
  -3   8  -7   18.85    0.86
   3  -8   7   19.46    0.69
   3  -8   7   18.20    0.79
  -4   8  -7    6.08    0.50
  -4   8  -7    5.32    0.48
   4  -8   7    5.27    0.44
   4  -8   7    4.44    0.36
  -5   8  -7    7.47    0.57
  -5   8  -7    7.68    0.57
   5  -8   7    7.62    0.48
   5  -8   7    7.19    0.53
  -6   8  -7    8.38    0.61
  -6   8  -7    8.15    0.63
   6  -8   7    8.56    0.54
   6  -8   7    7.66    0.57
  -7   8  -7    8.50    0.69
  -7   8  -7    8.03    0.62
   7  -8   7    8.21    0.57
   7  -8   7    8.89    0.65
  -8   8  -7   15.17    0.97
   8  -8   7   15.14    0.81
   9   7  -7   16.05    0.67
   9   7  -7   15.77    0.73
   9   7  -7   15.00    0.65
  -9  -7   7   14.04    0.95
   8   7  -7  108.10    2.50
   8   7  -7  107.95    2.57
   8   7  -7  107.06    2.45
  -8  -7   7  104.89    2.95
   7   7  -7   21.31    0.82
   7   7  -7   21.66    0.79
   7   7  -7   22.27    0.76
   7   7  -7   23.40    0.94
  -7  -7   7   23.64    1.06
   6   7  -7   35.52    1.02
   6   7  -7   37.73    1.22
   6   7  -7   36.12    1.08
   6   7  -7   36.67    1.10
  -6  -7   7   36.46    1.30
   5   7  -7   27.54    0.87
   5   7  -7   25.96    0.86
   5   7  -7   27.29    0.99
   5   7  -7   25.81    0.79
  -5  -7   7   26.63    1.01
   4   7  -7   21.98    0.86
   4   7  -7   22.29    0.68
   4   7  -7   23.52    0.75
   4   7  -7   21.10    0.75
  -4  -7   7   22.69    0.87
   3   7  -7   84.87    1.94
   3   7  -7   87.12    2.16
   3   7  -7   85.30    1.87
   3   7  -7   85.03    1.99
  -3  -7   7   86.34    2.13
   2   7  -7   70.44    1.82
   2   7  -7   68.67    1.51
   2   7  -7   69.59    1.58
   2   7  -7   69.78    1.66
  -2  -7   7   65.75    1.75
   1   7  -7   42.97    1.14
   1   7  -7   43.15    1.04
   1   7  -7   43.27    1.29
   1   7  -7   42.06    0.99
  -1  -7   7   43.75    1.24
   0   7  -7    7.88    0.28
   0   7  -7    8.32    0.32
   0   7  -7    7.95    0.39
   0   7  -7    8.19    0.48
   0  -7   7    7.89    0.45
   0  -7   7    8.38    0.31
  -1   7  -7   44.50    0.93
  -1   7  -7   42.14    1.29
  -1   7  -7   43.43    0.96
  -1   7  -7   42.66    1.28
  -1   7  -7   44.13    1.12
   1  -7   7   40.59    1.21
   1  -7   7   42.34    1.04
  -2   7  -7   67.15    1.53
  -2   7  -7   62.94    1.76
  -2   7  -7   65.61    1.76
   2  -7   7   64.63    1.69
   2  -7   7   67.22    1.54
  -3   7  -7   81.24    2.14
  -3   7  -7   83.93    1.84
  -3   7  -7   83.68    2.14
   3  -7   7   83.67    2.08
   3  -7   7   83.03    1.93
  -4   7  -7   21.52    0.89
  -4   7  -7   21.82    0.63
  -4   7  -7   20.70    0.87
   4  -7   7   20.77    0.75
   4  -7   7   20.74    0.83
  -5   7  -7   25.59    1.03
  -5   7  -7   26.03    1.02
   5  -7   7   26.24    0.90
   5  -7   7   24.88    0.97
  -6   7  -7   36.75    1.28
  -6   7  -7   35.77    1.33
   6  -7   7   34.89    1.15
  -7   7  -7   21.81    1.06
  -7   7  -7   21.38    0.96
   7  -7   7   20.51    0.88
  -8   7  -7  100.82    2.64
  -8   7  -7   97.24    2.84
   8  -7   7  100.46    2.56
  -9   7  -7   12.90    0.92
   9  -7   7   14.59    0.80
   9   6  -7    9.37    0.49
   9   6  -7    9.58    0.55
  -9  -6   7    7.98    0.71
   8   6  -7    8.26    0.49
   8   6  -7    8.69    0.44
   8   6  -7    8.23    0.44
  -8  -6   7    8.88    0.70
   7   6  -7   49.19    1.29
   7   6  -7   49.93    1.46
   7   6  -7   50.93    1.33
   7   6  -7   50.41    1.39
  -7  -6   7   50.08    1.65
   6   6  -7   40.14    1.14
   6   6  -7   38.24    1.05
   6   6  -7   40.88    1.23
   6   6  -7   39.79    1.10
  -6  -6   7   38.13    1.32
   5   6  -7   36.57    1.02
   5   6  -7   35.89    1.03
   5   6  -7   37.19    1.13
   5   6  -7   36.48    0.96
  -5  -6   7   34.51    1.17
   4   6  -7   14.26    0.48
   4   6  -7   13.44    0.53
   4   6  -7   13.90    0.53
   4   6  -7   13.46    0.60
  -4  -6   7   11.78    0.59
   3   6  -7   18.28    0.56
   3   6  -7   19.39    0.72
   3   6  -7   18.84    0.61
   3   6  -7   18.16    0.63
  -3  -6   7   19.32    0.73
   2   6  -7   17.07    0.67
   2   6  -7   16.06    0.44
   2   6  -7   16.89    0.58
   2   6  -7   17.36    0.50
   2   6  -7   17.51    0.55
  -2  -6   7   18.33    0.67
   1   6  -7    3.43    0.30
   1   6  -7    4.68    0.21
   1   6  -7    3.23    0.25
   1   6  -7    4.66    0.24
  -1  -6   7    4.40    0.31
  -1  -6   7    4.10    0.18
   0   6  -7   80.86    1.99
   0   6  -7   82.48    1.99
   0   6  -7   82.41    1.72
   0   6  -7   83.54    1.68
   0   6  -7   81.98    1.84
   0  -6   7   80.71    1.93
   0  -6   7   83.20    1.72
  -1   6  -7    3.66    0.31
  -1   6  -7    3.84    0.25
  -1   6  -7    3.97    0.16
  -1   6  -7    3.79    0.31
  -1   6  -7    3.97    0.18
   1  -6   7    3.38    0.28
   1  -6   7    3.31    0.21
  -2   6  -7   17.04    0.69
  -2   6  -7   16.51    0.67
  -2   6  -7   16.82    0.53
   2  -6   7   16.64    0.64
   2  -6   7   15.72    0.54
  -3   6  -7   18.43    0.73
  -3   6  -7   18.98    0.56
  -3   6  -7   17.91    0.74
   3  -6   7   17.44    0.69
   3  -6   7   18.37    0.63
  -4   6  -7   11.97    0.41
  -4   6  -7   11.09    0.59
  -4   6  -7   12.33    0.61
   4  -6   7   12.13    0.58
   4  -6   7   12.31    0.53
  -5   6  -7   34.77    1.20
  -5   6  -7   35.40    1.18
   5  -6   7   35.06    1.07
  -6   6  -7   35.84    1.29
  -6   6  -7   37.23    1.25
   6  -6   7   37.47    1.16
  -7   6  -7   48.14    1.50
  -7   6  -7   45.91    1.60
   7  -6   7   46.04    1.41
  -8   6  -7    8.58    0.59
  -8   6  -7    8.01    0.66
   8  -6   7    7.41    0.54
  -9   6  -7    9.07    0.75
   9  -6   7   10.52    0.66
  10   5  -7    6.91    0.42
  10   5  -7    6.49    0.46
 -10  -5   7    7.61    0.71
   9   5  -7   10.22    0.55
   9   5  -7   10.65    0.50
  -9  -5   7   10.62    0.77
   8   5  -7   40.41    1.09
   8   5  -7   40.62    1.18
   8   5  -7   39.24    1.09
  -8  -5   7   38.83    1.50
   7   5  -7   58.12    1.44
   7   5  -7   58.45    1.43
   7   5  -7   58.34    1.57
   7   5  -7   60.74    1.53
  -7  -5   7   58.50    1.82
   6   5  -7  222.44    4.48
   6   5  -7  216.06    4.37
   6   5  -7  220.92    4.54
   6   5  -7  215.09    4.40
  -6  -5   7  208.65    4.74
   5   5  -7  188.84    3.88
   5   5  -7  184.46    3.91
   5   5  -7  194.26    4.01
  -5  -5   7  190.59    4.14
   4   5  -7   13.04    0.54
   4   5  -7   13.37    0.49
  -4  -5   7   13.51    0.42
  -4  -5   7   13.59    0.60
   3   5  -7  174.59    3.64
   3   5  -7  171.90    3.53
  -3  -5   7  175.42    3.43
  -3  -5   7  168.30    3.66
   2   5  -7   64.52    1.48
   2   5  -7   65.87    1.57
  -2  -5   7   64.05    1.28
  -2  -5   7   61.99    1.56
   1   5  -7    4.26    0.25
   1   5  -7    4.20    0.30
   1   5  -7    4.27    0.14
  -1  -5   7    4.56    0.29
  -1  -5   7    4.45    0.18
   0   5  -7    2.26    0.13
   0   5  -7    1.47    0.17
   0   5  -7    1.27    0.20
   0   5  -7    2.22    0.14
   0   5  -7    1.48    0.19
   0  -5   7    1.60    0.13
   0  -5   7    1.47    0.19
  -1   5  -7    4.15    0.24
  -1   5  -7    4.05    0.15
  -1   5  -7    4.05    0.17
  -1   5  -7    4.03    0.29
   1  -5   7    4.11    0.22
   1  -5   7    3.79    0.27
  -2   5  -7   59.71    1.58
  -2   5  -7   62.48    1.25
  -2   5  -7   62.12    1.40
  -2   5  -7   61.65    1.23
  -2   5  -7   61.07    1.55
   2  -5   7   65.95    1.54
   2  -5   7   65.72    1.44
  -3   5  -7  169.46    3.63
  -3   5  -7  160.67    3.63
  -3   5  -7  175.34    3.39
   3  -5   7  168.03    3.57
   3  -5   7  172.61    3.50
  -4   5  -7   12.70    0.59
  -4   5  -7   11.94    0.58
  -4   5  -7   12.67    0.40
   4  -5   7   12.41    0.51
  -5   5  -7  183.61    4.05
  -5   5  -7  181.59    4.01
   5  -5   7  185.25    3.88
  -6   5  -7  207.99    4.64
  -6   5  -7  214.19    4.58
   6  -5   7  206.39    4.42
  -7   5  -7   55.95    1.77
  -7   5  -7   58.17    1.67
   7  -5   7   55.15    1.56
  -8   5  -7   36.09    1.41
  -8   5  -7   38.67    1.30
   8  -5   7   36.38    1.23
  -9   5  -7    9.86    0.75
   9  -5   7   10.13    0.63
 -10   5  -7    6.00    0.65
  10  -5   7    6.10    0.55
  10   4  -7   21.33    0.82
  10   4  -7   21.55    0.75
 -10  -4   7   21.68    1.13
   9   4  -7   12.36    0.53
   9   4  -7   13.47    0.60
  -9  -4   7   13.16    0.83
   8   4  -7   14.25    0.60
   8   4  -7   14.72    0.53
   8   4  -7   14.44    0.54
  -8  -4   7   13.69    0.82
   7   4  -7   48.41    1.21
  -7  -4   7   49.98    1.63
   6   4  -7   24.78    0.72
   6   4  -7   24.85    0.80
  -6  -4   7   25.03    0.99
   5   4  -7   13.83    0.52
   5   4  -7   12.21    0.45
  -5  -4   7   12.97    0.44
  -5  -4   7   12.58    0.62
   4   4  -7   14.90    0.50
   4   4  -7   15.27    0.55
  -4  -4   7   15.78    0.63
  -4  -4   7   15.76    0.47
   3   4  -7   27.02    0.72
   3   4  -7   25.67    0.76
  -3  -4   7   25.40    0.80
  -3  -4   7   25.44    0.65
   2   4  -7    7.55    0.35
  -2  -4   7    7.28    0.36
   1   4  -7   70.19    1.62
   1   4  -7   70.27    1.55
  -1  -4   7   72.27    1.44
   0   4  -7  460.23    8.86
   0   4  -7  457.89    8.97
   0   4  -7  465.71    8.96
   0  -4   7  456.08    9.32
   0  -4   7  466.63    8.85
  -1   4  -7   69.67    1.66
  -1   4  -7   71.90    1.64
  -1   4  -7   72.32    1.54
   1  -4   7   69.48    1.60
   1  -4   7   71.90    1.52
  -2   4  -7    7.67    0.18
  -2   4  -7    7.56    0.19
  -2   4  -7    7.83    0.37
   2  -4   7    6.86    0.31
   2  -4   7    6.76    0.33
  -3   4  -7   24.61    0.78
  -3   4  -7   23.93    0.81
   3  -4   7   25.08    0.72
  -4   4  -7   14.02    0.61
  -4   4  -7   14.95    0.61
   4  -4   7   14.90    0.55
  -5   4  -7   11.40    0.58
  -5   4  -7   12.43    0.37
  -5   4  -7   12.19    0.59
   5  -4   7   11.73    0.51
  -6   4  -7   23.83    0.95
  -6   4  -7   24.50    0.92
   6  -4   7   24.20    0.83
  -7   4  -7   47.94    1.55
  -7   4  -7   46.85    1.44
   7  -4   7   46.41    1.35
  -8   4  -7   13.69    0.71
  -8   4  -7   14.48    0.82
   8  -4   7   14.63    0.70
  -9   4  -7   12.22    0.82
   9  -4   7   12.42    0.68
 -10   4  -7   18.82    1.08
  10  -4   7   21.18    0.94
  11   3  -7   81.86    2.05
  11   3  -7   82.96    1.95
 -11  -3   7   83.25    2.87
 -11  -3   7   82.39    2.53
  10   3  -7   20.08    0.77
  10   3  -7   21.68    0.72
 -10  -3   7   21.70    1.09
   9   3  -7   21.03    0.69
   9   3  -7   19.99    0.74
  -9  -3   7   21.99    1.07
  -8  -3   7   18.77    0.93
   7   3  -7   44.52    1.09
  -7  -3   7   47.19    1.54
   6   3  -7   74.11    1.63
   6   3  -7   76.93    1.73
   6   3  -7   74.03    1.64
  -6  -3   7   73.53    2.05
  -6  -3   7   76.52    1.70
   5   3  -7  180.51    3.65
   5   3  -7  176.29    3.55
   5   3  -7  179.35    3.60
  -5  -3   7  175.93    3.93
  -5  -3   7  185.72    3.64
   4   3  -7   14.94    0.47
   4   3  -7   14.88    0.49
  -4  -3   7   15.13    0.47
   3   3  -7   92.79    1.97
   3   3  -7   95.67    2.01
  -3  -3   7   93.86    1.95
  -3  -3   7   94.75    2.12
   2   3  -7   33.66    0.84
   2   3  -7   32.82    0.81
   1   3  -7  305.09    5.89
  -1  -3   7  299.75    5.89
  -1  -3   7  298.77    5.79
   0   3  -7    1.02    0.13
   0  -3   7    1.14    0.14
   0  -3   7    1.23    0.10
  -1   3  -7  292.10    5.86
  -1   3  -7  295.06    5.81
   1  -3   7  299.34    5.74
   1  -3   7  302.27    5.80
  -2   3  -7   31.87    0.85
  -2   3  -7   32.54    0.91
   2  -3   7   32.57    0.84
   2  -3   7   32.49    0.81
   2  -3   7   34.09    0.66
  -3   3  -7   93.24    2.07
   3  -3   7   93.27    2.01
  -4   3  -7   14.21    0.57
   4  -3   7   14.22    0.52
  -5   3  -7  173.37    3.77
   5  -3   7  174.43    3.64
  -6   3  -7   72.42    1.94
   6  -3   7   70.43    1.75
  -7   3  -7   44.85    1.46
   7  -3   7   44.50    1.28
  -8   3  -7   15.79    0.85
   8  -3   7   17.48    0.74
  -9   3  -7   20.59    1.04
   9  -3   7   20.66    0.87
 -10   3  -7   20.81    1.10
  10  -3   7   20.21    0.90
 -11   3  -7   74.07    2.46
  11  -3   7   78.95    2.18
  11   2  -7   52.35    1.36
  11   2  -7   52.15    1.44
 -11  -2   7   55.00    2.16
 -11  -2   7   55.20    1.93
  10   2  -7    9.67    0.49
  10   2  -7   10.40    0.45
 -10  -2   7    9.54    0.72
 -10  -2   7    9.16    0.85
  -9  -2   7    4.98    0.52
   8   2  -7   12.14    0.52
  -8  -2   7   13.81    0.79
   7   2  -7   75.26    1.61
   7   2  -7   72.90    1.71
  -7  -2   7   76.27    1.78
  -7  -2   7   76.39    2.12
   6   2  -7   11.32    0.38
   6   2  -7   10.73    0.42
  -6  -2   7   11.54    0.46
  -6  -2   7   12.27    0.67
   5   2  -7   32.00    0.81
   5   2  -7   33.13    0.81
   5   2  -7   32.14    0.78
  -5  -2   7   32.23    0.87
  -5  -2   7   31.61    1.09
   4   2  -7  129.09    2.62
   4   2  -7  128.36    2.60
  -4  -2   7  129.47    2.68
  -4  -2   7  131.41    2.90
   3   2  -7  297.40    5.71
   3   2  -7  294.38    5.71
  -3  -2   7  297.07    5.74
  -3  -2   7  293.35    5.89
   2   2  -7  193.82    3.72
  -2  -2   7  190.18    3.72
  -2  -2   7  183.56    3.81
   1   2  -7    2.99    0.17
  -1  -2   7    3.12    0.19
  -1  -2   7    2.92    0.13
   0   2  -7    0.58    0.10
   0  -2   7    0.92    0.06
   0  -2   7    0.67    0.10
  -1   2  -7    3.11    0.17
   1  -2   7    3.14    0.09
   1  -2   7    3.10    0.16
   1  -2   7    2.73    0.16
  -2   2  -7  187.16    3.77
   2  -2   7  198.50    3.63
   2  -2   7  184.80    3.75
   2  -2   7  189.81    3.75
  -3   2  -7  280.40    5.61
   3  -2   7  288.71    5.57
  -4   2  -7  127.77    2.76
   4  -2   7  125.11    2.66
   4  -2   7  127.47    2.41
   4  -2   7  126.65    2.42
  -5   2  -7   31.74    1.01
   5  -2   7   32.40    0.66
   5  -2   7   30.12    0.89
   5  -2   7   32.47    0.64
  -6   2  -7   11.32    0.59
   6  -2   7   10.31    0.48
  -7   2  -7   75.08    2.07
   7  -2   7   73.69    1.84
  -8   2  -7   11.44    0.71
   8  -2   7   12.04    0.60
  -9   2  -7    4.30    0.49
   9  -2   7    4.52    0.41
 -10   2  -7    9.01    0.71
  10  -2   7    8.75    0.58
 -11   2  -7   48.59    1.89
  11  -2   7   50.85    1.59
  11   1  -7   54.88    1.50
 -11  -1   7   58.24    2.21
 -10  -1   7   51.41    2.01
 -10  -1   7   48.80    1.77
   9   1  -7   24.15    0.84
  -9  -1   7   25.32    1.29
  -9  -1   7   25.77    1.13
  -9  -1   7   23.97    0.88
   8   1  -7  113.96    2.61
  -8  -1   7  117.90    2.68
  -8  -1   7  123.18    3.05
   7   1  -7   81.14    1.88
  -7  -1   7   83.09    2.25
  -7  -1   7   80.54    1.93
   6   1  -7    1.69    0.20
   6   1  -7    1.38    0.12
  -6  -1   7    1.22    0.28
  -6  -1   7    1.84    0.23
   5   1  -7   54.33    1.17
   5   1  -7   55.46    1.28
  -5  -1   7   55.79    1.57
  -5  -1   7   54.20    1.33
   4   1  -7  147.80    2.89
   4   1  -7  145.35    2.87
  -4  -1   7  146.33    3.26
  -4  -1   7  146.78    3.02
   3   1  -7  250.53    4.70
  -3  -1   7  240.42    4.99
  -3  -1   7  245.83    4.84
   2   1  -7   13.24    0.34
  -2  -1   7   12.09    0.39
  -2  -1   7   12.34    0.45
   1   1  -7   74.76    1.47
  -1  -1   7   68.63    1.44
  -1  -1   7   70.68    1.52
   0  -1   7   17.94    0.44
   0  -1   7   17.86    0.39
   0  -1   7   18.67    0.46
  -1   1  -7   70.55    1.45
   1  -1   7   72.63    1.45
   1  -1   7   72.06    1.40
   1  -1   7   71.17    1.47
  -2   1  -7   12.73    0.38
   2  -1   7   12.90    0.28
   2  -1   7   11.95    0.38
   2  -1   7   12.66    0.32
   2  -1   7   12.62    0.29
  -3   1  -7  248.01    4.80
   3  -1   7  240.82    4.56
   3  -1   7  238.55    4.73
   3  -1   7  237.43    4.58
  -4   1  -7  150.22    3.10
   4  -1   7  142.32    2.77
   4  -1   7  142.43    2.75
   4  -1   7  140.29    2.95
  -5   1  -7   52.85    1.43
   5  -1   7   52.80    1.06
   5  -1   7   53.17    1.09
   5  -1   7   51.88    1.29
  -6   1  -7    1.43    0.26
   6  -1   7    1.49    0.11
   6  -1   7    1.55    0.10
   6  -1   7    1.31    0.20
  -7   1  -7   76.76    2.10
   7  -1   7   75.29    1.68
   7  -1   7   77.66    1.86
  -8   1  -7  112.49    2.91
   8  -1   7  111.32    2.59
  -9   1  -7   24.34    1.12
   9  -1   7   23.74    0.90
 -10   1  -7   47.13    1.75
  10  -1   7   45.46    1.42
 -11   1  -7   51.00    1.92
  11  -1   7   53.81    1.62
  11   0  -7    3.00    0.38
 -11   0   7    3.36    0.59
  10   0  -7    0.74    0.21
 -10   0   7    0.57    0.30
 -10   0   7    0.62    0.21
   9   0  -7   39.04    1.19
  -9   0   7   40.41    1.51
  -9   0   7   39.92    1.24
  -9   0   7   42.74    1.71
   8   0  -7    2.14    0.27
  -8   0   7    1.79    0.41
  -8   0   7    2.07    0.37
  -8   0   7    2.15    0.29
   7   0  -7    8.00    0.41
  -7   0   7    8.12    0.65
  -7   0   7    8.69    0.59
  -7   0   7    8.50    0.46
   6   0  -7   32.39    0.73
   6   0  -7   33.58    0.93
  -6   0   7   34.20    1.18
  -6   0   7   32.78    0.97
   5   0  -7  197.58    3.79
  -5   0   7  198.66    4.31
  -5   0   7  192.32    4.03
  -4   0   7  102.01    2.43
  -4   0   7  102.01    2.22
  -3   0   7  602.38   11.96
  -3   0   7  595.05   11.65
   2   0  -7  640.31   11.43
  -2   0   7  593.45   12.25
  -2   0   7  555.34   11.49
  -1   0   7   35.41    0.86
  -1   0   7   34.99    0.82
  -1   0   7   34.53    0.74
   0   0   7    0.56    0.08
  -1   0  -7   35.88    0.72
   1   0   7   35.24    0.72
   1   0   7   35.47    0.79
   1   0   7   35.47    0.74
   1   0   7   34.86    0.74
   1   0   7   35.68    0.72
  -2   0  -7  604.10   11.87
   2   0   7  579.76   11.78
   2   0   7  593.32   11.52
   2   0   7  610.30   11.57
   2   0   7  596.25   11.43
  -3   0  -7  594.86   12.23
   3   0   7  603.40   11.60
   3   0   7  598.86   11.62
   3   0   7  598.86   11.66
   3   0   7  608.66   11.53
  -4   0  -7  101.55    2.28
   4   0   7  100.65    1.99
   4   0   7  100.45    2.12
   4   0   7   99.31    1.96
  -5   0  -7  187.36    4.05
   5   0   7  185.60    3.82
   5   0   7  189.67    3.63
   5   0   7  190.40    3.66
  -6   0  -7   31.54    1.10
   6   0   7   31.45    0.71
   6   0   7   31.57    0.74
   6   0   7   32.27    0.90
  -7   0  -7    9.01    0.58
   7   0   7    7.85    0.30
   7   0   7    8.33    0.28
   7   0   7    7.70    0.42
  -8   0  -7    1.55    0.33
   8   0   7    1.87    0.26
   8   0   7    1.69    0.23
  -9   0  -7   38.71    1.50
   9   0   7   38.42    1.19
 -10   0  -7    0.93    0.31
  10   0   7    0.25    0.18
 -11   0  -7    3.87    0.59
  11   0   7    3.81    0.44
  11  -1  -7   54.24    1.64
 -11   1   7   55.92    1.71
 -11   1   7   57.15    2.18
  10  -1  -7   45.52    1.42
 -10   1   7   51.21    1.96
 -10   1   7   47.69    1.49
   9  -1  -7   23.15    0.87
  -9   1   7   23.87    1.21
  -9   1   7   23.80    0.92
   8  -1  -7  115.29    2.62
  -8   1   7  112.75    2.68
  -8   1   7  114.05    3.15
   7  -1  -7   79.45    1.92
  -7   1   7   80.99    2.24
  -7   1   7   78.99    1.99
  -7   1   7   82.84    2.41
   6  -1  -7    1.29    0.19
  -6   1   7    1.45    0.32
  -6   1   7    1.61    0.31
  -6   1   7    1.75    0.25
   5  -1  -7   53.19    1.28
  -5   1   7   52.54    1.34
  -5   1   7   50.96    1.51
  -5   1   7   50.25    1.62
  -4   1   7  129.34    2.96
  -4   1   7  138.78    2.80
  -4   1   7  123.16    3.05
  -3   1   7  243.27    4.50
  -3   1   7  218.16    4.61
  -3   1   7  208.43    4.67
  -2   1   7   11.68    0.33
  -2   1   7   11.78    0.47
  -2   1   7   11.48    0.41
  -1   1   7   64.10    1.49
  -1   1   7   71.42    1.45
  -1   1   7   68.30    1.38
  -1   1   7   68.95    1.48
   0   1   7   18.07    0.41
   0   1   7   17.13    0.44
   0   1   7   17.64    0.43
   0   1   7   16.25    0.38
   0   1   7   17.73    0.47
   0   1   7   17.74    0.41
   1   1   7   67.36    1.37
   1   1   7   66.38    1.32
   1   1   7   65.04    1.33
   1   1   7   67.49    1.34
   2   1   7   13.25    0.35
   2   1   7   12.32    0.36
   2   1   7   11.99    0.30
   2   1   7   12.13    0.32
   2   1   7   12.21    0.37
   3   1   7  240.91    4.58
   3   1   7  236.55    4.62
   3   1   7  235.27    4.55
   3   1   7  241.61    4.64
   3   1   7  236.97    4.63
   4   1   7  145.00    2.84
   4   1   7  144.08    2.92
   4   1   7  144.51    2.90
   4   1   7  143.06    2.81
   4   1   7  144.39    2.89
  -5  -1  -7   50.84    1.48
   5   1   7   52.48    1.14
   5   1   7   51.60    1.22
   5   1   7   51.13    1.17
   5   1   7   53.71    1.10
  -6  -1  -7    1.91    0.31
   6   1   7    1.59    0.17
   6   1   7    2.03    0.14
   6   1   7    1.25    0.18
   6   1   7    2.00    0.15
  -7  -1  -7   80.00    2.22
   7   1   7   77.77    1.64
   7   1   7   77.65    1.83
   7   1   7   77.94    1.69
  -8  -1  -7  112.42    2.98
   8   1   7  113.94    2.33
   8   1   7  114.76    2.57
   8   1   7  114.25    2.39
  -9  -1  -7   23.87    1.12
   9   1   7   23.79    0.85
 -10  -1  -7   45.98    1.70
  10   1   7   46.14    1.36
 -11  -1  -7   57.69    2.07
  11  -2  -7   52.74    1.62
 -11   2   7   51.79    1.67
 -11   2   7   52.38    2.07
  10  -2  -7    8.51    0.56
 -10   2   7    8.86    0.59
 -10   2   7    8.85    0.80
   9  -2  -7    4.90    0.41
  -9   2   7    4.50    0.57
  -9   2   7    5.20    0.44
   8  -2  -7   12.05    0.58
  -8   2   7   11.80    0.62
  -8   2   7   11.43    0.82
   7  -2  -7   72.94    1.78
  -7   2   7   69.16    2.19
  -7   2   7   70.37    1.84
   6  -2  -7   11.84    0.52
  -6   2   7   11.17    0.72
  -6   2   7   12.57    0.57
   5  -2  -7   30.92    0.88
  -5   2   7   28.75    1.11
  -5   2   7   30.81    0.94
  -4   2   7  123.01    2.88
  -4   2   7  124.65    2.70
  -3   2   7  275.38    5.63
  -3   2   7  285.39    5.73
  -3   2   7  288.68    5.39
  -2   2   7  180.85    3.75
  -2   2   7  191.41    3.75
  -2   2   7  187.16    3.59
  -2   2   7  181.48    3.60
  -1   2   7    4.11    0.18
  -1   2   7    3.29    0.18
  -1   2   7    3.76    0.14
  -1   2   7    3.19    0.21
  -1   2   7    3.31    0.15
  -1   2   7    3.48    0.16
   0   2   7    0.65    0.06
   0   2   7    0.62    0.07
   0   2   7    0.57    0.08
   0   2   7    0.81    0.13
   0   2   7    0.62    0.07
  -1  -2  -7    3.42    0.11
   1   2   7    3.10    0.14
   1   2   7    2.92    0.15
   1   2   7    3.55    0.17
   1   2   7    2.96    0.14
   1   2   7    2.94    0.16
  -2  -2  -7  185.44    3.54
   2   2   7  184.30    3.56
   2   2   7  189.25    3.60
   2   2   7  181.96    3.63
   2   2   7  185.66    3.59
   2   2   7  181.10    3.59
  -3  -2  -7  274.65    5.46
   3   2   7  283.13    5.46
   3   2   7  290.12    5.45
   3   2   7  284.65    5.47
   3   2   7  284.45    5.41
   3   2   7  280.96    5.48
  -4  -2  -7  123.95    2.60
   4   2   7  128.50    2.58
   4   2   7  127.88    2.53
   4   2   7  125.59    2.49
   4   2   7  125.54    2.56
   4   2   7  122.77    2.55
  -5  -2  -7   31.21    0.86
   5   2   7   30.40    0.81
   5   2   7   30.34    0.80
   5   2   7   31.18    0.77
   5   2   7   30.56    0.79
   5   2   7   31.59    0.73
  -6  -2  -7   10.76    0.48
   6   2   7   11.09    0.40
   6   2   7   11.95    0.44
   6   2   7   11.54    0.37
   6   2   7   11.80    0.42
   7   2   7   74.13    1.56
   7   2   7   72.35    1.69
   7   2   7   72.02    1.62
   7   2   7   71.49    1.61
  -8  -2  -7   12.27    0.76
   8   2   7   11.27    0.40
   8   2   7   11.82    0.52
   8   2   7   11.41    0.45
  -9  -2  -7    4.62    0.54
   9   2   7    4.31    0.29
   9   2   7    4.51    0.26
   9   2   7    5.24    0.48
 -10  -2  -7    9.09    0.74
 -11  -2  -7   50.39    1.89
  11  -3  -7   79.40    2.21
 -11   3   7   78.37    2.70
 -11   3   7   81.17    2.31
  10  -3  -7   20.92    0.91
 -10   3   7   22.07    0.98
 -10   3   7   20.51    1.22
   9  -3  -7   18.81    0.81
  -9   3   7   19.28    1.13
  -9   3   7   19.57    0.88
   8  -3  -7   17.06    0.74
  -8   3   7   18.54    1.05
  -8   3   7   17.55    0.80
   7  -3  -7   42.39    1.23
  -7   3   7   42.68    1.30
  -7   3   7   40.52    1.56
   6  -3  -7   70.51    1.73
  -6   3   7   66.63    2.04
  -6   3   7   71.55    1.82
   5  -3  -7  173.04    3.66
  -5   3   7  176.89    3.96
  -5   3   7  171.90    3.74
  -4   3   7   14.10    0.40
  -4   3   7   14.96    0.64
  -4   3   7   14.16    0.58
  -3   3   7   94.62    2.10
  -3   3   7   89.99    1.87
  -3   3   7   91.03    1.90
  -3   3   7   90.17    2.07
  -2   3   7   32.86    0.86
  -2   3   7   32.91    0.75
  -2   3   7   31.93    0.70
  -2   3   7   32.18    0.78
  -2   3   7   32.23    0.89
  -2   3   7   31.73    0.72
  -2   3   7   31.99    0.73
  -1   3   7  294.39    5.60
  -1   3   7  294.20    5.79
  -1   3   7  297.73    5.59
  -1   3   7  292.45    5.56
  -1   3   7  287.19    5.74
  -1   3   7  291.87    5.62
  -1   3   7  287.07    5.69
   0   3   7    1.55    0.15
   0   3   7    1.15    0.12
   0   3   7    1.20    0.11
   0   3   7    0.96    0.09
   0   3   7    1.08    0.15
  -1  -3  -7  312.58    5.58
   1   3   7  286.46    5.54
   1   3   7  295.04    5.50
   1   3   7  288.26    5.47
   1   3   7  284.47    5.50
   1   3   7  265.44    5.54
   1   3   7  273.30    5.67
  -2  -3  -7   32.85    0.71
   2   3   7   32.07    0.73
   2   3   7   32.85    0.76
   2   3   7   32.07    0.79
   2   3   7   31.10    0.74
  -3  -3  -7   92.87    1.91
   3   3   7   93.88    1.88
   3   3   7   93.84    1.94
   3   3   7   94.75    1.96
   3   3   7   94.12    1.92
   3   3   7   92.41    1.89
   3   3   7   89.04    1.86
  -4  -3  -7   14.29    0.50
   4   3   7   15.15    0.42
   4   3   7   14.76    0.47
   4   3   7   15.26    0.48
   4   3   7   14.57    0.43
   4   3   7   15.57    0.46
  -5  -3  -7  169.18    3.55
   5   3   7  170.61    3.39
   5   3   7  168.17    3.42
   5   3   7  174.44    3.45
   5   3   7  173.90    3.47
   5   3   7  170.48    3.49
  -6  -3  -7   70.65    1.72
   6   3   7   70.58    1.58
   6   3   7   71.60    1.65
   6   3   7   70.73    1.60
   6   3   7   72.19    1.59
   6   3   7   68.74    1.53
  -7  -3  -7   40.89    1.22
   7   3   7   43.54    1.04
   7   3   7   43.78    1.11
   7   3   7   43.44    1.09
   7   3   7   44.50    1.18
   7   3   7   45.12    1.11
   8   3   7   17.53    0.60
   8   3   7   17.59    0.55
   8   3   7   18.29    0.68
   8   3   7   16.36    0.59
  -9  -3  -7   22.59    1.14
   9   3   7   20.53    0.64
   9   3   7   21.01    0.80
   9   3   7   20.43    0.69
 -10  -3  -7   21.47    1.15
  10   3   7   20.90    0.84
  10   3   7   21.55    0.67
  10   3   7   21.75    0.74
 -11  -3  -7   82.88    2.64
  11   3   7   82.24    2.16
  10  -4  -7   21.09    0.93
 -10   4   7   20.38    0.98
 -10   4   7   19.23    1.21
   9  -4  -7   11.64    0.66
  -9   4   7   12.88    0.94
  -9   4   7   12.33    0.72
   8  -4  -7   13.59    0.67
  -8   4   7   13.70    0.72
  -8   4   7   12.56    0.88
   7  -4  -7   45.46    1.32
  -7   4   7   46.99    1.41
  -7   4   7   40.87    1.58
   6  -4  -7   23.32    0.82
  -6   4   7   23.34    1.02
  -6   4   7   23.24    0.89
   5  -4  -7   11.43    0.52
  -5   4   7   12.31    0.65
  -5   4   7   12.05    0.59
   4  -4  -7   14.97    0.57
  -4   4   7   15.79    0.66
  -4   4   7   14.40    0.61
  -4   4   7   14.52    0.46
  -3   4   7   26.01    0.82
  -3   4   7   25.54    0.69
  -3   4   7   24.69    0.61
  -3   4   7   25.57    0.66
  -3   4   7   25.21    0.82
  -2   4   7    6.87    0.26
  -2   4   7    6.95    0.26
  -2   4   7    6.90    0.22
  -2   4   7    7.49    0.25
  -2   4   7    6.81    0.36
  -2   4   7    6.63    0.31
  -2   4   7    7.57    0.35
  -1   4   7   70.25    1.42
  -1   4   7   69.31    1.46
  -1   4   7   69.30    1.59
  -1   4   7   70.21    1.56
  -1   4   7   70.54    1.49
  -1   4   7   70.64    1.61
  -1   4   7   70.87    1.45
   0   4   7  437.62    8.44
   0   4   7  427.94    8.56
   0   4   7  447.42    8.73
   0   4   7  460.00    8.40
   0   4   7  438.02    8.50
   0   4   7  441.09    8.44
   0   4   7  431.20    8.47
  -1  -4  -7   73.55    1.47
   1   4   7   66.43    1.64
   1   4   7   68.05    1.51
   1   4   7   69.54    1.43
   1   4   7   69.60    1.47
   1   4   7   69.97    1.50
   1   4   7   69.92    1.46
  -2  -4  -7    7.20    0.26
   2   4   7    7.85    0.27
   2   4   7    8.18    0.30
   2   4   7    7.61    0.26
   2   4   7    7.76    0.28
   2   4   7    7.06    0.30
  -3  -4  -7   25.78    0.64
   3   4   7   24.08    0.61
   3   4   7   23.30    0.82
   3   4   7   24.92    0.65
   3   4   7   25.02    0.66
   3   4   7   24.39    0.68
   3   4   7   24.00    0.59
  -4  -4  -7   14.86    0.50
   4   4   7   15.20    0.44
   4   4   7   14.68    0.48
   4   4   7   14.54    0.49
   4   4   7   14.47    0.42
   4   4   7   14.04    0.47
  -5  -4  -7   13.34    0.53
   5   4   7   11.68    0.44
   5   4   7   12.00    0.39
   5   4   7   11.72    0.45
   5   4   7   11.86    0.40
   5   4   7   12.59    0.47
  -6  -4  -7   24.01    0.81
   6   4   7   23.97    0.75
   6   4   7   24.26    0.73
   6   4   7   23.61    0.71
   6   4   7   23.54    0.66
   7   4   7   47.98    1.22
   7   4   7   49.33    1.29
   7   4   7   48.76    1.23
   7   4   7   47.62    1.16
   8   4   7   14.64    0.51
   8   4   7   14.66    0.56
   8   4   7   13.50    0.54
   8   4   7   15.09    0.63
   9   4   7   11.66    0.53
   9   4   7   12.67    0.61
   9   4   7   12.69    0.49
 -10  -4  -7   20.61    1.17
  10   4   7   20.80    0.84
  10   4   7   20.84    0.68
  10   4   7   20.00    0.74
  10  -5  -7    7.16    0.56
 -10   5   7    6.35    0.76
 -10   5   7    6.80    0.60
   9  -5  -7    9.55    0.61
  -9   5   7    9.32    0.66
  -9   5   7    9.08    0.82
   8  -5  -7   37.59    1.23
  -8   5   7   37.38    1.32
  -8   5   7   33.41    1.50
   7  -5  -7   55.83    1.56
  -7   5   7   53.02    1.83
  -7   5   7   53.72    1.63
   6  -5  -7  205.37    4.42
  -6   5   7  208.92    4.55
  -6   5   7  208.84    4.73
   5  -5  -7  180.78    3.90
  -5   5   7  182.93    4.11
  -5   5   7  185.28    4.02
   4  -5  -7   12.18    0.53
  -4   5   7   12.50    0.46
  -4   5   7   12.36    0.60
  -4   5   7   12.63    0.37
  -4   5   7   12.24    0.58
   3  -5  -7  165.36    3.55
  -3   5   7  174.22    3.42
  -3   5   7  170.35    3.52
  -3   5   7  171.37    3.32
  -3   5   7  171.15    3.65
  -3   5   7  170.73    3.67
  -3   5   7  173.22    3.38
  -2   5   7   65.32    1.60
  -2   5   7   64.14    1.39
  -2   5   7   65.11    1.33
  -2   5   7   63.23    1.55
  -2   5   7   65.22    1.40
  -2   5   7   64.10    1.53
  -2   5   7   65.42    1.37
  -1   5   7    4.32    0.27
  -1   5   7    4.23    0.18
  -1   5   7    4.34    0.20
  -1   5   7    4.09    0.20
  -1   5   7    4.19    0.28
  -1   5   7    4.55    0.29
  -1   5   7    3.91    0.22
   0  -5  -7    1.63    0.15
   0   5   7    1.55    0.12
   0   5   7    1.27    0.16
   0   5   7    1.46    0.16
   0   5   7    1.66    0.14
   0   5   7    1.40    0.17
   0   5   7    1.29    0.12
  -1  -5  -7    4.56    0.23
   1   5   7    4.19    0.23
   1   5   7    3.88    0.19
   1   5   7    4.75    0.25
   1   5   7    3.72    0.30
   1   5   7    4.34    0.20
   1   5   7    4.13    0.22
  -2  -5  -7   66.86    1.38
   2   5   7   60.26    1.36
   2   5   7   62.32    1.31
   2   5   7   60.30    1.34
   2   5   7   60.91    1.32
   2   5   7   59.29    1.58
   2   5   7   60.03    1.40
  -3  -5  -7  175.65    3.41
   3   5   7  167.43    3.40
   3   5   7  159.38    3.67
   3   5   7  168.49    3.35
   3   5   7  170.46    3.45
   3   5   7  169.21    3.39
  -4  -5  -7   13.40    0.48
   4   5   7   13.51    0.43
   4   5   7   12.42    0.48
   4   5   7   13.46    0.65
   4   5   7   12.39    0.45
   4   5   7   13.01    0.46
  -5  -5  -7  183.11    3.84
   5   5   7  181.10    3.77
   5   5   7  187.28    3.77
   5   5   7  186.89    3.70
   5   5   7  184.40    3.80
   6   5   7  216.38    4.33
   6   5   7  211.06    4.34
   6   5   7  209.66    4.35
   6   5   7  211.68    4.24
   7   5   7   58.29    1.37
   7   5   7   59.12    1.46
   7   5   7   57.31    1.44
   7   5   7   56.54    1.48
   8   5   7   38.11    1.08
   8   5   7   35.81    1.12
[truncated: 662,440 more chars]
