# Supplementary material for: Structure of Λ(δλλ)-[Co(en)3]I3(I)2
Source: Acta Crystallogr E Crystallogr Commun. 2021 Mar 31;77(Pt 4):446–9. doi: 10.1107/S2056989021002826 (PMC8025864; doi:10.1107/S2056989021002826)
Supplement: Supplementary file 2 [file e-77-00446-Isup2.hkl]

data_I                                                                          
_shelx_title ' nd1905_a.res in P2(1)2(1)2(1)'                                   
_shelx_refln_list_code          4                                               
_shelx_F_calc_maximum      494.31                                               
_exptl_crystal_F_000      1576.00                                               
_reflns_d_resolution_high  0.7485                                               
                                                                                
loop_                                                                           
 _space_group_symop_operation_xyz                                               
 'x, y, z'                                                                      
 '-x+1/2, -y, z+1/2'                                                            
 '-x, y+1/2, -z+1/2'                                                            
 'x+1/2, -y+1/2, -z'                                                            
                                                                                
_cell_length_a     8.7508                                                       
_cell_length_b     8.8333                                                       
_cell_length_c    25.9821                                                       
_cell_angle_alpha  90.000                                                       
_cell_angle_beta   90.000                                                       
_cell_angle_gamma  90.000                                                       
                                                                                
_shelx_F_squared_multiplier     1.000                                           
                                                                                
loop_                                                                           
 _refln_index_h                                                                 
 _refln_index_k                                                                 
 _refln_index_l                                                                 
 _refln_F_squared_calc                                                          
 _refln_F_squared_meas                                                          
 _refln_F_squared_sigma                                                         
 _refln_observed_status                                                         
   2   0   0      68162.66      67786.51       932.21 o                         
   4   0   0         17.01        381.20        35.00 o                         
   6   0   0      26907.19      26972.19       223.55 o                         
   8   0   0      37106.09      37066.26       395.07 o                         
  10   0   0       4213.23       4303.51       141.77 o                         
   1   1   0      28619.02      28208.07       290.62 o                         
   2   1   0      12692.40      13127.05        96.56 o                         
   3   1   0       1782.86       1931.08        26.70 o                         
   4   1   0      26143.83      25424.71       200.44 o                         
   5   1   0       2984.35       3044.45        33.58 o                         
   6   1   0     115395.81     112671.11      1191.65 o                         
   7   1   0       3700.05       3941.39        44.10 o                         
   8   1   0      30279.19      30157.55       220.51 o                         
   9   1   0       4049.64       4155.27        66.13 o                         
  10   1   0       4972.34       5151.59       105.79 o                         
  11   1   0        259.13        385.24        49.01 o                         
   1   2   0         14.16         79.16         8.42 o                         
   2   2   0       9325.57       9545.68        66.00 o                         
   3   2   0      39844.85      40269.24       250.66 o                         
   4   2   0      16449.78      16416.49       118.79 o                         
   5   2   0       3705.27       3960.47        40.62 o                         
   6   2   0      36360.96      36331.21       251.89 o                         
   7   2   0      13353.66      13608.08       127.12 o                         
   8   2   0      29457.60      29707.20       270.81 o                         
   9   2   0        259.34        383.54        25.35 o                         
  10   2   0       3344.83       3413.75        69.22 o                         
  11   2   0       3564.95       3684.71       160.63 o                         
   1   3   0        249.80        363.18        13.68 o                         
   2   3   0       5406.17       5296.00        38.73 o                         
   3   3   0      51017.66      50636.02       315.02 o                         
   4   3   0      93098.47      90677.77       555.70 o                         
   5   3   0        341.23        388.88        16.95 o                         
   6   3   0       2587.49       2698.93        35.36 o                         
   7   3   0       3197.59       3292.02        45.65 o                         
   8   3   0        505.22        518.91        44.13 o                         
   9   3   0      17826.35      17796.16       310.00 o                         
  10   3   0        228.56        276.21        28.45 o                         
  11   3   0       1194.19       1209.10        42.72 o                         
   0   4   0       8688.41       8887.84        74.30 o                         
   1   4   0       3701.39       3871.56        30.60 o                         
   2   4   0       6422.71       6464.09        45.42 o                         
   3   4   0     110819.59     107401.49       655.11 o                         
   4   4   0       2817.66       2906.76        32.14 o                         
   5   4   0      24258.81      24133.61       177.99 o                         
   6   4   0       8489.20       8625.77        85.62 o                         
   7   4   0          0.48         91.74        19.33 o                         
   8   4   0      22591.84      22257.89       300.50 o                         
   9   4   0      25010.37      24753.38       434.78 o                         
  10   4   0       2796.89       2799.68        87.29 o                         
   1   5   0      41720.98      41899.20       213.69 o                         
   2   5   0       2259.65       2368.90        23.53 o                         
   3   5   0      92732.84      90496.31       504.96 o                         
   4   5   0       8134.49       8139.04        67.64 o                         
   5   5   0         60.03        219.18        47.35 o                         
   6   5   0       3091.72       3232.71        46.51 o                         
   7   5   0        478.53        527.15        32.05 o                         
   8   5   0          0.33         49.53        12.49 o                         
   9   5   0      14477.19      14435.81       276.11 o                         
  10   5   0       7931.23       7937.56       150.65 o                         
   0   6   0        326.22        396.24        11.77 o                         
   1   6   0       7394.84       7473.75        47.83 o                         
   2   6   0         17.82        109.32         8.27 o                         
   3   6   0      20903.24      20953.14       138.35 o                         
   4   6   0      21144.91      20976.67       149.05 o                         
   5   6   0       5528.07       5799.14        62.33 o                         
   6   6   0       6708.85       6918.98        72.99 o                         
   7   6   0        573.45        736.92        45.56 o                         
   8   6   0       1317.53       1369.42        36.90 o                         
   9   6   0      15980.45      15994.66       163.64 o                         
  10   6   0       1192.80       1354.53        56.99 o                         
   1   7   0         98.13        158.65        11.13 o                         
   2   7   0       4841.92       4964.39        42.60 o                         
   3   7   0       5726.68       5911.35        54.57 o                         
   4   7   0        679.23        732.75        20.97 o                         
   5   7   0      39807.46      39506.65       283.33 o                         
   6   7   0       4011.10       4120.77        54.84 o                         
   7   7   0         47.66         95.45        14.16 o                         
   8   7   0         34.47        126.58        19.35 o                         
   9   7   0        926.85       1012.79        38.28 o                         
   0   8   0      65775.57      64248.12       528.60 o                         
   1   8   0      23977.12      23811.38       151.91 o                         
   2   8   0       4652.70       4751.62        51.95 o                         
   3   8   0       8868.88       8759.22        75.54 o                         
   4   8   0       1104.04       1157.73        33.89 o                         
   5   8   0       1348.44       1502.90        32.08 o                         
   6   8   0       3842.97       3833.22        54.87 o                         
   7   8   0       1900.17       1993.73        43.10 o                         
   8   8   0       2274.51       2318.75        54.11 o                         
   1   9   0       2067.01       2163.30        38.32 o                         
   2   9   0       2679.40       2654.98        41.54 o                         
   3   9   0        910.35        950.90        24.45 o                         
   4   9   0       2484.50       2582.18        44.30 o                         
   5   9   0      36022.44      36045.29       273.71 o                         
   6   9   0      25009.43      25112.67       223.61 o                         
   7   9   0        122.33        173.99        21.40 o                         
   0  10   0      37105.35      37014.54       494.92 o                         
   1  10   0      21600.76      21391.85       173.97 o                         
   2  10   0      10508.08      10586.46       103.34 o                         
   3  10   0      13966.73      13893.14       137.53 o                         
   4  10   0       3011.36       3056.42        54.70 o                         
   5  10   0        283.65        355.92        24.10 o                         
   6  10   0          3.52         39.15        15.02 o                         
   1  11   0       7964.56       7922.78       113.45 o                         
   2  11   0       3922.28       3929.59        58.04 o                         
   3  11   0        671.60        702.41        31.07 o                         
   4  11   0       1425.12       1511.46        41.57 o                         
   1   0   1        965.00       1182.30        22.95 o                         
   2   0   1      22576.21      23340.55       162.80 o                         
   3   0   1       4681.23       5084.43        44.16 o                         
   4   0   1       6953.22       7113.44        57.70 o                         
   5   0   1       2988.32       3028.31        41.30 o                         
   6   0   1      88063.22      85540.97       560.37 o                         
   7   0   1       3862.53       4039.02        51.06 o                         
   8   0   1       3678.88       3751.22        44.61 o                         
   9   0   1        985.17       1109.27        33.72 o                         
  10   0   1      21536.98      21488.94       286.63 o                         
  11   0   1      24764.51      24834.74       329.55 o                         
 -11   1   1       2552.33       2709.77       105.21 o                         
 -10   1   1       5813.94       5926.89        87.10 o                         
  -9   1   1       5940.41       6118.16        94.52 o                         
  -8   1   1      10949.92      11166.06        96.24 o                         
  -7   1   1      11825.00      11879.00       114.48 o                         
  -6   1   1      40303.02      40225.41       387.44 o                         
  -5   1   1      34094.96      34200.50       273.84 o                         
  -4   1   1       7667.38       7779.45        78.14 o                         
  -3   1   1      12937.02      13394.35       115.88 o                         
  -2   1   1      38606.18      38913.37       461.90 o                         
  -1   1   1        975.16       1014.61        10.95 o                         
   0   1   1       4891.31       5367.76        34.99 o                         
   1   1   1        803.29        890.85        44.47 o                         
   2   1   1      37924.48      38976.83       251.34 o                         
   3   1   1      12847.63      13366.77        95.53 o                         
   4   1   1       8036.54       8207.04        65.47 o                         
   5   1   1      35044.08      36027.88       241.08 o                         
   6   1   1      40603.90      40126.06       275.85 o                         
   7   1   1      11621.75      11577.41       103.45 o                         
   8   1   1      10743.16      10878.79        96.18 o                         
   9   1   1       5911.91       6121.30        79.60 o                         
  10   1   1       5894.50       5851.84       121.23 o                         
  11   1   1       2505.49       2731.15       104.54 o                         
 -11   2   1       2178.72       2305.82        98.87 o                         
 -10   2   1      19757.15      20133.02       215.20 o                         
  -9   2   1      12040.58      12005.70       141.83 o                         
  -8   2   1      25937.17      25971.43       259.68 o                         
  -7   2   1       1744.80       1772.71        29.79 o                         
  -6   2   1      20620.05      20921.30       178.61 o                         
  -5   2   1      16457.56      16195.60       129.49 o                         
  -4   2   1       7915.31       7800.03        65.22 o                         
  -3   2   1      35187.16      35676.02       248.86 o                         
  -2   2   1      64270.86      62649.55       403.18 o                         
  -1   2   1      47638.71      46760.58       306.40 o                         
   1   2   1      46065.48      45279.52       264.51 o                         
   2   2   1      64069.52      61940.70       381.68 o                         
   3   2   1      33843.41      34384.96       207.42 o                         
   4   2   1       8049.85       7931.36        67.68 o                         
   5   2   1      16519.71      16361.54       121.92 o                         
   6   2   1      20225.78      20407.24       152.53 o                         
   7   2   1       1611.93       1643.85        28.69 o                         
   8   2   1      25696.25      25878.48       240.32 o                         
   9   2   1      12092.86      12057.82       171.93 o                         
  10   2   1      20319.54      20568.43       216.40 o                         
  11   2   1       2070.94       2096.49        95.23 o                         
 -11   3   1       1390.04       1485.24        46.85 o                         
 -10   3   1       1727.35       1699.96        49.40 o                         
  -9   3   1       3122.60       3267.41        98.23 o                         
  -8   3   1       1900.18       1898.98        43.66 o                         
  -7   3   1      17547.09      17578.55       161.05 o                         
  -6   3   1      23750.39      24106.76       176.25 o                         
  -5   3   1       2251.39       2297.21        32.04 o                         
  -4   3   1        265.35        279.98        10.62 o                         
  -3   3   1      54072.88      52527.46       326.18 o                         
  -2   3   1      56051.38      54482.30       306.39 o                         
  -1   3   1      49702.11      49145.05       262.13 o                         
   0   3   1       3410.59       3574.43        22.30 o                         
   1   3   1      49623.24      48781.82       281.62 o                         
   2   3   1      57073.88      55404.54       295.70 o                         
   3   3   1      53712.37      52013.80       323.53 o                         
   4   3   1        257.33        291.86        18.10 o                         
   5   3   1       2192.19       2318.16        53.69 o                         
   6   3   1      23540.87      23787.67       192.78 o                         
   7   3   1      17959.78      18052.22       160.97 o                         
   8   3   1       2022.54       2143.27        44.27 o                         
   9   3   1       3063.21       3150.51        64.12 o                         
  10   3   1       1606.02       1572.39        47.69 o                         
  11   3   1       1268.61       1392.80        45.88 o                         
 -10   4   1       3714.55       3772.62        98.60 o                         
  -9   4   1      14433.75      14510.13       215.16 o                         
  -8   4   1      35501.73      35734.51       402.38 o                         
  -7   4   1       2764.67       2873.79        47.57 o                         
  -6   4   1      18461.47      18440.46       153.82 o                         
  -5   4   1       3562.69       3599.68        42.97 o                         
  -4   4   1       3452.65       3638.16        39.23 o                         
  -3   4   1      47072.33      46741.95       294.04 o                         
  -2   4   1      30416.52      30262.43       162.36 o                         
  -1   4   1      19513.64      19867.61       101.81 o                         
   0   4   1      19188.34      18515.05        95.45 o                         
   1   4   1      19541.42      19991.30       108.99 o                         
   2   4   1      30573.72      30189.54       174.95 o                         
   3   4   1      46771.66      46356.11       292.55 o                         
   4   4   1       3315.28       3558.48        42.18 o                         
   5   4   1       3489.47       3585.83        45.54 o                         
   6   4   1      18498.82      18786.24       165.82 o                         
   7   4   1       2757.00       2839.94        46.15 o                         
   8   4   1      35678.60      35358.95       372.36 o                         
   9   4   1      14406.44      14319.48       176.09 o                         
  10   4   1       3525.28       3508.61        74.42 o                         
 -10   5   1       2828.07       2720.44        72.80 o                         
  -9   5   1       4479.67       4364.37        83.30 o                         
  -8   5   1       1895.81       2058.95        52.19 o                         
  -7   5   1       5385.76       5481.25        97.49 o                         
  -6   5   1       9372.56       9332.92        88.35 o                         
  -5   5   1       5877.04       5864.44        61.29 o                         
  -4   5   1      29283.95      29559.71       198.20 o                         
  -3   5   1      37948.96      37946.32       214.43 o                         
  -2   5   1       5823.68       5936.10        40.51 o                         
  -1   5   1       4276.34       4499.92        31.15 o                         
   0   5   1      19595.62      19532.15       102.35 o                         
   1   5   1       4351.31       4549.95        31.11 o                         
   2   5   1       5744.01       5814.75        43.62 o                         
   3   5   1      39095.46      38995.16       224.90 o                         
   4   5   1      29412.12      29423.11       197.18 o                         
   5   5   1       5796.37       5768.23        59.96 o                         
   6   5   1       9407.07       9475.62        94.09 o                         
   7   5   1       5115.41       5091.34        68.48 o                         
   8   5   1       2109.85       2170.44        47.13 o                         
   9   5   1       4518.24       4360.76        82.67 o                         
  10   5   1       2777.51       2756.51        67.11 o                         
 -10   6   1       2215.53       2285.72        78.38 o                         
  -9   6   1        905.65       1053.42        72.54 o                         
  -8   6   1      17525.45      17255.08       270.69 o                         
  -7   6   1      14799.53      14717.13       165.18 o                         
  -6   6   1       8048.22       8244.03        82.33 o                         
  -5   6   1      23728.51      23840.24       180.05 o                         
  -4   6   1       2326.14       2299.80        32.36 o                         
  -3   6   1      27374.44      27286.49       165.50 o                         
  -2   6   1      24768.34      24927.83       140.67 o                         
  -1   6   1      11202.50      11260.71        66.67 o                         
   0   6   1      36023.91      35586.09       180.36 o                         
   1   6   1      11133.21      11247.06        66.90 o                         
   2   6   1      25122.06      25237.40       147.22 o                         
   3   6   1      27613.66      27583.98       186.45 o                         
   4   6   1       2477.47       2521.92        32.47 o                         
   5   6   1      23670.49      23659.96       180.10 o                         
   6   6   1       8035.46       8375.08        83.12 o                         
   7   6   1      14644.02      14694.18       145.18 o                         
   8   6   1      17291.20      16971.13       205.48 o                         
   9   6   1        924.95        993.81        34.94 o                         
  10   6   1       2093.33       2156.65        59.69 o                         
  -9   7   1       1563.50       1563.26        60.40 o                         
  -8   7   1       2639.62       2722.34        53.74 o                         
  -7   7   1       3498.45       3547.89        62.20 o                         
  -6   7   1      12118.51      12284.09       112.07 o                         
  -5   7   1       3051.70       3119.26        44.27 o                         
  -4   7   1      13416.11      13569.87       114.76 o                         
  -3   7   1      16625.80      16761.17       119.27 o                         
  -2   7   1       2049.07       2178.40        25.43 o                         
  -1   7   1      21272.80      21082.33       122.40 o                         
   0   7   1       7727.38       7827.86        52.64 o                         
   1   7   1      21005.90      21045.83       127.67 o                         
   2   7   1       1960.00       2078.05        24.29 o                         
   3   7   1      16871.24      16902.47       125.30 o                         
   4   7   1      13609.36      13822.13       115.91 o                         
   5   7   1       3025.88       3084.01        44.48 o                         
   6   7   1      12029.13      12278.26       112.82 o                         
   7   7   1       3439.17       3397.89        57.54 o                         
   8   7   1       2658.74       2754.23        53.74 o                         
   9   7   1       1641.34       1623.01        43.77 o                         
  -8   8   1       2159.70       2142.55        52.62 o                         
  -7   8   1       8584.05       8655.63        99.51 o                         
  -6   8   1       7951.62       8163.70        90.41 o                         
  -5   8   1      15273.18      15164.63       131.39 o                         
  -4   8   1       4093.53       4148.21        50.74 o                         
  -3   8   1      10235.81      10423.54        90.56 o                         
  -2   8   1       3600.53       3760.96        44.96 o                         
  -1   8   1       5429.52       5473.47        48.27 o                         
   0   8   1      43560.64      42972.54       268.56 o                         
   1   8   1       5312.29       5334.93        47.75 o                         
   2   8   1       3793.17       3904.92        45.69 o                         
   3   8   1      10346.61      10519.69        85.65 o                         
   4   8   1       4390.01       4536.75        55.36 o                         
   5   8   1      15173.20      15182.05       132.06 o                         
   6   8   1       7954.06       8081.05        87.06 o                         
   7   8   1       8637.27       8589.92       113.93 o                         
   8   8   1       2193.54       2250.46        50.55 o                         
  -7   9   1        835.54        919.54        39.63 o                         
  -6   9   1       2800.59       3006.11        54.61 o                         
  -5   9   1       5779.71       5971.88        74.07 o                         
  -4   9   1       3719.27       3712.50        53.99 o                         
  -3   9   1        797.69        882.34        24.99 o                         
  -2   9   1          6.36         68.44        12.35 o                         
  -1   9   1       7464.51       7440.86        76.84 o                         
   0   9   1       6792.68       6798.05        63.64 o                         
   1   9   1       7530.70       7611.41        77.62 o                         
   2   9   1          9.30         65.18        10.38 o                         
   3   9   1        816.77        894.64        25.73 o                         
   4   9   1       3739.44       3705.94        54.24 o                         
   5   9   1       5877.32       6032.08        74.84 o                         
   6   9   1       2559.19       2731.22        52.42 o                         
   7   9   1        762.14        886.77        36.81 o                         
  -6  10   1       2781.63       2812.55        59.60 o                         
  -5  10   1       1589.91       1624.33        39.51 o                         
  -4  10   1        842.06        908.75        31.49 o                         
  -3  10   1       5112.96       5225.57        71.53 o                         
  -2  10   1      10756.30      10702.10       104.19 o                         
  -1  10   1        493.30        565.09        23.26 o                         
   0  10   1       1412.66       1589.61        44.79 o                         
   1  10   1        531.35        582.05        23.50 o                         
   2  10   1      10769.29      10723.01       104.79 o                         
   3  10   1       4989.98       5089.86        70.98 o                         
   4  10   1        858.84        910.08        31.61 o                         
   5  10   1       1745.78       1775.83        40.81 o                         
   6  10   1       2648.51       2670.41        54.57 o                         
  -4  11   1      11872.26      11947.84       130.54 o                         
  -3  11   1       2055.00       2134.33        46.81 o                         
  -2  11   1       4944.16       4943.94        65.94 o                         
  -1  11   1        774.20        847.56        38.12 o                         
   0  11   1         16.69         74.50        25.44 o                         
   1  11   1        800.55        937.87        50.16 o                         
   2  11   1       4995.45       4980.25        66.64 o                         
   3  11   1       2158.13       2210.70        47.65 o                         
   4  11   1      11932.47      12079.61       131.63 o                         
   0   0   2       3222.83       3360.04        68.71 o                         
   1   0   2         66.08        358.36        28.27 o                         
   2   0   2      35903.01      36472.16       523.45 o                         
   3   0   2       1377.93       1544.98        27.68 o                         
   4   0   2      79641.45      77878.59       881.13 o                         
   5   0   2      30286.91      30173.29       240.14 o                         
   6   0   2      10414.68      10228.62        79.63 o                         
   7   0   2        544.31        676.29        22.12 o                         
   8   0   2       7495.94       7698.17        93.01 o                         
   9   0   2        860.57        897.66        27.71 o                         
  10   0   2      18430.34      18271.46       254.08 o                         
  11   0   2       2095.00       2112.17       105.25 o                         
 -11   1   2       8458.74       8578.28       192.65 o                         
 -10   1   2        490.74        591.16        30.18 o                         
  -9   1   2        712.24        790.89        34.49 o                         
  -8   1   2        146.53        245.21        19.16 o                         
  -7   1   2       5168.00       5186.80        59.25 o                         
  -6   1   2       4036.98       4168.43        44.44 o                         
  -5   1   2       9131.37       9441.01        82.99 o                         
  -4   1   2     129610.77     121690.21      1318.56 o                         
  -3   1   2      29096.30      29409.71       303.33 o                         
  -2   1   2     151510.64     136651.81      2833.09 o                         
  -1   1   2      27865.37      28494.89       181.76 o                         
   0   1   2       3358.41       3733.30        53.19 o                         
   1   1   2      27446.44      27272.95       320.77 o                         
   2   1   2     154491.72     142535.66       963.49 o                         
   3   1   2      28503.87      28960.73       205.27 o                         
   4   1   2     131934.19     124646.53       846.39 o                         
   5   1   2       9048.59       9396.86        80.82 o                         
   6   1   2       3843.12       3877.41        44.58 o                         
   7   1   2       5224.33       5245.81        56.76 o                         
   8   1   2        123.72        226.58        16.75 o                         
   9   1   2        722.79        790.63        27.51 o                         
  10   1   2        474.76        551.13        43.64 o                         
  11   1   2       8487.16       8425.87       235.93 o                         
 -11   2   2      16781.54      16683.04       367.49 o                         
 -10   2   2      10285.82      10461.18       143.57 o                         
  -9   2   2      12076.36      11985.94       131.41 o                         
  -8   2   2       2157.60       2177.90        41.15 o                         
  -7   2   2      10355.41      10221.37        94.68 o                         
  -6   2   2      21245.10      21346.61       148.83 o                         
  -5   2   2      13807.87      14056.31       104.53 o                         
  -4   2   2      22825.18      22702.22       172.70 o                         
  -3   2   2      34028.25      34331.28       243.14 o                         
  -2   2   2      47927.44      47646.84       328.44 o                         
  -1   2   2       1489.78       1639.53        20.57 o                         
   0   2   2      35495.36      35436.97       230.50 o                         
   1   2   2       1405.02       1561.86        22.47 o                         
   2   2   2      47994.09      47450.14       276.56 o                         
   3   2   2      34151.81      34097.36       226.14 o                         
   4   2   2      23280.86      23497.97       170.39 o                         
   5   2   2      13369.29      13515.09       117.59 o                         
   6   2   2      20959.35      21024.27       164.48 o                         
   7   2   2      10146.66      10039.95        92.69 o                         
   8   2   2       2366.65       2511.76        46.40 o                         
   9   2   2      12125.33      12155.22       150.27 o                         
  10   2   2      10312.94      10389.88       164.37 o                         
  11   2   2      16693.87      16469.54       677.98 o                         
 -11   3   2       4598.32       4690.19        90.44 o                         
 -10   3   2       9107.71       9009.78       150.64 o                         
  -9   3   2       6947.18       7142.84       126.17 o                         
  -8   3   2       7962.62       7908.71       101.42 o                         
  -7   3   2       1132.98       1182.76        28.92 o                         
  -6   3   2      14421.15      14374.69       160.50 o                         
  -5   3   2      17541.00      17805.43       126.98 o                         
  -4   3   2      25863.71      26449.39       185.79 o                         
  -3   3   2      29765.94      29668.87       200.19 o                         
  -2   3   2      17183.89      17569.42       100.38 o                         
  -1   3   2      38975.42      38945.25       196.72 o                         
   0   3   2       8775.56       9080.38        51.86 o                         
   1   3   2      39579.52      39724.80       204.80 o                         
   2   3   2      17072.99      17219.57       114.35 o                         
   3   3   2      29877.13      29824.02       180.71 o                         
   4   3   2      26164.11      26681.28       165.20 o                         
   5   3   2      17505.10      17898.93       131.73 o                         
   6   3   2      14323.42      14226.16       113.83 o                         
   7   3   2       1127.63       1253.62        32.52 o                         
   8   3   2       7954.11       7936.43       119.21 o                         
   9   3   2       7011.69       7126.67       105.54 o                         
  10   3   2       8984.64       8943.61       127.61 o                         
  11   3   2       4612.31       4668.08        83.78 o                         
 -10   4   2       7667.70       7754.07       132.11 o                         
  -9   4   2       2535.49       2593.67        82.18 o                         
  -8   4   2      18178.29      18324.76       214.94 o                         
  -7   4   2      39199.50      38924.42       370.17 o                         
  -6   4   2       4832.69       4872.44        57.00 o                         
  -5   4   2      54930.36      54744.00       371.02 o                         
  -4   4   2       5547.31       5723.46        53.82 o                         
  -3   4   2      29213.11      29593.47       182.66 o                         
  -2   4   2      52566.31      51745.23       280.13 o                         
  -1   4   2       1933.48       2009.89        17.35 o                         
   0   4   2      12800.54      12801.42        66.52 o                         
   1   4   2       1868.47       1967.34        16.76 o                         
   2   4   2      52429.42      51707.90       292.08 o                         
   3   4   2      29125.62      29206.87       190.58 o                         
   4   4   2       5862.37       5998.04        56.49 o                         
   5   4   2      55431.48      55095.70       393.62 o                         
   6   4   2       4976.90       4822.96        61.24 o                         
   7   4   2      39413.64      38967.55       316.24 o                         
   8   4   2      18225.35      17990.73       183.33 o                         
   9   4   2       2519.65       2630.01        79.93 o                         
  10   4   2       7612.91       7626.65       117.39 o                         
 -10   5   2       3019.57       3122.64       100.70 o                         
  -9   5   2        385.00        437.56        30.69 o                         
  -8   5   2       3089.75       3201.73        58.57 o                         
  -7   5   2       7350.90       7518.90        89.03 o                         
  -6   5   2       9394.63       9650.56        89.64 o                         
  -5   5   2       3805.58       3970.37        47.86 o                         
  -4   5   2       2264.61       2358.89        30.12 o                         
  -3   5   2       6204.35       6179.94        45.13 o                         
  -2   5   2      44511.02      43784.45       224.80 o                         
  -1   5   2      43866.09      43595.95       216.84 o                         
   0   5   2        721.77        736.03        16.93 o                         
   1   5   2      44597.34      44371.87       264.30 o                         
   2   5   2      44841.12      43913.93       252.45 o                         
   3   5   2       6102.94       6056.47        45.59 o                         
   4   5   2       2346.92       2428.26        30.08 o                         
   5   5   2       3894.83       4051.52        47.73 o                         
   6   5   2       9150.63       9294.83        91.99 o                         
   7   5   2       7245.93       7378.43        87.36 o                         
   8   5   2       3061.89       3193.51        58.28 o                         
   9   5   2        377.06        450.89        31.08 o                         
  10   5   2       2984.51       3056.92        80.51 o                         
 -10   6   2       8776.27       8444.19       226.18 o                         
  -9   6   2       3009.46       2955.60        68.91 o                         
  -8   6   2      23540.88      23213.39       451.99 o                         
  -7   6   2       6618.97       6581.74        84.51 o                         
  -6   6   2      16136.37      16307.08       137.25 o                         
  -5   6   2      21889.99      22069.77       160.23 o                         
  -4   6   2       1040.38       1101.81        27.53 o                         
  -3   6   2      20941.93      20972.32       126.97 o                         
  -2   6   2      29378.91      29316.39       157.47 o                         
  -1   6   2      44702.04      44606.71       228.54 o                         
   0   6   2       5521.73       5660.86        37.80 o                         
   1   6   2      44370.62      43903.57       227.16 o                         
   2   6   2      29567.35      29309.96       180.77 o                         
   3   6   2      21749.71      21491.11       149.55 o                         
   4   6   2        929.87       1054.63        20.64 o                         
   5   6   2      21575.07      21374.41       166.57 o                         
   6   6   2      16094.72      16254.19       136.31 o                         
   7   6   2       6899.99       6883.76        79.45 o                         
   8   6   2      23127.11      22727.48       236.90 o                         
   9   6   2       2958.51       3097.09        57.59 o                         
  10   6   2       8550.82       8338.01       192.62 o                         
  -9   7   2       6470.39       6413.93        96.97 o                         
  -8   7   2       1015.13       1066.83        36.95 o                         
  -7   7   2       5584.99       5597.58        84.71 o                         
  -6   7   2      16212.51      16340.10       146.94 o                         
  -5   7   2       5157.07       5177.99        59.67 o                         
  -4   7   2       8061.72       8208.31        78.93 o                         
  -3   7   2        458.21        573.51        22.63 o                         
  -2   7   2      13195.22      13363.69        83.07 o                         
  -1   7   2       4637.40       4603.51        38.52 o                         
   0   7   2       3483.28       3478.58        29.72 o                         
   1   7   2       4543.77       4494.06        38.14 o                         
   2   7   2      12814.28      12820.25        90.36 o                         
   3   7   2        511.73        620.36        32.28 o                         
   4   7   2       8291.87       8442.27        80.85 o                         
   5   7   2       5091.65       5075.78        60.03 o                         
   6   7   2      16127.07      16038.58       138.15 o                         
   7   7   2       5665.28       5783.26        77.90 o                         
   8   7   2        999.65       1044.16        34.51 o                         
   9   7   2       6362.97       6387.66        90.30 o                         
  -8   8   2      10084.19      10054.55       127.86 o                         
  -7   8   2       7347.23       7374.35       116.23 o                         
  -6   8   2      18213.32      18267.07       164.21 o                         
  -5   8   2       4953.37       5024.61        61.19 o                         
  -4   8   2       4068.37       4119.47        54.16 o                         
  -3   8   2       6246.55       6246.49        62.91 o                         
  -2   8   2      22691.39      22762.08       164.31 o                         
  -1   8   2      17228.28      17281.29       116.93 o                         
   0   8   2       1103.64       1199.97        21.22 o                         
   1   8   2      17470.97      17580.51       117.34 o                         
   2   8   2      22607.16      22450.72       154.39 o                         
   3   8   2       6046.03       5975.29        58.15 o                         
   4   8   2       4161.81       4070.13        52.50 o                         
   5   8   2       4904.74       4939.01        61.56 o                         
   6   8   2      18178.90      18042.56       154.71 o                         
   7   8   2       7206.83       7333.46       109.32 o                         
   8   8   2      10052.33       9901.77       118.71 o                         
  -7   9   2       1298.17       1285.60        43.63 o                         
  -6   9   2       7031.18       7141.57        96.57 o                         
  -5   9   2      11589.35      11702.64       113.70 o                         
  -4   9   2      11784.74      11764.54       112.72 o                         
  -3   9   2        541.28        663.92        21.99 o                         
  -2   9   2       8392.56       8440.19        84.48 o                         
  -1   9   2      21505.09      21392.38       151.53 o                         
   0   9   2       5101.06       5234.71        53.36 o                         
   1   9   2      21526.87      21374.13       169.42 o                         
   2   9   2       8303.12       8355.80        84.67 o                         
   3   9   2        580.63        705.93        22.22 o                         
   4   9   2      12038.21      12194.52       115.38 o                         
   5   9   2      10952.56      11106.24       112.66 o                         
   6   9   2       7107.58       7076.25        83.77 o                         
   7   9   2       1307.37       1276.59        37.44 o                         
  -6  10   2        589.52        662.00        33.98 o                         
  -5  10   2       9333.40       9440.41       108.83 o                         
  -4  10   2       4577.93       4756.27        69.80 o                         
  -3  10   2       4965.20       5125.80        70.98 o                         
  -2  10   2      11062.37      10977.95       110.23 o                         
  -1  10   2       6220.48       6191.22        70.56 o                         
   0  10   2       9111.19       9174.59        98.23 o                         
   1  10   2       6011.01       6021.46        70.54 o                         
   2  10   2      11059.94      10946.75       106.55 o                         
   3  10   2       5126.01       5268.44        72.23 o                         
   4  10   2       4660.14       4751.60        66.88 o                         
   5  10   2       9431.82       9582.15       104.74 o                         
   6  10   2        610.33        690.61        30.89 o                         
  -4  11   2       4215.48       4359.11        74.47 o                         
  -3  11   2       1378.68       1428.32        38.81 o                         
  -2  11   2       8254.46       8281.02        91.02 o                         
  -1  11   2       6855.10       6955.11       104.31 o                         
   0  11   2        766.50        847.15        39.17 o                         
   1  11   2       6989.69       7050.24       105.21 o                         
   2  11   2       8185.05       8374.84        92.17 o                         
   3  11   2       1421.08       1426.90        38.93 o                         
   4  11   2       4059.78       4103.84        68.06 o                         
   1   0   3      44126.12      44850.10       359.69 o                         
   2   0   3      64894.91      62371.05       803.51 o                         
   3   0   3      33897.30      33945.57       282.73 o                         
   4   0   3      17943.92      18200.17       140.21 o                         
   5   0   3       3767.93       3921.30        38.71 o                         
   6   0   3       4355.29       4349.82        41.72 o                         
   7   0   3       1377.47       1386.82        36.50 o                         
   8   0   3       5886.10       5860.36        68.92 o                         
   9   0   3      24478.28      24617.85       219.65 o                         
  10   0   3      13162.57      12917.37       246.01 o                         
  11   0   3          0.61         -0.33        21.19 o                         
 -11   1   3       5377.59       5315.40       147.09 o                         
 -10   1   3       1553.44       1668.65        47.49 o                         
  -9   1   3       5613.55       5818.06        76.41 o                         
  -8   1   3      18398.23      18599.71       171.22 o                         
  -7   1   3      11655.97      11675.21       105.93 o                         
  -6   1   3       3289.73       3353.68        40.00 o                         
  -5   1   3      34254.94      34122.70       242.21 o                         
  -4   1   3      41560.30      41607.03       306.01 o                         
  -3   1   3      20192.46      20649.77       207.99 o                         
  -2   1   3      19651.19      20074.03       171.02 o                         
  -1   1   3      14272.29      14895.42       178.64 o                         
   0   1   3        427.47        644.93        19.79 o                         
   1   1   3      13990.31      14603.90        96.61 o                         
   2   1   3      19089.46      19816.43       149.88 o                         
   3   1   3      20181.56      20437.02       157.75 o                         
   4   1   3      41475.65      42061.11       295.47 o                         
   5   1   3      33868.90      34040.98       246.58 o                         
   6   1   3       3301.25       3309.99        40.10 o                         
   7   1   3      11170.08      11334.36       101.85 o                         
   8   1   3      18025.88      18247.04       159.73 o                         
   9   1   3       5512.35       5553.63        75.09 o                         
  10   1   3       1566.95       1668.26        63.72 o                         
  11   1   3       5403.64       5433.69       201.44 o                         
 -11   2   3        287.00        386.48        29.71 o                         
 -10   2   3       6430.21       6618.58       105.35 o                         
  -9   2   3      10529.59      10738.00       120.97 o                         
  -8   2   3       4006.66       4084.81        62.43 o                         
  -7   2   3      11410.99      11508.56       140.84 o                         
  -6   2   3       1745.92       1889.79        24.49 o                         
  -5   2   3      64732.98      63849.66       505.34 o                         
  -4   2   3       4134.69       4370.47        39.25 o                         
  -3   2   3      42289.15      43109.13       383.88 o                         
  -2   2   3      30845.16      31684.06       245.18 o                         
  -1   2   3      89970.94      84929.16       622.85 o                         
   0   2   3       6288.62       6677.66        42.38 o                         
   1   2   3      89732.36      82895.97       996.78 o                         
   2   2   3      31181.96      31555.44       206.54 o                         
   3   2   3      41448.42      41816.80       292.35 o                         
   4   2   3       4253.87       4528.62        50.73 o                         
   5   2   3      65644.09      64804.05       448.24 o                         
   6   2   3       1647.31       1876.73        36.07 o                         
   7   2   3      11469.49      11498.14       102.74 o                         
   8   2   3       4031.14       4110.83        62.57 o                         
   9   2   3      10462.33      10561.49       135.89 o                         
  10   2   3       6391.54       6259.30       125.58 o                         
  11   2   3        340.55        417.63        54.70 o                         
 -11   3   3       4480.13       4407.31        88.99 o                         
 -10   3   3       4768.50       4984.87       119.44 o                         
  -9   3   3        664.51        749.63        31.85 o                         
  -8   3   3       6253.56       6232.04        87.18 o                         
  -7   3   3       9777.58       9933.81       103.85 o                         
  -6   3   3      11727.19      11792.59        97.07 o                         
  -5   3   3      30225.77      29997.32       224.43 o                         
  -4   3   3      85284.79      83819.16       579.34 o                         
  -3   3   3      27516.11      28108.71       202.03 o                         
  -2   3   3      23576.33      24308.67       147.24 o                         
  -1   3   3      20111.72      20227.01       118.99 o                         
   0   3   3       1699.16       1894.74        15.53 o                         
   1   3   3      20515.89      20652.40       131.46 o                         
   2   3   3      23296.07      23789.18       146.52 o                         
   3   3   3      26897.23      27192.98       160.45 o                         
   4   3   3      85726.91      84157.57       512.90 o                         
   5   3   3      30148.70      29967.12       208.95 o                         
   6   3   3      11616.27      11496.61       100.77 o                         
   7   3   3      10048.73      10067.21       138.27 o                         
   8   3   3       6220.56       6371.78       102.59 o                         
   9   3   3        623.98        835.02        46.16 o                         
  10   3   3       4965.17       5109.08        88.50 o                         
  11   3   3       4416.63       4453.11        93.15 o                         
 -10   4   3      10484.54      10430.69       232.89 o                         
  -9   4   3       5517.48       5524.12       107.01 o                         
  -8   4   3       3471.38       3457.25        55.77 o                         
  -7   4   3       2287.32       2372.07        43.34 o                         
  -6   4   3        418.73        470.96        17.32 o                         
  -5   4   3      26697.27      27002.12       195.07 o                         
  -4   4   3      12875.99      12923.30        94.77 o                         
  -3   4   3      10045.38      10140.05        72.22 o                         
  -2   4   3      24875.10      25414.04       143.63 o                         
  -1   4   3     123619.28     113207.12       634.67 o                         
   0   4   3      10744.13      11055.17        62.12 o                         
   1   4   3     123181.76     112571.95       763.76 o                         
   2   4   3      25026.90      25547.40       150.23 o                         
   3   4   3      10329.12      10425.25        73.16 o                         
   4   4   3      12532.23      12475.67        87.79 o                         
   5   4   3      26318.79      26567.91       219.52 o                         
   6   4   3        470.41        605.19        24.97 o                         
   7   4   3       2390.26       2584.37        51.84 o                         
   8   4   3       3486.46       3530.03        59.71 o                         
   9   4   3       5482.35       5629.39        93.42 o                         
  10   4   3      10542.29      10588.57       145.46 o                         
 -10   5   3       8872.96       8894.04       146.63 o                         
  -9   5   3      16567.41      16621.60       400.21 o                         
  -8   5   3       2171.68       2210.80        45.02 o                         
  -7   5   3      21769.25      21746.06       350.75 o                         
  -6   5   3       2863.68       2961.54        45.41 o                         
  -5   5   3      15926.06      15973.62       127.88 o                         
  -4   5   3      73051.65      72511.34       451.03 o                         
  -3   5   3      10976.59      11204.89        76.10 o                         
  -2   5   3       3627.88       3553.10        28.14 o                         
  -1   5   3      16684.63      16851.39        93.53 o                         
   0   5   3      23736.71      23603.05       118.29 o                         
   1   5   3      16524.20      16715.75       136.41 o                         
   2   5   3       3543.54       3547.55        32.10 o                         
   3   5   3      11109.00      11320.73        85.04 o                         
   4   5   3      72485.03      70866.14       446.52 o                         
   5   5   3      15747.45      15663.61       126.77 o                         
   6   5   3       2944.87       2958.52        43.93 o                         
   7   5   3      21467.05      21355.11       179.99 o                         
   8   5   3       2274.94       2286.38        51.52 o                         
   9   5   3      16606.99      16416.08       202.20 o                         
  10   5   3       8556.51       8670.30       120.27 o                         
 -10   6   3      13073.60      12918.75       304.72 o                         
  -9   6   3       6815.03       6598.06       119.76 o                         
  -8   6   3      16423.37      16461.94       294.20 o                         
  -7   6   3       5857.38       5868.85        74.19 o                         
  -6   6   3      11529.11      11729.65       114.53 o                         
  -5   6   3       8064.37       8129.75        79.53 o                         
  -4   6   3       2485.41       2529.29        31.75 o                         
  -3   6   3       3756.52       3819.64        32.65 o                         
  -2   6   3      26529.18      26924.35       145.16 o                         
  -1   6   3      30542.06      30530.62       157.33 o                         
   0   6   3      20826.52      20714.83       110.44 o                         
   1   6   3      30925.27      30920.58       169.05 o                         
   2   6   3      26205.85      26363.72       160.45 o                         
   3   6   3       3782.08       3824.68        41.14 o                         
   4   6   3       2610.97       2662.98        33.84 o                         
   5   6   3       8001.44       8072.79        79.18 o                         
   6   6   3      11753.37      11942.86       107.79 o                         
   7   6   3       5761.89       5721.40        71.15 o                         
   8   6   3      16666.03      16350.14       162.00 o                         
   9   6   3       6707.15       6573.82        89.33 o                         
  10   6   3      13436.16      13327.92       270.48 o                         
  -9   7   3       3710.02       3814.11        71.52 o                         
  -8   7   3       5560.86       5706.35       105.69 o                         
  -7   7   3      10064.14      10014.73       112.75 o                         
  -6   7   3        713.15        749.57        26.10 o                         
  -5   7   3       4715.29       4735.97        54.66 o                         
  -4   7   3      49076.94      48914.20       308.17 o                         
  -3   7   3       7408.26       7479.95        61.78 o                         
  -2   7   3       9980.00      10028.50        66.90 o                         
  -1   7   3      25816.12      25817.34       152.70 o                         
   0   7   3      33793.43      33119.57       177.89 o                         
   1   7   3      25972.32      25802.14       153.23 o                         
   2   7   3       9936.25      10071.16        79.03 o                         
   3   7   3       7569.55       7465.46        67.57 o                         
   4   7   3      49209.86      49278.65       341.68 o                         
   5   7   3       4880.35       5023.66        63.33 o                         
   6   7   3        694.11        756.99        24.77 o                         
   7   7   3      10072.89       9975.59       105.80 o                         
   8   7   3       5590.13       5656.08       105.99 o                         
   9   7   3       3932.98       3989.83        68.42 o                         
  -8   8   3       6046.40       6119.78       135.58 o                         
  -7   8   3       7351.82       7338.20        94.46 o                         
  -6   8   3       1880.83       2017.92        41.49 o                         
  -5   8   3       4695.38       4771.79        61.25 o                         
  -4   8   3       6926.55       7293.96        77.19 o                         
  -3   8   3       1641.69       1727.74        33.10 o                         
  -2   8   3      24939.65      25111.90       160.08 o                         
  -1   8   3       9275.61       9460.77        75.76 o                         
   0   8   3      25035.79      24925.17       165.55 o                         
   1   8   3       9445.61       9445.02        69.23 o                         
   2   8   3      25079.84      24822.98       168.72 o                         
   3   8   3       1616.00       1644.53        27.42 o                         
   4   8   3       6873.60       7044.36        74.63 o                         
   5   8   3       4688.66       4828.15        60.74 o                         
   6   8   3       1833.92       1934.08        38.81 o                         
   7   8   3       7303.01       7289.67        94.05 o                         
   8   8   3       5910.47       6027.19       102.81 o                         
  -7   9   3      12855.40      12695.65       226.09 o                         
  -6   9   3       5474.30       5636.99        83.58 o                         
  -5   9   3       7014.18       7026.80        81.58 o                         
  -4   9   3      17961.83      17839.56       153.14 o                         
  -3   9   3        378.10        432.26        23.72 o                         
  -2   9   3       3605.44       3644.37        49.69 o                         
  -1   9   3       5458.05       5745.46        55.06 o                         
   0   9   3       2451.24       2492.87        33.64 o                         
   1   9   3       5357.12       5501.40        63.55 o                         
   2   9   3       3590.13       3613.39        49.92 o                         
   3   9   3        405.79        475.77        20.09 o                         
   4   9   3      18030.76      18182.43       155.68 o                         
   5   9   3       7161.52       7060.45        80.45 o                         
   6   9   3       5724.15       5883.94        73.95 o                         
   7   9   3      12970.90      12775.55       140.56 o                         
  -6  10   3       6680.74       6631.44        96.07 o                         
  -5  10   3       1966.63       1989.45        46.67 o                         
  -4  10   3       5249.34       5281.63        74.32 o                         
  -3  10   3       4698.83       4853.05        68.58 o                         
  -2  10   3       3904.10       4021.30        55.38 o                         
  -1  10   3       4936.20       4856.76        60.81 o                         
   0  10   3      24840.04      24830.87       205.48 o                         
   1  10   3       4869.38       4836.08        63.76 o                         
   2  10   3       3831.45       4019.31        59.26 o                         
   3  10   3       4508.61       4621.40        67.33 o                         
   4  10   3       5091.63       5200.76        69.87 o                         
   5  10   3       2096.69       2133.74        44.52 o                         
   6  10   3       6822.37       6787.79        86.86 o                         
  -4  11   3        195.88        207.49        21.82 o                         
  -3  11   3       2808.45       2820.56        53.78 o                         
  -2  11   3        896.54       1027.62        32.97 o                         
  -1  11   3       3251.62       3395.33        69.45 o                         
   0  11   3       5868.09       5833.64        94.27 o                         
   1  11   3       3245.49       3319.55        54.78 o                         
   2  11   3       1002.53       1061.03        30.97 o                         
   3  11   3       2837.84       2840.06        54.34 o                         
   4  11   3        222.87        249.82        21.65 o                         
   0   0   4       1480.45       1620.97       130.79 o                         
   1   0   4       8621.60       9321.78        72.17 o                         
   2   0   4      61351.75      59997.73       699.61 o                         
   3   0   4      21693.06      22323.12       173.35 o                         
   4   0   4      24886.61      25313.41       173.47 o                         
   5   0   4       7075.28       6886.29        62.63 o                         
   6   0   4       5028.59       5137.26        50.91 o                         
   7   0   4      78293.55      77150.02       549.49 o                         
   8   0   4       8676.80       8744.94       157.19 o                         
   9   0   4       7810.73       7908.97       139.50 o                         
  10   0   4       6216.25       6280.64       152.87 o                         
  11   0   4       4179.00       4164.83       104.80 o                         
 -11   1   4       3048.23       3159.49       112.57 o                         
 -10   1   4       6587.21       6634.93       114.15 o                         
  -9   1   4       3029.91       3161.64        53.80 o                         
  -8   1   4       5039.38       5011.55        94.66 o                         
  -7   1   4       8294.57       8321.90        86.29 o                         
  -6   1   4       8472.31       8777.89       138.75 o                         
  -5   1   4       7581.59       7692.60        65.29 o                         
  -4   1   4      46859.98      46542.84       367.39 o                         
  -3   1   4      23497.99      23586.04       263.64 o                         
  -2   1   4      60440.74      58619.95       714.80 o                         
  -1   1   4      13156.19      14065.62       166.36 o                         
   0   1   4      28365.71      29178.00       206.06 o                         
   1   1   4      13363.25      13839.18       113.90 o                         
   2   1   4      60605.09      60750.87       446.68 o                         
   3   1   4      23296.54      23493.51       181.74 o                         
   4   1   4      46879.90      46552.88       325.77 o                         
   5   1   4       7343.57       7408.80        68.19 o                         
   6   1   4       8340.92       8578.40        79.36 o                         
   7   1   4       8049.11       8136.22        78.67 o                         
   8   1   4       5251.57       5263.15        66.06 o                         
   9   1   4       3180.02       3243.63        53.78 o                         
  10   1   4       6863.43       7156.00       209.60 o                         
  11   1   4       2959.76       3158.89       118.71 o                         
 -11   2   4       4240.43       4336.19        85.81 o                         
 -10   2   4       6904.33       7127.17       102.58 o                         
  -9   2   4       5189.25       5363.50        81.84 o                         
  -8   2   4      22797.00      22852.24       291.80 o                         
  -7   2   4      35530.44      34751.13       350.66 o                         
  -6   2   4      22638.32      22321.05       171.96 o                         
  -5   2   4        474.87        587.07        17.77 o                         
  -4   2   4      29955.85      30093.20       254.89 o                         
  -3   2   4       4788.75       4868.52        50.10 o                         
  -2   2   4      19528.66      19880.36       134.80 o                         
  -1   2   4     150523.80     137199.75      1382.07 o                         
   0   2   4      11583.23      11692.86        77.30 o                         
   1   2   4     152267.30     133774.27      2292.95 o                         
   2   2   4      19715.74      19630.03       133.41 o                         
   3   2   4       4655.50       4672.71        51.85 o                         
   4   2   4      29989.30      30271.06       217.91 o                         
   5   2   4        562.88        723.21        18.27 o                         
   6   2   4      22312.11      22341.23       173.53 o                         
   7   2   4      36286.74      36300.03       340.95 o                         
   8   2   4      22368.85      22653.63       215.93 o                         
   9   2   4       5247.02       5199.65        83.86 o                         
  10   2   4       6987.62       7204.30       102.63 o                         
  11   2   4       4238.25       4497.34       160.27 o                         
 -11   3   4      13139.77      13246.56       178.05 o                         
 -10   3   4       2933.58       3075.42        64.24 o                         
  -9   3   4      29342.83      28889.43       469.50 o                         
  -8   3   4       1992.37       2087.23        65.58 o                         
  -7   3   4      62384.78      61691.34       714.97 o                         
  -6   3   4      10421.86      10411.40       112.41 o                         
  -5   3   4      12890.09      12873.69       109.41 o                         
  -4   3   4      21465.32      22057.20       168.08 o                         
  -3   3   4       7953.33       7978.24        63.40 o                         
  -2   3   4      30131.28      29975.20       180.12 o                         
  -1   3   4      11799.59      12071.83        74.42 o                         
   0   3   4      49384.35      49640.28       297.94 o                         
   1   3   4      11832.94      12068.76        88.64 o                         
   2   3   4      30194.63      29845.14       202.77 o                         
   3   3   4       7838.57       7837.28        62.07 o                         
   4   3   4      21627.89      22129.71       140.02 o                         
   5   3   4      12882.32      13019.07        99.13 o                         
   6   3   4      10155.29      10306.97        92.50 o                         
   7   3   4      62232.66      61815.25       496.77 o                         
   8   3   4       1858.54       1817.54        40.11 o                         
   9   3   4      29322.51      29307.41       303.27 o                         
  10   3   4       2994.52       3116.14        66.56 o                         
  11   3   4      13288.90      13229.77       207.66 o                         
 -10   4   4       3701.23       3678.74       120.29 o                         
  -9   4   4        238.82        294.42        25.08 o                         
  -8   4   4        713.30        833.48        27.86 o                         
  -7   4   4       5660.70       5568.51        77.95 o                         
  -6   4   4       1603.86       1714.02        32.34 o                         
  -5   4   4       1140.32       1216.36        26.19 o                         
  -4   4   4       1656.78       1797.01        25.24 o                         
  -3   4   4       2796.08       3005.16        28.79 o                         
  -2   4   4      16855.27      17271.78       101.19 o                         
  -1   4   4      81370.06      79122.07       392.15 o                         
   0   4   4       7859.62       8166.02        49.04 o                         
   1   4   4      80695.69      78392.68       458.52 o                         
   2   4   4      16976.02      17196.01       109.71 o                         
   3   4   4       2778.45       2969.68        30.98 o                         
   4   4   4       1697.75       1844.38        24.69 o                         
   5   4   4       1169.84       1294.37        26.82 o                         
   6   4   4       1602.39       1767.40        42.97 o                         
   7   4   4       5525.94       5493.98        70.12 o                         
   8   4   4        756.32        825.86        28.65 o                         
   9   4   4        225.02        285.42        24.30 o                         
  10   4   4       3728.38       3830.61        77.59 o                         
 -10   5   4       5636.27       5647.91       135.00 o                         
  -9   5   4       8220.08       7975.93       121.53 o                         
  -8   5   4       1155.57       1214.77        36.16 o                         
  -7   5   4      30884.12      30614.76       315.90 o                         
  -6   5   4      37207.55      37139.74       284.72 o                         
  -5   5   4       6469.19       6377.30        70.24 o                         
  -4   5   4      20103.20      20178.24       141.48 o                         
  -3   5   4      24403.22      24365.83       148.19 o                         
  -2   5   4       2793.14       2851.25        27.51 o                         
  -1   5   4      15498.86      15306.95        86.56 o                         
   0   5   4        554.85        642.94        17.39 o                         
   1   5   4      15980.42      15793.57        90.18 o                         
   2   5   4       2785.27       2854.75        26.70 o                         
   3   5   4      24587.29      24294.80       156.47 o                         
   4   5   4      19808.44      19580.92       139.87 o                         
   5   5   4       6538.67       6656.63        66.77 o                         
   6   5   4      37846.68      37190.28       281.55 o                         
   7   5   4      30381.88      29934.11       238.92 o                         
   8   5   4       1196.70       1353.46        34.99 o                         
   9   5   4       8308.75       8190.18       109.97 o                         
  10   5   4       5613.36       5624.91       119.56 o                         
  -9   6   4       2125.39       2104.48        64.05 o                         
  -8   6   4       4349.09       4432.17       124.89 o                         
  -7   6   4       5432.90       5635.33        72.68 o                         
  -6   6   4        687.12        784.70        25.34 o                         
  -5   6   4       7598.82       7704.91        89.97 o                         
  -4   6   4       6149.53       6226.70        60.16 o                         
  -3   6   4      22218.90      22164.14       128.12 o                         
  -2   6   4       7026.59       7078.75        47.81 o                         
  -1   6   4      15073.52      15374.57        84.66 o                         
   0   6   4      16792.09      16959.39        93.66 o                         
   1   6   4      14488.28      14866.71       122.97 o                         
   2   6   4       7032.61       7051.85        53.08 o                         
   3   6   4      21940.67      21755.14       153.83 o                         
   4   6   4       6244.91       6464.44        60.34 o                         
   5   6   4       7389.42       7531.78        75.49 o                         
   6   6   4        634.52        781.21        24.30 o                         
   7   6   4       5623.85       5710.45        82.93 o                         
   8   6   4       4456.52       4487.50        68.24 o                         
   9   6   4       2014.90       2013.86        46.57 o                         
  -9   7   4       1314.98       1314.16        47.14 o                         
  -8   7   4        361.08        403.67        29.19 o                         
  -7   7   4      12045.70      11941.32       130.65 o                         
  -6   7   4      20190.34      20094.10       164.62 o                         
  -5   7   4      11176.26      11221.06       103.66 o                         
  -4   7   4       7469.66       7585.49        68.39 o                         
  -3   7   4      25997.96      25700.91       149.53 o                         
  -2   7   4      36650.19      36671.07       203.08 o                         
  -1   7   4      25076.30      25098.03       144.72 o                         
   0   7   4      11303.48      11359.58        71.19 o                         
   1   7   4      25410.44      25433.22       150.66 o                         
   2   7   4      36486.96      36072.06       230.27 o                         
   3   7   4      25847.51      25525.18       179.13 o                         
   4   7   4       7394.30       7470.95        71.98 o                         
   5   7   4      11313.79      11240.22       103.24 o                         
   6   7   4      20005.82      20025.06       164.94 o                         
   7   7   4      11929.62      11689.89       118.53 o                         
   8   7   4        356.73        428.28        25.69 o                         
   9   7   4       1335.87       1338.52        40.68 o                         
  -8   8   4      14680.87      14620.84       236.59 o                         
  -7   8   4       9816.03       9956.97       115.93 o                         
  -6   8   4         41.23         63.83        15.73 o                         
  -5   8   4        734.26        833.83        25.88 o                         
  -4   8   4       6129.22       6289.56        70.33 o                         
  -3   8   4       9411.73       9503.44        88.53 o                         
  -2   8   4       4944.29       5066.99        46.48 o                         
  -1   8   4       1375.19       1392.76        22.74 o                         
   0   8   4       2111.38       2158.33        26.62 o                         
   1   8   4       1496.03       1537.47        24.75 o                         
   2   8   4       4966.05       4969.88        50.51 o                         
   3   8   4       9383.76       9468.33        80.34 o                         
   4   8   4       6112.67       6079.86        68.25 o                         
   5   8   4        772.28        821.50        25.16 o                         
   6   8   4         47.50         91.07        13.16 o                         
   7   8   4       9842.36       9876.60       108.01 o                         
   8   8   4      15182.72      15007.37       158.47 o                         
  -7   9   4        304.45        387.65        27.16 o                         
  -6   9   4       2514.95       2654.83        54.94 o                         
  -5   9   4         60.12        121.22        15.28 o                         
  -4   9   4      14371.44      14486.43       130.44 o                         
  -3   9   4       6977.42       6973.88        72.03 o                         
  -2   9   4      11061.84      11135.91       102.49 o                         
  -1   9   4       5843.41       5902.09        56.20 o                         
   0   9   4        948.57       1063.71        24.37 o                         
   1   9   4       5834.86       5890.74        66.39 o                         
   2   9   4      10740.18      10562.72       100.81 o                         
   3   9   4       7013.05       7041.77        72.66 o                         
   4   9   4      14173.36      14194.23       121.75 o                         
   5   9   4         45.71        100.02        13.65 o                         
   6   9   4       2514.06       2484.94        46.15 o                         
   7   9   4        308.77        389.23        25.29 o                         
  -6  10   4       7122.17       7204.74       100.10 o                         
  -5  10   4        603.72        684.36        32.97 o                         
  -4  10   4       3696.41       3908.91        66.89 o                         
  -3  10   4      10919.10      10861.93       114.61 o                         
  -2  10   4       5648.32       5631.97        67.89 o                         
  -1  10   4        234.36        296.28        19.07 o                         
   0  10   4        479.78        579.54        23.26 o                         
   1  10   4        233.00        328.20        24.40 o                         
   2  10   4       5684.56       5668.16        68.73 o                         
   3  10   4      10614.87      10521.00       113.86 o                         
   4  10   4       3778.13       3875.80        59.14 o                         
   5  10   4        574.86        668.03        30.79 o                         
   6  10   4       6618.01       6657.20        86.74 o                         
  -4  11   4      11233.08      11355.11       143.71 o                         
  -3  11   4       4990.42       5016.53        78.30 o                         
  -2  11   4       3097.47       3155.29        58.54 o                         
  -1  11   4        750.77        810.42        38.57 o                         
   0  11   4       7905.61       7871.69       113.31 o                         
   1  11   4        824.34        887.05        30.06 o                         
   2  11   4       3028.07       3056.47        50.95 o                         
   3  11   4       5115.95       5044.56        74.74 o                         
   4  11   4      11199.18      11193.44       143.62 o                         
   1   0   5      19619.33      20730.05       235.81 o                         
   2   0   5      36009.65      37014.25       297.66 o                         
   3   0   5      19104.91      19391.12       165.93 o                         
   4   0   5      79390.02      79661.78       613.41 o                         
   5   0   5        836.26        991.52        17.40 o                         
   6   0   5      14990.12      14881.45       117.23 o                         
   7   0   5      26212.57      26147.40       212.47 o                         
   8   0   5      42909.39      42628.17       640.19 o                         
   9   0   5      18499.04      18453.06       308.58 o                         
  10   0   5        940.04       1008.65        45.70 o                         
  11   0   5       2393.00       2445.38        79.60 o                         
 -11   1   5       1188.55       1204.58        74.04 o                         
 -10   1   5      10752.21      10996.16       177.59 o                         
  -9   1   5       7875.57       8002.94       123.44 o                         
  -8   1   5       6139.84       6027.73        99.74 o                         
  -7   1   5      32866.24      32365.35       266.59 o                         
  -6   1   5      17343.09      17134.18       126.48 o                         
  -5   1   5      41680.87      40849.84       389.91 o                         
  -4   1   5      10014.25      10398.67        89.10 o                         
  -3   1   5       2704.70       2814.18        38.80 o                         
  -2   1   5     139612.67     128314.48      1495.85 o                         
  -1   1   5     175288.53     157467.97      2328.22 o                         
   0   1   5      59535.56      58029.83       491.09 o                         
   1   1   5     176057.70     157833.61      1473.95 o                         
   2   1   5     137601.73     130125.70       898.31 o                         
   3   1   5       2899.16       3026.35        40.00 o                         
   4   1   5       9803.17      10250.22        85.23 o                         
   5   1   5      41235.20      40879.38       293.84 o                         
   6   1   5      17384.82      17411.49       139.69 o                         
   7   1   5      33024.86      32897.07       247.53 o                         
   8   1   5       6383.07       6333.80        74.93 o                         
   9   1   5       7832.83       7910.85       104.41 o                         
  10   1   5      10628.56      10744.88       289.44 o                         
  11   1   5       1207.22       1495.43       120.53 o                         
 -11   2   5        478.84        527.98        34.55 o                         
 -10   2   5       2625.46       2805.35        71.20 o                         
  -9   2   5      13027.77      13080.05       150.29 o                         
  -8   2   5       8400.70       8433.24       112.40 o                         
  -7   2   5      23722.77      22996.11       219.68 o                         
  -6   2   5       2676.75       2739.87        35.21 o                         
  -5   2   5      10281.11      10415.82        76.85 o                         
  -4   2   5      16029.52      16035.95       147.65 o                         
  -3   2   5      38757.98      38854.16       294.59 o                         
  -2   2   5      34226.93      35161.88       229.43 o                         
  -1   2   5      38277.30      38670.93       224.32 o                         
   0   2   5       2373.33       2810.75        32.31 o                         
   1   2   5      37990.04      37719.15       280.02 o                         
   2   2   5      33606.71      34257.19       239.72 o                         
   3   2   5      38794.82      39020.77       271.67 o                         
   4   2   5      15842.48      16257.50       124.81 o                         
   5   2   5      10267.00      10435.85        89.56 o                         
   6   2   5       2607.30       2729.14        36.73 o                         
   7   2   5      23895.41      23942.98       187.12 o                         
   8   2   5       8417.99       8568.82       101.99 o                         
   9   2   5      12926.98      12960.83       158.10 o                         
  10   2   5       2558.66       2526.58        59.65 o                         
  11   2   5        488.68        514.88        48.55 o                         
 -11   3   5       2954.24       2934.02        71.37 o                         
 -10   3   5       4034.98       4006.97        75.08 o                         
  -9   3   5       5895.35       5873.03       120.60 o                         
  -8   3   5        292.12        397.81        29.40 o                         
  -7   3   5      15761.78      15571.28       180.06 o                         
  -6   3   5      15782.58      15713.65       155.62 o                         
  -5   3   5      24132.90      23897.58       183.47 o                         
  -4   3   5      20078.98      20011.26       154.20 o                         
  -3   3   5      29316.82      29395.75       212.77 o                         
  -2   3   5      13628.78      14052.61        90.03 o                         
  -1   3   5      78422.06      76942.98       468.12 o                         
   0   3   5      34302.92      34195.94       203.17 o                         
   1   3   5      77919.59      75304.70       567.40 o                         
   2   3   5      13914.03      13869.19       142.94 o                         
   3   3   5      29540.42      29200.10       208.71 o                         
   4   3   5      20256.86      20109.84       143.06 o                         
   5   3   5      24054.75      23780.47       180.83 o                         
   6   3   5      15982.00      15848.52       131.14 o                         
   7   3   5      15948.77      15881.02       144.83 o                         
   8   3   5        300.98        376.60        32.68 o                         
   9   3   5       5943.07       5991.95       104.50 o                         
  10   3   5       4055.32       4225.24        84.81 o                         
  11   3   5       2792.51       2916.89        97.33 o                         
 -10   4   5       1483.39       1464.87        49.24 o                         
  -9   4   5      10899.26      10880.77       177.04 o                         
  -8   4   5       7298.48       7381.82        96.74 o                         
  -7   4   5       9556.39       9667.42       142.81 o                         
  -6   4   5      24447.28      24359.60       260.08 o                         
  -5   4   5      48992.15      48510.63       376.19 o                         
  -4   4   5       6593.23       6663.48        65.87 o                         
  -3   4   5      20273.74      20573.64       145.44 o                         
  -2   4   5      10222.73      10357.92        70.79 o                         
  -1   4   5      18148.73      18239.48       111.05 o                         
   0   4   5      15897.73      16662.25        91.08 o                         
   1   4   5      18106.42      18305.85       109.53 o                         
   2   4   5       9957.52       9982.04        69.07 o                         
   3   4   5      20077.32      19970.51       124.03 o                         
   4   4   5       6512.08       6536.93        58.40 o                         
   5   4   5      48517.41      47926.30       308.55 o                         
   6   4   5      23824.77      23173.95       187.71 o                         
   7   4   5       9342.39       9655.80       119.79 o                         
   8   4   5       7331.80       7227.57        81.56 o                         
   9   4   5      11127.51      11047.69       131.91 o                         
  10   4   5       1515.37       1511.17        43.97 o                         
 -10   5   5       2943.55       2917.98        76.76 o                         
  -9   5   5        153.16        199.85        26.12 o                         
  -8   5   5       2742.30       2864.07       111.91 o                         
  -7   5   5      15051.82      14998.52       173.83 o                         
  -6   5   5       4302.62       4394.43        57.45 o                         
  -5   5   5      13071.78      13177.68       110.60 o                         
  -4   5   5       7520.81       7808.30        66.85 o                         
  -3   5   5      23485.47      23399.17       137.26 o                         
  -2   5   5       8677.32       8897.41        57.65 o                         
  -1   5   5      48702.57      48263.29       246.86 o                         
   0   5   5      28610.12      28527.43       151.07 o                         
   1   5   5      49286.90      48778.66       265.55 o                         
   2   5   5       8478.02       8696.88        57.79 o                         
   3   5   5      23304.65      23159.84       150.64 o                         
   4   5   5       7782.56       7913.00        67.53 o                         
   5   5   5      13115.75      13378.01       117.44 o                         
   6   5   5       4439.31       4364.85        55.86 o                         
   7   5   5      14920.66      14748.31       134.93 o                         
   8   5   5       2772.20       2780.54        47.27 o                         
   9   5   5        165.96        241.78        26.60 o                         
  10   5   5       2897.66       2875.47        62.32 o                         
  -9   6   5       3928.86       3992.81       136.28 o                         
  -8   6   5       4392.27       4533.32       117.95 o                         
  -7   6   5       8525.70       8553.62       101.05 o                         
  -6   6   5       5658.48       5812.55        76.44 o                         
  -5   6   5      21108.35      21197.89       164.75 o                         
  -4   6   5       3580.28       3693.83        46.18 o                         
  -3   6   5        989.87       1050.73        15.56 o                         
  -2   6   5      13506.18      13591.67        80.56 o                         
  -1   6   5      12210.07      12441.48        73.27 o                         
   0   6   5      10849.59      10928.24        64.97 o                         
   1   6   5      11675.39      11888.65        72.13 o                         
   2   6   5      13333.43      13270.20        88.72 o                         
   3   6   5        953.10       1072.75        24.03 o                         
   4   6   5       3635.41       3752.57        45.71 o                         
   5   6   5      21110.26      21080.66       165.27 o                         
   6   6   5       5792.27       5918.56        69.98 o                         
   7   6   5       8635.62       8505.12        93.48 o                         
   8   6   5       4434.12       4512.00        68.50 o                         
   9   6   5       3903.05       4022.23        66.77 o                         
  -9   7   5      11050.91      11084.91       305.12 o                         
  -8   7   5        835.62        861.37        38.44 o                         
  -7   7   5       2486.00       2567.62        51.55 o                         
  -6   7   5       9375.56       9478.12       108.32 o                         
  -5   7   5       3012.67       3151.59        42.65 o                         
  -4   7   5      16166.99      16360.70       120.28 o                         
  -3   7   5       5551.08       5614.80        45.04 o                         
  -2   7   5       2279.69       2332.99        25.27 o                         
  -1   7   5      12596.79      12729.58        81.40 o                         
   0   7   5      13993.08      14013.14        84.08 o                         
   1   7   5      12796.83      12799.77        84.71 o                         
   2   7   5       2302.21       2367.86        30.74 o                         
   3   7   5       5529.22       5557.38        58.93 o                         
   4   7   5      15860.09      15901.75       124.42 o                         
   5   7   5       3011.12       3058.08        45.13 o                         
   6   7   5       9458.86       9434.02        98.76 o                         
   7   7   5       2467.89       2619.20        47.34 o                         
   8   7   5        872.98        875.11        32.96 o                         
   9   7   5      11104.02      11018.77       128.91 o                         
  -8   8   5       3199.55       3316.54        65.32 o                         
  -7   8   5       5230.78       5472.40        86.53 o                         
  -6   8   5      10434.42      10799.19       138.50 o                         
  -5   8   5       2264.73       2271.31        42.11 o                         
  -4   8   5       9949.89      10142.38        92.87 o                         
  -3   8   5      29314.96      29107.49       194.86 o                         
  -2   8   5       1826.45       1888.63        24.95 o                         
  -1   8   5        280.08        361.06        15.48 o                         
   0   8   5       5012.65       5065.81        45.70 o                         
   1   8   5        234.69        330.41        14.68 o                         
   2   8   5       1637.38       1669.64        33.94 o                         
   3   8   5      28985.27      28374.31       192.76 o                         
   4   8   5       9927.19      10021.24        96.44 o                         
   5   8   5       2358.50       2365.69        40.94 o                         
   6   8   5      10477.04      10378.84       104.34 o                         
   7   8   5       5307.59       5382.03        73.95 o                         
   8   8   5       3117.95       3259.75        61.37 o                         
  -7   9   5       3166.69       3234.32        69.25 o                         
  -6   9   5        881.31        919.33        35.24 o                         
  -5   9   5       1107.03       1148.38        35.88 o                         
  -4   9   5       5994.78       6081.05        76.80 o                         
  -3   9   5      19385.26      19534.88       153.85 o                         
  -2   9   5      31483.92      31288.25       232.91 o                         
  -1   9   5      11792.13      11880.15        93.29 o                         
   0   9   5      15280.32      15379.43       136.47 o                         
   1   9   5      11931.51      11843.06       108.02 o                         
   2   9   5      31505.76      31084.19       225.05 o                         
   3   9   5      19511.21      19534.18       144.18 o                         
   4   9   5       6084.59       6041.02        67.82 o                         
   5   9   5       1149.16       1201.12        31.45 o                         
   6   9   5        864.17        976.59        30.70 o                         
   7   9   5       3146.30       3181.02        57.25 o                         
  -5  10   5       1027.58       1101.80        37.55 o                         
  -4  10   5      12664.07      12634.87       139.32 o                         
  -3  10   5       5414.87       5357.37        78.47 o                         
  -2  10   5        796.97        851.05        26.49 o                         
  -1  10   5       4650.42       4598.71        72.48 o                         
   0  10   5       9110.24       9308.30        97.78 o                         
   1  10   5       4743.62       4590.73        62.22 o                         
   2  10   5        811.26        862.03        27.09 o                         
   3  10   5       5421.20       5428.30        74.41 o                         
   4  10   5      12644.78      12616.97       123.92 o                         
   5  10   5       1093.14       1163.73        37.53 o                         
  -3  11   5       6741.90       6787.68        94.56 o                         
  -2  11   5      11278.05      11434.06       147.56 o                         
  -1  11   5       1812.27       1921.84        52.64 o                         
   0  11   5       1298.52       1348.14        64.59 o                         
   1  11   5       1718.06       1837.15        40.45 o                         
   2  11   5      11450.93      11679.05       115.84 o                         
   3  11   5       6812.86       6813.81        89.55 o                         
   0   0   6          2.20        160.09        32.14 o                         
   1   0   6       5084.67       5585.17        42.99 o                         
   2   0   6      19811.42      20459.59       179.94 o                         
   3   0   6      29862.10      30033.43       248.46 o                         
   4   0   6       6452.60       6680.53        70.25 o                         
   5   0   6      13253.96      13110.74       128.46 o                         
   6   0   6       1987.70       2006.77        27.96 o                         
   7   0   6        766.00        834.77        22.38 o                         
   8   0   6      36075.59      36395.96       429.24 o                         
   9   0   6         71.18        194.26        46.96 o                         
  10   0   6        149.52        209.59        26.01 o                         
  11   0   6       5566.42       5584.62       122.10 o                         
 -11   1   6      14449.04      14322.51       227.06 o                         
 -10   1   6       2216.21       2262.67        52.18 o                         
  -9   1   6      36294.84      35563.31       371.98 o                         
  -8   1   6       4499.19       4535.83        83.12 o                         
  -7   1   6       3319.53       3395.14        47.02 o                         
  -6   1   6         24.94         94.75        15.17 o                         
  -5   1   6      48461.45      47294.37       577.29 o                         
  -4   1   6      17803.31      17857.18       225.43 o                         
  -3   1   6      45187.64      44177.64       731.74 o                         
  -2   1   6      66498.11      65677.09       810.82 o                         
  -1   1   6      91434.54      89200.32      1050.70 o                         
   0   1   6      11577.61      11888.48        85.38 o                         
   1   1   6      91310.53      88320.56       823.58 o                         
   2   1   6      67793.31      66454.79       454.77 o                         
   3   1   6      44519.50      44057.57       310.38 o                         
   4   1   6      17877.62      18116.77       148.32 o                         
   5   1   6      48250.59      48367.17       318.83 o                         
   6   1   6         37.78        117.63        13.58 o                         
   7   1   6       3467.44       3599.98        67.02 o                         
   8   1   6       4456.67       4572.22        60.81 o                         
   9   1   6      36719.60      36351.82       289.05 o                         
  10   1   6       2285.36       2397.66        92.60 o                         
  11   1   6      14122.57      14434.32       300.67 o                         
 -11   2   6       6475.49       6586.74       101.32 o                         
 -10   2   6       4639.72       4738.47        80.53 o                         
  -9   2   6       6311.90       6354.24        91.90 o                         
  -8   2   6      23899.01      23525.31       261.41 o                         
  -7   2   6      19532.36      19468.86       323.46 o                         
  -6   2   6       3466.93       3480.70        47.27 o                         
  -5   2   6      38545.33      37942.41       301.69 o                         
  -4   2   6      41160.52      41100.75       463.39 o                         
  -3   2   6          2.26         91.16        19.98 o                         
  -2   2   6      26343.95      26917.29       239.22 o                         
  -1   2   6      14881.75      15565.29       109.56 o                         
   0   2   6      32366.43      32081.54       299.91 o                         
   1   2   6      15452.43      15870.30       139.81 o                         
   2   2   6      26501.21      27042.81       190.91 o                         
   3   2   6          0.01         76.08        10.74 o                         
   4   2   6      40518.95      40872.83       310.10 o                         
   5   2   6      38597.93      38098.84       274.99 o                         
   6   2   6       3610.65       3676.86        45.24 o                         
   7   2   6      19824.58      19854.03       160.98 o                         
   8   2   6      23649.77      23599.31       290.14 o                         
   9   2   6       6246.03       6180.41        93.69 o                         
  10   2   6       4873.35       4841.89       117.37 o                         
  11   2   6       6324.63       6422.03       217.54 o                         
 -11   3   6        578.69        704.04        37.89 o                         
 -10   3   6      12809.96      12967.47       157.60 o                         
  -9   3   6       4533.78       4649.89        83.28 o                         
  -8   3   6       9072.05       8790.43       142.54 o                         
  -7   3   6       8425.52       8193.55       112.99 o                         
  -6   3   6      19386.71      19218.54       249.33 o                         
  -5   3   6      63948.38      62245.05       439.35 o                         
  -4   3   6       8245.96       8414.63        82.00 o                         
  -3   3   6      44414.44      43783.05       307.03 o                         
  -2   3   6      38976.52      39650.05       224.16 o                         
  -1   3   6      77164.45      75837.44       467.19 o                         
   0   3   6          0.87        156.54        22.35 o                         
   1   3   6      78415.70      76094.25       768.50 o                         
   2   3   6      39181.48      38559.10       408.96 o                         
   3   3   6      44375.78      43088.77       341.55 o                         
   4   3   6       8302.56       8409.51        69.61 o                         
   5   3   6      63625.14      62144.40       410.44 o                         
   6   3   6      20024.39      19999.59       149.07 o                         
   7   3   6       8149.44       8118.42        87.46 o                         
   8   3   6       8951.87       8761.06       104.06 o                         
   9   3   6       4585.31       4779.51       118.48 o                         
  10   3   6      12895.26      12697.51       187.08 o                         
  11   3   6        527.14        581.88        43.78 o                         
 -10   4   6       1561.92       1727.04        53.31 o                         
  -9   4   6       1246.59       1265.73        44.21 o                         
  -8   4   6        747.69        887.43        59.60 o                         
  -7   4   6       2462.81       2504.28        44.45 o                         
  -6   4   6       2108.75       2144.94        44.60 o                         
  -5   4   6      29280.32      28908.11       240.40 o                         
  -4   4   6      19233.42      19244.32       150.79 o                         
  -3   4   6       6068.01       6224.18        55.37 o                         
  -2   4   6       8102.07       8146.00        56.89 o                         
  -1   4   6      32700.85      32266.38       188.26 o                         
   0   4   6      50776.53      50381.35       278.04 o                         
   1   4   6      33045.28      33042.46       182.68 o                         
   2   4   6       8259.38       8222.04        57.12 o                         
   3   4   6       5941.05       5994.33        48.30 o                         
   4   4   6      19292.99      19291.10       144.73 o                         
   5   4   6      29797.01      29781.85       198.32 o                         
   6   4   6       2312.45       2337.36        37.45 o                         
   7   4   6       2343.31       2315.77        39.62 o                         
   8   4   6        740.15        776.20        24.95 o                         
   9   4   6       1251.90       1338.80        47.58 o                         
  10   4   6       1640.97       1719.90        46.62 o                         
 -10   5   6       8642.97       8389.06       130.59 o                         
  -9   5   6       3364.03       3361.07        73.31 o                         
  -8   5   6       3817.16       3812.36        70.40 o                         
  -7   5   6       2527.96       2598.95        47.35 o                         
  -6   5   6       5262.62       5407.82        74.06 o                         
  -5   5   6      52582.80      52466.54       410.36 o                         
  -4   5   6      11726.83      11884.63        91.74 o                         
  -3   5   6       2235.25       2397.52        23.44 o                         
  -2   5   6      15861.69      16083.54        95.01 o                         
  -1   5   6       4778.56       4882.77        34.97 o                         
   0   5   6       8000.54       8280.89        52.29 o                         
   1   5   6       4585.36       4577.71        36.13 o                         
   2   5   6      15922.22      16194.21       101.43 o                         
   3   5   6       2168.48       2266.83        27.26 o                         
   4   5   6      11562.96      11451.30        87.30 o                         
   5   5   6      52783.38      52330.00       379.72 o                         
   6   5   6       5220.66       5302.87        63.44 o                         
   7   5   6       2549.75       2593.10        43.69 o                         
   8   5   6       3886.36       3835.59        57.28 o                         
   9   5   6       3396.18       3469.04        65.80 o                         
  10   5   6       8363.45       8204.26       132.04 o                         
  -9   6   6       3201.59       3198.06       104.59 o                         
  -8   6   6       1705.68       1667.01        44.94 o                         
  -7   6   6        520.90        562.06        27.00 o                         
  -6   6   6       4034.10       4145.80        61.44 o                         
  -5   6   6       2617.36       2684.37        39.87 o                         
  -4   6   6      42993.04      42691.51       283.59 o                         
  -3   6   6       5142.02       5332.11        41.81 o                         
  -2   6   6      13009.50      13350.30        79.75 o                         
  -1   6   6      57182.16      56819.95       302.33 o                         
   0   6   6        756.40        844.46        13.59 o                         
   1   6   6      57587.82      57392.20       302.25 o                         
   2   6   6      13077.35      13335.04        94.70 o                         
   3   6   6       5058.39       5180.97        51.52 o                         
   4   6   6      43431.83      42667.34       281.15 o                         
   5   6   6       2486.00       2570.39        46.30 o                         
   6   6   6       4072.73       4015.08        55.36 o                         
   7   6   6        511.24        590.73        24.72 o                         
   8   6   6       1736.26       1778.14        39.39 o                         
   9   6   6       3140.21       3177.04        58.68 o                         
  -9   7   6       1869.38       1946.90        67.69 o                         
  -8   7   6       2378.55       2534.37        70.54 o                         
  -7   7   6      11512.48      11673.19       128.77 o                         
  -6   7   6        341.33        438.53        24.29 o                         
  -5   7   6      21732.48      21467.14       164.84 o                         
  -4   7   6       9257.80       9396.99        80.18 o                         
  -3   7   6      16479.22      16605.80       103.47 o                         
  -2   7   6      34687.16      34427.88       192.16 o                         
  -1   7   6       2705.78       2832.28        28.01 o                         
   0   7   6        185.63        274.63         9.19 o                         
   1   7   6       2790.27       2913.93        29.32 o                         
   2   7   6      34629.30      34042.78       230.05 o                         
   3   7   6      16492.25      16343.14       124.50 o                         
   4   7   6       8941.87       9074.07        81.46 o                         
   5   7   6      22025.88      21780.59       173.44 o                         
   6   7   6        386.45        535.08        41.47 o                         
   7   7   6      11350.72      11312.76       116.53 o                         
   8   7   6       2372.90       2517.32        51.45 o                         
   9   7   6       2082.76       2177.13        50.49 o                         
  -8   8   6       4796.02       4640.50        99.11 o                         
  -7   8   6        767.91        873.52        44.11 o                         
  -6   8   6       2425.88       2469.91        48.28 o                         
  -5   8   6        157.60        210.34        21.66 o                         
  -4   8   6      22557.24      22433.11       168.85 o                         
  -3   8   6       5964.66       6054.38        59.79 o                         
  -2   8   6        536.75        652.52        19.09 o                         
  -1   8   6       8181.67       8264.42        62.73 o                         
   0   8   6         79.69        162.11        13.53 o                         
   1   8   6       8009.72       8030.14        69.57 o                         
   2   8   6        562.94        638.59        18.55 o                         
   3   8   6       6056.15       6068.17        62.17 o                         
   4   8   6      22390.52      21945.50       176.13 o                         
   5   8   6        159.88        214.13        16.12 o                         
   6   8   6       2454.78       2512.34        46.22 o                         
   7   8   6        791.60        861.92        37.04 o                         
   8   8   6       4639.78       4599.72        76.57 o                         
  -7   9   6        621.07        689.06        38.02 o                         
  -6   9   6       2969.98       2847.28        57.15 o                         
  -5   9   6       3531.76       3570.01        61.68 o                         
  -4   9   6         49.22        105.07        14.23 o                         
  -3   9   6      14655.25      14692.42       129.11 o                         
  -2   9   6       3767.04       3863.76        51.66 o                         
  -1   9   6       2605.05       2697.27        34.74 o                         
   0   9   6       2324.31       2417.04        41.15 o                         
   1   9   6       2430.70       2481.54        39.93 o                         
   2   9   6       3820.52       3881.46        47.16 o                         
   3   9   6      14706.75      14645.18       115.63 o                         
   4   9   6         70.38        160.45        13.98 o                         
   5   9   6       3313.01       3411.90        52.57 o                         
   6   9   6       2922.95       2929.14        50.29 o                         
   7   9   6        600.85        665.59        30.74 o                         
  -5  10   6       4622.55       4740.12        76.07 o                         
  -4  10   6       1691.73       1727.18        44.48 o                         
  -3  10   6       1189.53       1317.31        37.73 o                         
  -2  10   6       4491.12       4515.08        59.84 o                         
  -1  10   6        793.00        910.29        33.90 o                         
   0  10   6        501.09        594.67        24.07 o                         
   1  10   6        692.60        767.25        26.30 o                         
   2  10   6       4602.04       4685.58        61.72 o                         
   3  10   6       1149.03       1214.52        34.77 o                         
   4  10   6       1762.27       1853.50        40.67 o                         
   5  10   6       4834.58       4812.37        69.39 o                         
  -3  11   6       4035.41       4093.39        70.05 o                         
  -2  11   6       7996.32       8155.36       119.59 o                         
  -1  11   6      13044.57      13434.23       160.80 o                         
   0  11   6      20469.46      20809.57       222.57 o                         
   1  11   6      12940.08      12988.43       130.75 o                         
   2  11   6       7996.15       8038.07        90.99 o                         
   3  11   6       3880.51       3908.71        65.09 o                         
   1   0   7       7220.27       7822.04        55.92 o                         
   2   0   7     140397.28     132458.25      1380.68 o                         
   3   0   7     140616.69     133075.64       983.75 o                         
   4   0   7      21938.65      22358.85       194.39 o                         
   5   0   7      41940.07      42457.79       350.21 o                         
   6   0   7       7233.98       7160.50        67.81 o                         
   7   0   7       1805.72       1815.41        31.85 o                         
   8   0   7        374.50        424.43        24.51 o                         
   9   0   7       8547.20       8786.76       122.24 o                         
  10   0   7         86.19        131.98        22.42 o                         
  11   0   7        709.46        770.22        52.48 o                         
 -11   1   7      12038.56      12319.74       174.61 o                         
 -10   1   7      10524.99      10477.51       238.65 o                         
  -9   1   7       5257.50       5297.16        96.15 o                         
  -8   1   7      25212.55      25011.82       275.23 o                         
  -7   1   7      17795.68      17546.24       179.21 o                         
  -6   1   7        279.89        337.96        11.87 o                         
  -5   1   7      11768.46      11699.17       105.13 o                         
  -4   1   7      31824.32      30904.24       503.05 o                         
  -3   1   7      53692.88      52031.52      1030.68 o                         
  -2   1   7       2425.06       2756.85        47.44 o                         
  -1   1   7      15249.27      15641.32       204.69 o                         
   0   1   7       3451.79       3911.45        35.23 o                         
   1   1   7      14703.49      15049.52       148.54 o                         
   2   1   7       2385.50       2743.04        28.04 o                         
   3   1   7      53723.14      53331.95       368.29 o                         
   4   1   7      31972.92      32235.81       231.79 o                         
   5   1   7      11964.81      11742.19        98.45 o                         
   6   1   7        240.80        384.94        26.84 o                         
   7   1   7      17507.92      17474.52       157.33 o                         
   8   1   7      25620.51      25649.92       226.67 o                         
   9   1   7       5319.86       5361.74        89.17 o                         
  10   1   7      10344.31      10493.06       194.22 o                         
  11   1   7      11923.50      12035.56       381.49 o                         
 -11   2   7      11335.09      11466.44       146.45 o                         
 -10   2   7       1912.98       2107.46        58.43 o                         
  -9   2   7        945.32       1053.79        52.80 o                         
  -8   2   7       2582.30       2655.95        63.21 o                         
  -7   2   7      16024.93      16115.91       212.94 o                         
  -6   2   7       2405.86       2461.63        53.86 o                         
  -5   2   7       6916.72       7047.19        82.32 o                         
  -4   2   7      27574.17      27968.78       203.73 o                         
  -3   2   7      64566.50      63490.42       611.30 o                         
  -2   2   7      41653.62      41730.18       366.47 o                         
  -1   2   7        581.59        739.24        19.28 o                         
   0   2   7         77.87        157.87         9.10 o                         
   1   2   7        590.76        679.46        11.99 o                         
   2   2   7      41629.51      41095.12       286.46 o                         
   3   2   7      63621.49      63537.98       435.47 o                         
   4   2   7      27728.17      28202.78       205.47 o                         
   5   2   7       6735.96       6900.13        62.23 o                         
   6   2   7       2559.21       2576.56        36.00 o                         
   7   2   7      16203.08      16318.79       137.06 o                         
   8   2   7       2618.75       2603.71        58.81 o                         
   9   2   7       1005.50       1023.90        33.10 o                         
  10   2   7       1850.37       1991.39        76.09 o                         
  11   2   7      11416.84      11713.66       283.76 o                         
 -11   3   7      17762.94      18003.96       204.09 o                         
 -10   3   7       4623.40       4658.80        81.92 o                         
  -9   3   7       4440.81       4548.37        89.87 o                         
  -8   3   7       3975.79       3931.71       106.94 o                         
  -7   3   7       9805.43       9514.52       174.16 o                         
  -6   3   7      16104.14      16061.59       236.26 o                         
  -5   3   7      39556.55      38909.04       306.87 o                         
  -4   3   7       3195.15       3210.39        41.85 o                         
  -3   3   7      20509.41      20506.25       154.80 o                         
  -2   3   7       7003.09       7239.75        47.21 o                         
  -1   3   7      67205.16      65804.86       425.25 o                         
   0   3   7        179.85        257.60        10.00 o                         
   1   3   7      65566.29      63826.11       615.88 o                         
   2   3   7       7122.29       7107.18        71.43 o                         
   3   3   7      20768.77      20674.88       144.03 o                         
   4   3   7       3231.81       3322.97        39.01 o                         
   5   3   7      38921.88      38543.07       263.61 o                         
   6   3   7      15754.41      15902.68       124.58 o                         
   7   3   7       9884.20       9793.29        93.17 o                         
   8   3   7       3885.94       3846.31        72.59 o                         
   9   3   7       4363.03       4540.29        72.19 o                         
  10   3   7       4610.58       4730.00        76.72 o                         
  11   3   7      18063.47      17797.69       312.72 o                         
 -10   4   7       4686.70       4644.49        84.67 o                         
  -9   4   7       2791.37       2815.04        65.18 o                         
  -8   4   7       3133.89       3161.91        57.17 o                         
  -7   4   7      10355.33      10261.83       266.82 o                         
  -6   4   7       5284.04       5362.13        75.18 o                         
  -5   4   7       2568.48       2799.12        68.20 o                         
  -4   4   7       3117.32       3304.34        44.94 o                         
  -3   4   7       5648.09       5673.56        52.11 o                         
  -2   4   7       1443.09       1564.54        20.43 o                         
  -1   4   7      15463.37      15645.94        97.51 o                         
   0   4   7     101762.19      99523.83       797.74 o                         
   1   4   7      15477.16      15524.88       106.71 o                         
   2   4   7       1601.59       1696.64        18.93 o                         
   3   4   7       5559.03       5439.45        48.40 o                         
   4   4   7       3164.62       3289.59        36.27 o                         
   5   4   7       2595.54       2685.34        30.72 o                         
   6   4   7       5315.87       5304.88        62.12 o                         
   7   4   7      10702.58      10632.15       104.18 o                         
   8   4   7       3087.74       3155.80        49.35 o                         
   9   4   7       2732.30       2730.75        56.03 o                         
  10   4   7       4622.54       4560.98        77.39 o                         
 -10   5   7       1352.01       1462.29        51.94 o                         
  -9   5   7       2177.69       2234.97        60.08 o                         
  -8   5   7       8656.43       8534.03       216.41 o                         
  -7   5   7      12858.14      12674.18       214.27 o                         
  -6   5   7      47666.20      47500.30       465.94 o                         
  -5   5   7      41115.16      41304.82       330.64 o                         
  -4   5   7       2796.70       2831.74        38.26 o                         
  -3   5   7      38408.48      38173.91       234.20 o                         
  -2   5   7      14257.58      14441.47        93.23 o                         
  -1   5   7        805.33        936.95        13.46 o                         
   0   5   7        241.62        370.17        15.95 o                         
   1   5   7        829.11        928.94        14.84 o                         
   2   5   7      13586.33      13606.58        84.91 o                         
   3   5   7      38141.00      37339.78       247.02 o                         
   4   5   7       2786.11       2856.91        36.13 o                         
   5   5   7      41972.22      40904.46       304.37 o                         
   6   5   7      47878.32      46709.68       348.39 o                         
   7   5   7      12721.84      12750.11       121.43 o                         
   8   5   7       8566.57       8361.85        93.03 o                         
   9   5   7       2261.20       2313.91        52.91 o                         
  10   5   7       1338.91       1523.34        45.82 o                         
  -9   6   7       1943.00       2083.44        78.46 o                         
  -8   6   7       1767.91       1799.78        46.38 o                         
  -7   6   7      11032.99      10885.77       120.09 o                         
  -6   6   7       8474.28       8631.85       110.07 o                         
  -5   6   7       7912.05       7962.67        84.67 o                         
  -4   6   7       2719.56       2866.12        58.90 o                         
  -3   6   7       3919.85       4084.15        35.36 o                         
  -2   6   7       3565.04       3635.77        30.42 o                         
  -1   6   7        747.44        849.03        26.18 o                         
   0   6   7      17878.23      18211.37       104.04 o                         
   1   6   7        838.67        903.69        13.98 o                         
   2   6   7       3759.36       3775.38        42.94 o                         
   3   6   7       4046.69       4189.11        44.96 o                         
   4   6   7       2657.05       2678.99        35.57 o                         
   5   6   7       7757.95       7832.71        82.34 o                         
   6   6   7       8392.10       8273.37        88.68 o                         
   7   6   7      10962.19      10697.51       109.45 o                         
   8   6   7       1748.90       1811.21        39.99 o                         
   9   6   7       1844.95       1877.96        45.23 o                         
  -9   7   7       3253.15       3380.83        69.17 o                         
  -8   7   7      23218.18      23109.94       392.35 o                         
  -7   7   7       4750.54       4795.82        73.28 o                         
  -6   7   7       8032.19       8010.02        97.12 o                         
  -5   7   7       5753.11       5843.14        72.25 o                         
  -4   7   7       4645.05       4820.08        54.55 o                         
  -3   7   7      18515.45      18669.57       114.46 o                         
  -2   7   7      15013.99      15214.95        94.74 o                         
  -1   7   7       9279.13       9470.26        65.04 o                         
   0   7   7       1705.05       1753.84        20.24 o                         
   1   7   7       9502.96       9581.78        67.63 o                         
   2   7   7      14531.86      14455.52       112.71 o                         
   3   7   7      18483.56      18380.64       137.61 o                         
   4   7   7       4653.88       4714.55        52.20 o                         
   5   7   7       5849.95       5775.08        66.79 o                         
   6   7   7       8084.52       8017.80        89.22 o                         
   7   7   7       4947.14       4926.50        68.15 o                         
   8   7   7      23141.64      22785.58       213.83 o                         
   9   7   7       2982.45       2988.55        60.03 o                         
  -8   8   7       3554.30       3698.71       110.86 o                         
  -7   8   7       1881.78       1974.06        45.50 o                         
  -6   8   7       1734.84       1755.94        41.29 o                         
  -5   8   7       1525.31       1626.12        37.83 o                         
  -4   8   7       1103.92       1109.39        28.84 o                         
  -3   8   7       4175.19       4328.47        45.59 o                         
  -2   8   7      31531.27      31258.98       180.33 o                         
  -1   8   7      12882.26      12942.01        88.99 o                         
   0   8   7       5088.00       5166.92        48.31 o                         
   1   8   7      12799.84      12773.29        98.57 o                         
   2   8   7      32084.36      31487.65       207.91 o                         
   3   8   7       4165.55       4241.06        49.91 o                         
   4   8   7       1168.90       1191.27        28.60 o                         
   5   8   7       1558.49       1649.26        34.75 o                         
   6   8   7       1737.47       1759.47        39.18 o                         
   7   8   7       1796.37       1857.20        43.77 o                         
   8   8   7       3348.10       3339.19        62.37 o                         
  -7   9   7       7308.35       7386.04       103.34 o                         
  -6   9   7       2215.83       2254.04        51.23 o                         
  -5   9   7        797.58        917.27        31.18 o                         
  -4   9   7       1913.39       1832.01        38.02 o                         
  -3   9   7      17488.47      17433.06       148.63 o                         
  -2   9   7      18033.10      18101.88       149.58 o                         
  -1   9   7       3931.87       3857.05        43.40 o                         
   0   9   7      18742.56      18601.79       159.50 o                         
   1   9   7       3998.07       3880.22        49.45 o                         
   2   9   7      18064.10      17976.20       134.22 o                         
   3   9   7      17464.50      17413.89       132.66 o                         
   4   9   7       1800.34       1785.92        36.69 o                         
   5   9   7        805.61        882.35        29.25 o                         
   6   9   7       2191.56       2268.34        46.30 o                         
   7   9   7       7131.41       7231.53        92.67 o                         
  -5  10   7       6277.93       6239.42        89.69 o                         
  -4  10   7       7811.74       7912.53       104.19 o                         
  -3  10   7       9999.25      10046.81       124.61 o                         
  -2  10   7       3619.16       3770.06        57.04 o                         
  -1  10   7      10668.47      10712.90       123.78 o                         
   0  10   7        169.12        249.32        25.23 o                         
   1  10   7      10814.67      10741.19       109.81 o                         
   2  10   7       3642.16       3810.90        55.03 o                         
   3  10   7       9964.19       9995.06       110.90 o                         
   4  10   7       7845.15       7993.70        91.96 o                         
   5  10   7       6258.96       6377.65        82.18 o                         
  -3  11   7       2301.75       2405.44        53.40 o                         
  -2  11   7       9891.38      10104.24       140.51 o                         
  -1  11   7         44.63         85.50        20.34 o                         
   0  11   7       8156.43       8390.86       118.70 o                         
   1  11   7         39.53         96.63        14.64 o                         
   2  11   7       9774.67       9928.89       109.70 o                         
   3  11   7       2282.37       2238.34        65.97 o                         
   0   0   8      20444.42      20307.84       234.12 o                         
   1   0   8      12332.91      12813.19        87.90 o                         
   2   0   8      36239.35      37377.11       410.06 o                         
   3   0   8      68660.75      68395.71       502.65 o                         
   4   0   8      36155.46      36810.26       282.43 o                         
   5   0   8       7075.14       7319.37        71.39 o                         
   6   0   8       3844.76       3968.12        44.33 o                         
   7   0   8       2836.41       2912.86        42.62 o                         
   8   0   8       4238.15       4396.56        76.76 o                         
   9   0   8      20460.29      20762.65       386.00 o                         
  10   0   8        214.82        330.84        30.65 o                         
  11   0   8       2067.94       2215.15        83.50 o                         
 -11   1   8       2888.77       2991.70        73.24 o                         
 -10   1   8      15312.78      15156.54       228.55 o                         
  -9   1   8      16517.04      16111.80       201.66 o                         
  -8   1   8       7504.67       7405.09       114.26 o                         
  -7   1   8       3616.02       3720.76        66.28 o                         
  -6   1   8       1896.01       1977.26        35.95 o                         
  -5   1   8      30060.51      30214.04       325.77 o                         
  -4   1   8       2536.56       2482.09        45.79 o                         
  -3   1   8      62190.02      60138.96      1215.62 o                         
  -2   1   8       4786.50       5074.42        56.07 o                         
  -1   1   8       3508.74       3757.43        56.78 o                         
   0   1   8      45172.64      45440.51       598.76 o                         
   1   1   8       3399.82       3672.31        65.71 o                         
   2   1   8       4657.53       5117.77        93.22 o                         
   3   1   8      63676.91      63856.50       437.22 o                         
   4   1   8       2523.56       2586.14        32.63 o                         
   5   1   8      29873.37      30161.87       222.34 o                         
   6   1   8       1784.52       1860.35        32.32 o                         
   7   1   8       3523.09       3554.00        55.52 o                         
   8   1   8       7605.23       7669.61        91.44 o                         
   9   1   8      16600.12      16730.58       188.20 o                         
  10   1   8      15069.42      15376.96       205.34 o                         
  11   1   8       2966.49       3058.72       109.93 o                         
 -11   2   8       3247.50       3284.92        67.94 o                         
 -10   2   8        939.44        971.58        36.99 o                         
  -9   2   8       9704.31       9741.66       167.64 o                         
  -8   2   8       2390.95       2472.81        62.30 o                         
  -7   2   8        719.77        773.51        27.50 o                         
  -6   2   8      30573.44      30176.31       505.18 o                         
  -5   2   8      23751.73      23646.88       187.67 o                         
  -4   2   8        671.47        758.73        18.47 o                         
  -3   2   8      99054.44      96773.34       756.52 o                         
  -2   2   8        307.10        380.30        14.89 o                         
  -1   2   8      11247.90      11338.39        82.91 o                         
   0   2   8       8159.86       8673.82        63.86 o                         
   1   2   8      10957.61      11027.54        84.37 o                         
   2   2   8        358.72        386.19        12.20 o                         
   3   2   8      98292.16      95276.59       654.32 o                         
   4   2   8        677.76        738.28        26.18 o                         
   5   2   8      24195.50      24194.93       183.06 o                         
   6   2   8      30794.98      30855.90       234.33 o                         
   7   2   8        703.00        731.55        20.64 o                         
   8   2   8       2367.66       2387.01        42.81 o                         
   9   2   8       9666.22       9727.07       140.25 o                         
  10   2   8        983.16       1115.33        49.19 o                         
  11   2   8       3174.57       3106.67        83.43 o                         
 -10   3   8        615.04        705.60        36.38 o                         
  -9   3   8       6120.61       6111.04       128.71 o                         
  -8   3   8       8655.68       8284.53       168.00 o                         
  -7   3   8       2238.89       2264.55        58.00 o                         
  -6   3   8      17780.14      17594.35       207.76 o                         
  -5   3   8      16558.50      16663.15       149.28 o                         
  -4   3   8      20975.41      20769.08       172.03 o                         
  -3   3   8      12289.16      12505.31        99.00 o                         
  -2   3   8      14540.02      14551.39        86.93 o                         
  -1   3   8      39626.33      39438.90       260.90 o                         
   0   3   8     133765.47     123958.17      1553.69 o                         
   1   3   8      39022.67      38419.16       290.31 o                         
   2   3   8      15468.30      15369.60       110.33 o                         
   3   3   8      12366.97      12320.83        92.24 o                         
   4   3   8      21124.50      20919.80       169.56 o                         
   5   3   8      16598.28      16526.56       125.63 o                         
   6   3   8      17905.65      17979.87       156.35 o                         
   7   3   8       2322.28       2441.95        54.03 o                         
   8   3   8       8691.90       8765.07        96.65 o                         
   9   3   8       6173.79       6202.81        87.58 o                         
  10   3   8        613.22        656.73        31.72 o                         
 -10   4   8        720.24        732.32        38.31 o                         
  -9   4   8      11742.51      11795.76       246.67 o                         
  -8   4   8       2082.77       2260.99        79.50 o                         
  -7   4   8      22739.12      22087.77       495.00 o                         
  -6   4   8      59862.25      58805.07       579.69 o                         
  -5   4   8      14389.94      14268.91       148.10 o                         
  -4   4   8      15542.73      15643.58       138.09 o                         
  -3   4   8      32087.75      31733.73       195.50 o                         
  -2   4   8       1387.96       1448.40        17.86 o                         
  -1   4   8      12722.26      12983.82        83.44 o                         
   0   4   8        430.00        460.56        18.94 o                         
   1   4   8      12623.37      12830.38        91.97 o                         
   2   4   8       1366.82       1484.17        22.49 o                         
   3   4   8      32290.56      31381.01       204.74 o                         
   4   4   8      15439.09      15554.59       118.83 o                         
   5   4   8      15050.28      15005.45       138.49 o                         
   6   4   8      59837.98      58289.59       422.91 o                         
   7   4   8      22396.88      21893.19       183.36 o                         
   8   4   8       2104.19       2144.01        40.21 o                         
   9   4   8      11654.05      11650.52       129.31 o                         
  10   4   8        714.63        746.64        34.60 o                         
 -10   5   8       1356.09       1384.34        50.94 o                         
  -9   5   8       2007.76       1960.44        74.59 o                         
  -8   5   8      23253.05      22731.88       384.75 o                         
  -7   5   8       2590.09       2579.19        51.38 o                         
  -6   5   8       6840.51       7018.02       101.96 o                         
  -5   5   8       1591.03       1608.38        37.76 o                         
  -4   5   8       3451.94       3465.49        43.76 o                         
  -3   5   8      11472.20      11379.85        83.20 o                         
  -2   5   8      22730.67      22900.53       140.66 o                         
  -1   5   8     108964.27     105888.27       587.47 o                         
   0   5   8     148482.58     140224.80       816.91 o                         
   1   5   8     109417.29     105448.67       565.07 o                         
   2   5   8      22623.97      22743.81       133.01 o                         
   3   5   8      11427.62      11388.18       102.40 o                         
   4   5   8       3536.87       3503.96        39.96 o                         
   5   5   8       1423.82       1521.90        31.97 o                         
   6   5   8       6682.01       6721.89        75.20 o                         
   7   5   8       2504.36       2507.69        43.28 o                         
   8   5   8      23324.27      22861.12       195.71 o                         
   9   5   8       1981.09       1976.01        72.19 o                         
  10   5   8       1364.61       1396.64        44.13 o                         
  -9   6   8       9568.15       9251.95       218.31 o                         
  -8   6   8        323.24        425.52        27.40 o                         
  -7   6   8       7675.73       7725.73        94.93 o                         
  -6   6   8      18536.25      18443.44       228.85 o                         
  -5   6   8       8141.61       8246.24        93.26 o                         
  -4   6   8       4044.86       4264.18        48.27 o                         
  -3   6   8      17097.11      17344.98       105.71 o                         
  -2   6   8      17301.23      17203.55       104.16 o                         
  -1   6   8       1469.17       1467.40        18.39 o                         
   0   6   8      84852.67      82908.84       432.06 o                         
   1   6   8       1573.88       1563.01        19.19 o                         
   2   6   8      17586.73      17681.35       135.13 o                         
   3   6   8      17401.56      17564.14       129.56 o                         
   4   6   8       4128.12       4225.18        47.17 o                         
   5   6   8       8246.06       8128.04        84.91 o                         
   6   6   8      18236.17      18060.80       158.15 o                         
   7   6   8       7662.28       7617.45        87.14 o                         
   8   6   8        373.54        441.69        23.87 o                         
   9   6   8       9742.52       9789.19       115.92 o                         
  -9   7   8        277.53        292.94        26.14 o                         
  -8   7   8      21709.04      21288.93       307.27 o                         
  -7   7   8       8215.83       8333.98       103.50 o                         
  -6   7   8      11090.00      10790.64       112.99 o                         
  -5   7   8      10039.86      10075.68       104.18 o                         
  -4   7   8       1258.82       1334.86        29.27 o                         
  -3   7   8      24325.91      24366.02       143.33 o                         
  -2   7   8       7994.62       8126.79        58.80 o                         
  -1   7   8       6986.35       7060.61        52.48 o                         
   0   7   8      32406.09      32316.30       181.33 o                         
   1   7   8       6960.45       7070.16        57.77 o                         
   2   7   8       7874.89       7928.67        71.63 o                         
   3   7   8      23834.16      23645.66       188.33 o                         
   4   7   8       1267.62       1344.01        26.30 o                         
   5   7   8      10237.39      10128.18       101.90 o                         
   6   7   8      11138.97      10885.46       110.64 o                         
   7   7   8       8238.81       8154.09        98.01 o                         
   8   7   8      21949.83      21258.87       191.68 o                         
   9   7   8        234.25        274.69        22.88 o                         
  -8   8   8        308.28        395.70        27.55 o                         
  -7   8   8       3080.89       3059.42        56.73 o                         
  -6   8   8       6933.85       7003.34        87.25 o                         
  -5   8   8      14246.62      14174.02       137.14 o                         
  -4   8   8      14470.54      14471.97       127.69 o                         
  -3   8   8      14546.90      14669.00       112.30 o                         
  -2   8   8       6367.49       6453.77        51.74 o                         
  -1   8   8        625.29        687.60        17.83 o                         
   0   8   8      12926.05      12990.32        92.67 o                         
   1   8   8        597.63        619.36        17.78 o                         
   2   8   8       6514.55       6465.18        61.76 o                         
   3   8   8      14951.58      14883.89       119.51 o                         
   4   8   8      14495.75      14277.05       126.59 o                         
   5   8   8      14253.65      14084.49       127.99 o                         
   6   8   8       6829.40       6624.57        81.91 o                         
   7   8   8       3016.34       3017.39        53.81 o                         
   8   8   8        375.71        426.23        25.66 o                         
  -7   9   8       5842.54       5905.60        89.60 o                         
  -6   9   8        892.59        986.91        34.14 o                         
  -5   9   8       6045.28       6078.11        80.41 o                         
  -4   9   8      10043.85      10253.22       103.70 o                         
  -3   9   8      14754.74      14987.27       132.92 o                         
  -2   9   8       8325.67       8518.17        77.16 o                         
  -1   9   8        656.76        762.59        19.53 o                         
   0   9   8        833.21       1098.14        67.00 o                         
   1   9   8        656.67        713.18        21.96 o                         
   2   9   8       8099.57       8085.94        75.11 o                         
   3   9   8      14857.85      14851.35       117.94 o                         
   4   9   8       9970.39      10091.15       101.21 o                         
   5   9   8       5839.02       5773.09        72.68 o                         
   6   9   8        862.28        928.62        32.25 o                         
   7   9   8       5786.67       5771.48        80.87 o                         
  -5  10   8       2883.67       2866.00        58.27 o                         
  -4  10   8       9937.57       9915.00       127.68 o                         
  -3  10   8       4184.66       4399.01        69.85 o                         
  -2  10   8       2965.42       3036.70        50.91 o                         
  -1  10   8       2335.17       2398.53        49.04 o                         
   0  10   8       1010.12        989.88        28.46 o                         
   1  10   8       2201.65       2193.52        42.15 o                         
   2  10   8       3175.77       3167.42        50.14 o                         
   3  10   8       4137.15       4230.15        72.76 o                         
   4  10   8       9881.50       9691.88       104.76 o                         
   5  10   8       2907.84       2964.10        54.08 o                         
  -3  11   8       6092.11       6047.00        90.00 o                         
  -2  11   8       4358.48       4355.34        94.78 o                         
  -1  11   8       6430.35       6324.53       111.58 o                         
   0  11   8       1280.44       1454.70        48.48 o                         
   1  11   8       6409.77       6371.41        81.01 o                         
   2  11   8       4369.24       4444.88        66.24 o                         
   3  11   8       6112.24       6037.85        84.39 o                         
   1   0   9       3440.85       3777.39        34.12 o                         
   2   0   9       5065.57       4983.01        43.09 o                         
   3   0   9       2121.40       2234.49        30.27 o                         
   4   0   9      15867.28      16408.17       185.25 o                         
   5   0   9      24229.61      24787.41       239.53 o                         
   6   0   9      41009.70      42247.34       307.57 o                         
   7   0   9      38488.73      38042.38       435.06 o                         
   8   0   9       1820.19       1872.81        49.04 o                         
   9   0   9        153.18        264.26        24.24 o                         
  10   0   9       1398.43       1536.51        65.00 o                         
  11   0   9       2419.34       2277.86        94.68 o                         
 -11   1   9        629.47        672.23        34.99 o                         
 -10   1   9       1716.14       1731.89        67.70 o                         
  -9   1   9       8337.45       8357.47       128.52 o                         
  -8   1   9      24083.71      23808.36       269.74 o                         
  -7   1   9       1672.58       1773.14        45.57 o                         
  -6   1   9      36709.30      36702.60       260.51 o                         
  -5   1   9      13781.85      13887.59       158.72 o                         
  -4   1   9      15702.97      15564.68       214.91 o                         
  -3   1   9      17617.37      17707.27       353.91 o                         
  -2   1   9       3071.31       2913.02        46.29 o                         
  -1   1   9      34555.09      34657.64       447.51 o                         
   0   1   9     244340.09     206364.36      3618.95 o                         
   1   1   9      34309.62      35354.77       243.85 o                         
   2   1   9       3375.84       3151.91        36.76 o                         
   3   1   9      17855.94      18162.25       145.87 o                         
   4   1   9      16017.76      16172.70       134.91 o                         
   5   1   9      14198.77      14409.00       151.25 o                         
   6   1   9      36743.95      37197.73       348.07 o                         
   7   1   9       1571.60       1635.98        32.20 o                         
   8   1   9      23944.74      23982.86       239.95 o                         
   9   1   9       8395.70       8625.77       120.09 o                         
  10   1   9       1653.86       1677.32        59.10 o                         
  11   1   9        684.35        831.75        49.03 o                         
 -11   2   9        654.98        723.33        37.43 o                         
 -10   2   9       1024.80       1085.42        56.85 o                         
  -9   2   9      18815.27      18786.81       262.51 o                         
  -8   2   9       7653.45       7501.81       120.47 o                         
  -7   2   9       6311.68       6342.79        85.93 o                         
  -6   2   9      37199.62      37026.17       884.86 o                         
  -5   2   9       1072.89       1167.72        25.45 o                         
  -4   2   9       7204.70       7330.85        59.06 o                         
  -3   2   9      51319.28      52067.95       418.81 o                         
  -2   2   9        249.26        374.48        34.10 o                         
  -1   2   9      29909.40      30592.52       200.73 o                         
   0   2   9      51206.72      50941.83       311.79 o                         
   1   2   9      28640.74      28753.22       192.94 o                         
   2   2   9        320.22        413.24        15.18 o                         
   3   2   9      50888.82      50932.82       355.79 o                         
   4   2   9       7215.17       7196.70        70.65 o                         
   5   2   9       1107.40       1190.72        27.54 o                         
   6   2   9      37219.75      37339.47       259.18 o                         
   7   2   9       6506.29       6664.02        66.12 o                         
   8   2   9       7311.01       7430.36       120.95 o                         
   9   2   9      18966.79      18609.27       174.45 o                         
  10   2   9       1019.01       1056.65        49.15 o                         
  11   2   9        735.24        780.51        47.38 o                         
 -10   3   9       6810.03       7009.50       105.82 o                         
  -9   3   9      12788.62      12401.69       201.05 o                         
  -8   3   9      10663.21      10312.95       273.20 o                         
  -7   3   9       2420.15       2466.47        60.35 o                         
  -6   3   9      20738.86      20467.28       296.33 o                         
  -5   3   9       1872.05       1939.69        37.03 o                         
  -4   3   9         68.77        198.45        11.63 o                         
  -3   3   9      41189.70      41875.64       292.42 o                         
  -2   3   9      14528.82      14805.26        95.67 o                         
  -1   3   9      12375.62      12543.43        82.51 o                         
   0   3   9      99072.30      95076.76       913.03 o                         
   1   3   9      12202.38      12273.37        97.08 o                         
   2   3   9      14659.41      14873.00       114.63 o                         
   3   3   9      41672.93      41295.47       275.05 o                         
   4   3   9        102.91        237.15        12.88 o                         
   5   3   9       1775.38       1811.53        28.44 o                         
   6   3   9      20370.30      20569.89       189.10 o                         
   7   3   9       2356.76       2383.17        38.06 o                         
   8   3   9      10584.42      10570.28       111.15 o                         
   9   3   9      12869.70      12680.52       143.49 o                         
  10   3   9       6876.21       6766.85       100.94 o                         
 -10   4   9       6338.56       6408.38       102.37 o                         
  -9   4   9      22843.37      22437.91       431.83 o                         
  -8   4   9       4131.03       4085.88       140.45 o                         
  -7   4   9      18077.54      17804.70       383.06 o                         
  -6   4   9       2176.17       2186.58        48.91 o                         
  -5   4   9      16196.24      16084.94       223.35 o                         
  -4   4   9      17756.00      17909.06       179.58 o                         
  -3   4   9      20566.98      20542.08       132.90 o                         
  -2   4   9      31485.75      31450.83       184.43 o                         
  -1   4   9      12215.25      12374.73        80.79 o                         
   0   4   9         10.33         83.47         7.10 o                         
   1   4   9      12248.52      12332.70        99.23 o                         
   2   4   9      31514.88      31101.87       214.96 o                         
   3   4   9      20854.56      20494.23       192.10 o                         
   4   4   9      17785.96      17864.01       161.25 o                         
   5   4   9      15476.62      15455.25       132.81 o                         
   6   4   9       1767.63       1814.57        33.60 o                         
   7   4   9      18540.29      18286.47       158.31 o                         
   8   4   9       4256.40       4264.02        59.60 o                         
   9   4   9      22577.84      22336.92       209.98 o                         
  10   4   9       6181.43       6143.77        99.12 o                         
 -10   5   9      15842.93      15515.62       369.56 o                         
  -9   5   9       8863.96       8686.47       230.02 o                         
  -8   5   9      16868.53      16435.08       295.71 o                         
  -7   5   9       4865.85       4840.77       144.97 o                         
  -6   5   9       2419.73       2491.94        55.36 o                         
  -5   5   9       8385.15       8377.17       118.88 o                         
  -4   5   9       6174.15       6099.99        66.54 o                         
  -3   5   9       3020.91       3134.77        34.30 o                         
  -2   5   9       2083.89       2207.04        24.66 o                         
  -1   5   9       2619.49       2673.84        33.18 o                         
   0   5   9        470.37        503.71        15.96 o                         
   1   5   9       2582.61       2667.46        28.88 o                         
   2   5   9       1997.08       2093.74        24.50 o                         
   3   5   9       2797.05       2864.95        43.11 o                         
   4   5   9       6109.03       6110.20        56.56 o                         
   5   5   9       8224.60       8180.61        83.38 o                         
   6   5   9       2409.60       2402.02        40.52 o                         
   7   5   9       5010.12       4887.76        63.89 o                         
   8   5   9      16919.24      16542.45       153.13 o                         
   9   5   9       8749.65       8785.12       109.66 o                         
  10   5   9      15884.01      15513.00       205.42 o                         
  -9   6   9      11068.60      10453.21       267.59 o                         
  -8   6   9       1425.78       1470.04        43.31 o                         
  -7   6   9       7224.41       7312.08       128.03 o                         
  -6   6   9      18488.71      18499.99       203.34 o                         
  -5   6   9      23004.14      23005.74       189.90 o                         
  -4   6   9      18060.30      18120.53       145.33 o                         
  -3   6   9      19346.21      19304.04       115.71 o                         
  -2   6   9      17394.19      17279.75       104.53 o                         
  -1   6   9      15353.74      15368.20        94.54 o                         
   0   6   9        159.20        270.91        13.67 o                         
   1   6   9      15815.82      15913.94        99.16 o                         
   2   6   9      17341.52      17286.47       134.17 o                         
   3   6   9      19158.14      19091.26       147.90 o                         
   4   6   9      18485.80      18177.75       141.98 o                         
   5   6   9      22993.02      22254.03       184.37 o                         
   6   6   9      18151.84      17740.18       157.07 o                         
   7   6   9       7278.48       7183.20        84.36 o                         
   8   6   9       1525.20       1598.24        41.61 o                         
   9   6   9      10861.01      10698.78       123.75 o                         
  -8   7   9        464.67        541.47        32.21 o                         
  -7   7   9       2672.11       2751.67        55.84 o                         
  -6   7   9       6549.05       6644.92        81.68 o                         
  -5   7   9       2937.57       2927.93        48.86 o                         
  -4   7   9          7.49         91.78        11.78 o                         
  -3   7   9       8894.80       8902.37        66.54 o                         
  -2   7   9      16266.24      16519.44       102.32 o                         
  -1   7   9      14182.80      14149.31        90.19 o                         
   0   7   9      19956.28      19984.01       123.22 o                         
   1   7   9      14549.21      14449.44       111.34 o                         
   2   7   9      15856.18      15731.23       122.10 o                         
   3   7   9       8624.02       8766.11        79.24 o                         
   4   7   9          9.84         71.09        12.41 o                         
   5   7   9       2987.75       2932.65        47.08 o                         
   6   7   9       6575.98       6455.28        78.35 o                         
   7   7   9       2729.01       2730.60        49.35 o                         
   8   7   9        463.12        503.73        26.73 o                         
  -8   8   9       1977.98       2027.76        51.40 o                         
  -7   8   9       1079.10       1124.80        36.04 o                         
  -6   8   9      18132.81      18026.68       168.68 o                         
  -5   8   9      15408.65      15523.32       147.06 o                         
  -4   8   9      19545.19      19267.08       161.12 o                         
  -3   8   9       5095.67       5144.82        47.33 o                         
  -2   8   9       2090.10       2210.36        26.88 o                         
  -1   8   9      16297.58      16378.43       107.42 o                         
   0   8   9       6297.29       6279.09        56.31 o                         
   1   8   9      15587.69      15616.42       117.65 o                         
   2   8   9       2008.22       2240.58        35.73 o                         
   3   8   9       5184.71       5148.75        57.10 o                         
   4   8   9      19734.91      19335.83       160.07 o                         
   5   8   9      15353.10      15210.45       142.03 o                         
   6   8   9      18099.19      17902.35       164.25 o                         
   7   8   9       1055.63       1135.45        34.41 o                         
   8   8   9       1955.94       1980.37        45.91 o                         
  -6   9   9        680.27        745.80        32.89 o                         
  -5   9   9       6026.86       6084.91        80.93 o                         
  -4   9   9         89.65        172.66        16.57 o                         
  -3   9   9       6400.48       6502.75        74.77 o                         
  -2   9   9      10656.00      10476.81        87.63 o                         
  -1   9   9      15317.05      15245.88       115.02 o                         
   0   9   9       8897.92       8784.74        84.56 o                         
   1   9   9      15638.65      15328.86       129.23 o                         
   2   9   9      10785.38      10608.67        90.70 o                         
   3   9   9       6330.97       6304.60        65.27 o                         
   4   9   9         94.12        189.54        16.59 o                         
   5   9   9       6079.51       5975.88        77.30 o                         
   6   9   9        689.43        718.01        30.45 o                         
  -5  10   9      11291.50      11032.25       130.34 o                         
  -4  10   9       1163.56       1353.81        42.46 o                         
  -3  10   9       2263.60       2356.02        50.40 o                         
  -2  10   9       7359.61       7225.54        85.97 o                         
  -1  10   9       4127.59       4175.40        59.49 o                         
   0  10   9       2096.83       2127.01        40.91 o                         
   1  10   9       4101.98       4106.27        59.71 o                         
   2  10   9       7282.64       7161.10        82.16 o                         
   3  10   9       2302.99       2296.85        47.09 o                         
   4  10   9       1130.68       1274.56        35.11 o                         
   5  10   9      11325.26      11202.85       110.59 o                         
  -2  11   9        260.85        328.42        33.42 o                         
  -1  11   9       7070.86       7182.42       119.59 o                         
   0  11   9       1939.30       1990.45        50.25 o                         
   1  11   9       7264.56       7235.63        88.78 o                         
   2  11   9        210.37        286.74        20.93 o                         
   0   0  10      70070.95      69517.90       778.41 o                         
   1   0  10     171527.12     159535.73      1541.28 o                         
   2   0  10       7457.02       7537.61        61.07 o                         
   3   0  10       9473.62       9612.35        84.80 o                         
   4   0  10      13736.04      14018.42       127.70 o                         
   5   0  10      16628.10      17038.87       145.90 o                         
   6   0  10      35502.22      35530.16       452.79 o                         
   7   0  10       6066.86       6227.21        69.41 o                         
   8   0  10        853.27        944.02        36.57 o                         
   9   0  10        599.75        732.33        38.33 o                         
  10   0  10       1338.17       1458.59        52.81 o                         
  11   0  10       2009.86       1946.36        75.71 o                         
 -11   1  10        268.47        373.25        41.69 o                         
 -10   1  10      10476.20      10630.43       248.25 o                         
  -9   1  10       1845.41       1943.09        75.87 o                         
  -8   1  10       8681.77       8791.74       136.29 o                         
  -7   1  10      27220.70      27915.02       483.71 o                         
  -6   1  10      60442.37      60299.91       432.06 o                         
  -5   1  10      17104.79      17382.97       139.74 o                         
  -4   1  10       5483.86       5456.02        72.32 o                         
  -3   1  10       1553.15       1594.72        57.49 o                         
  -2   1  10      57468.48      56581.88       853.79 o                         
  -1   1  10      17631.05      17809.97       317.79 o                         
   0   1  10      14540.51      14637.81       189.58 o                         
   1   1  10      17346.91      17754.73       121.64 o                         
   2   1  10      59224.29      58948.63       431.64 o                         
   3   1  10       1372.47       1388.32        26.87 o                         
   4   1  10       5458.17       5367.39        56.81 o                         
   5   1  10      16738.67      17065.93       155.88 o                         
   6   1  10      59394.11      59380.57       454.30 o                         
   7   1  10      27151.71      27277.72       316.66 o                         
   8   1  10       8303.23       8352.02       108.63 o                         
   9   1  10       1834.35       1988.40        47.45 o                         
  10   1  10      10601.61      10695.88       225.93 o                         
  11   1  10        271.46        327.49        33.77 o                         
 -11   2  10       1863.19       1936.20        53.65 o                         
 -10   2  10       4250.00       4153.24       106.36 o                         
  -9   2  10       1782.36       1857.74       115.17 o                         
  -8   2  10       5503.24       5341.98       111.71 o                         
  -7   2  10      25297.06      24998.55       261.00 o                         
  -6   2  10      23372.11      23274.58       400.94 o                         
  -5   2  10      12319.79      12394.27       169.03 o                         
  -4   2  10       6712.81       6817.35        77.28 o                         
  -3   2  10      11379.50      11727.68       102.48 o                         
  -2   2  10      47205.77      47388.71       478.25 o                         
  -1   2  10      29350.59      29328.19       194.98 o                         
   0   2  10        173.91        245.42        16.60 o                         
   1   2  10      29178.74      28891.05       193.75 o                         
   2   2  10      47625.05      46554.85       306.03 o                         
   3   2  10      11133.20      11418.23        92.88 o                         
   4   2  10       6872.21       7001.82        64.95 o                         
   5   2  10      12256.58      12471.32       105.82 o                         
   6   2  10      23407.24      23568.11       173.37 o                         
   7   2  10      25594.91      25642.10       224.11 o                         
   8   2  10       5285.36       5212.41        89.22 o                         
   9   2  10       1768.29       1895.36        54.70 o                         
  10   2  10       4457.87       4557.99        96.82 o                         
  11   2  10       1935.73       2077.52        68.16 o                         
 -10   3  10      20882.99      20609.15       250.92 o                         
  -9   3  10       5677.83       5400.19       121.80 o                         
  -8   3  10      30173.39      29357.98       601.83 o                         
  -7   3  10       1600.30       1558.00        52.11 o                         
  -6   3  10       4032.79       4126.05        88.79 o                         
  -5   3  10       1503.43       1534.50        32.87 o                         
  -4   3  10      10784.27      10906.20        91.30 o                         
  -3   3  10      19972.39      20383.81       145.66 o                         
  -2   3  10      26000.07      26511.44       181.56 o                         
  -1   3  10      11820.20      12089.03        75.51 o                         
   0   3  10       4410.20       4467.60        43.81 o                         
   1   3  10      11210.45      11333.69        89.82 o                         
   2   3  10      26514.59      26511.63       192.60 o                         
   3   3  10      20048.17      19905.53       142.09 o                         
   4   3  10      10657.53      10564.68        91.10 o                         
   5   3  10       1408.44       1470.11        26.66 o                         
   6   3  10       4354.98       4363.96        54.15 o                         
   7   3  10       1601.66       1661.05        30.64 o                         
   8   3  10      30161.74      29602.17       252.12 o                         
   9   3  10       5781.09       5811.18        83.36 o                         
  10   3  10      20536.46      19891.62       249.74 o                         
 -10   4  10        350.63        432.96        32.08 o                         
  -9   4  10       9215.31       9028.05       300.07 o                         
  -8   4  10       1271.47       1293.34        49.02 o                         
  -7   4  10       5509.50       5543.83       189.39 o                         
  -6   4  10       7524.69       7660.29       120.62 o                         
  -5   4  10       7399.86       7482.09       100.52 o                         
  -4   4  10      40263.50      39933.33       406.15 o                         
  -3   4  10      43532.96      43468.69       275.54 o                         
  -2   4  10      85984.16      83963.62       468.70 o                         
  -1   4  10       3606.27       3712.89        33.85 o                         
   0   4  10      10696.95      10467.47        77.97 o                         
   1   4  10       3762.22       3842.51        38.84 o                         
   2   4  10      85904.86      83457.34       760.13 o                         
   3   4  10      43493.09      42564.69       335.04 o                         
   4   4  10      39645.25      38907.61       268.93 o                         
   5   4  10       7537.31       7545.86        70.64 o                         
   6   4  10       7358.58       7339.28        82.44 o                         
   7   4  10       5330.45       5399.49        69.65 o                         
   8   4  10       1258.83       1342.52        45.59 o                         
   9   4  10       9363.71       9201.84       109.54 o                         
  10   4  10        321.54        395.65        46.26 o                         
 -10   5  10       6200.10       6086.96       124.49 o                         
  -9   5  10       2844.94       2965.57       116.81 o                         
  -8   5  10       4728.39       4671.04        90.36 o                         
  -7   5  10       8109.55       8098.58       152.92 o                         
  -6   5  10        316.05        400.90        26.64 o                         
  -5   5  10       1647.77       1628.56        43.15 o                         
  -4   5  10      16427.22      16619.39       151.51 o                         
  -3   5  10      41010.40      40747.50       252.52 o                         
  -2   5  10      38183.86      37860.04       231.86 o                         
  -1   5  10       4767.68       4935.45        42.30 o                         
   0   5  10       2963.26       3102.83        34.72 o                         
   1   5  10       4894.55       5014.45        45.78 o                         
   2   5  10      38133.36      37286.16       211.56 o                         
   3   5  10      41038.06      41060.07       305.67 o                         
   4   5  10      16382.34      16412.44       138.68 o                         
   5   5  10       1583.38       1638.44        42.15 o                         
   6   5  10        322.78        386.67        19.12 o                         
   7   5  10       8136.33       7974.60        88.20 o                         
   8   5  10       4738.48       4627.65        65.23 o                         
   9   5  10       2912.09       2966.05        71.06 o                         
  10   5  10       6360.16       6231.80        96.12 o                         
  -9   6  10       1481.21       1580.33        53.80 o                         
  -8   6  10        785.62        783.54        35.80 o                         
  -7   6  10       4347.81       4275.35        71.78 o                         
  -6   6  10       9969.23       9859.47       115.70 o                         
  -5   6  10      12947.70      13023.95       182.05 o                         
  -4   6  10      31552.45      31344.87       262.40 o                         
  -3   6  10      37293.89      37073.50       234.40 o                         
  -2   6  10       7025.28       7231.18        57.80 o                         
  -1   6  10       6581.37       6594.78        53.30 o                         
   0   6  10        542.27        566.73        12.00 o                         
   1   6  10       6396.77       6491.15        50.74 o                         
   2   6  10       7561.91       7656.60        71.22 o                         
   3   6  10      38009.95      37202.64       293.18 o                         
   4   6  10      31130.77      30859.67       224.49 o                         
   5   6  10      12788.14      12513.92       117.70 o                         
   6   6  10       9928.55       9690.96       100.05 o                         
   7   6  10       4095.41       4082.66        80.94 o                         
   8   6  10        796.28        864.94        29.60 o                         
   9   6  10       1500.09       1525.41        40.28 o                         
  -8   7  10        605.16        776.61        36.85 o                         
  -7   7  10       9102.83       8938.48       116.32 o                         
  -6   7  10       1024.00       1063.84        31.87 o                         
  -5   7  10       6544.04       6540.51        87.22 o                         
  -4   7  10       2913.97       2970.52        54.71 o                         
  -3   7  10       3148.64       3292.24        34.51 o                         
  -2   7  10       5180.43       5289.47        44.18 o                         
  -1   7  10      11467.59      11534.58        76.71 o                         
   0   7  10         24.84        118.05        14.24 o                         
   1   7  10      11277.08      11274.62        92.94 o                         
   2   7  10       5250.29       5326.81        62.75 o                         
   3   7  10       3236.68       3291.68        41.92 o                         
   4   7  10       2942.40       2889.30        42.80 o                         
   5   7  10       6464.73       6296.68        74.97 o                         
   6   7  10       1084.33       1191.91        34.77 o                         
   7   7  10       9055.74       8777.44       100.06 o                         
   8   7  10        662.21        679.85        30.16 o                         
  -7   8  10       8787.45       8796.14       142.41 o                         
  -6   8  10        199.83        239.62        19.56 o                         
  -5   8  10       7607.78       7745.44        91.01 o                         
  -4   8  10       1052.81       1077.35        30.48 o                         
  -3   8  10       4138.39       4229.96        41.94 o                         
  -2   8  10       4481.52       4499.54        43.14 o                         
  -1   8  10      27897.05      27896.69       175.28 o                         
   0   8  10      11322.31      11340.95       117.64 o                         
   1   8  10      27618.20      27437.05       186.44 o                         
   2   8  10       4573.28       4603.56        50.32 o                         
   3   8  10       4095.70       4120.98        50.26 o                         
   4   8  10        956.61        936.47        26.73 o                         
   5   8  10       7580.88       7507.63        86.94 o                         
   6   8  10        204.09        261.34        19.38 o                         
   7   8  10       8894.25       8789.72       102.61 o                         
  -6   9  10       9631.69       9370.94       114.98 o                         
  -5   9  10       9083.85       9033.62       104.53 o                         
  -4   9  10       7375.50       7387.94        88.68 o                         
  -3   9  10        708.97        768.84        26.96 o                         
  -2   9  10       1917.99       1995.12        31.33 o                         
  -1   9  10       6065.23       6286.55        64.02 o                         
   0   9  10        154.65        259.25        17.23 o                         
   1   9  10       5907.55       6007.70        67.95 o                         
   2   9  10       1989.79       2084.13        33.86 o                         
   3   9  10        678.81        712.90        22.40 o                         
   4   9  10       7548.87       7478.29        83.86 o                         
   5   9  10       9174.47       9107.95       101.98 o                         
   6   9  10       9552.71       9394.89       115.46 o                         
  -5  10  10       3503.68       3580.97        63.52 o                         
  -4  10  10       3859.05       3863.88        68.02 o                         
  -3  10  10       5910.71       6082.19        80.83 o                         
  -2  10  10       7005.05       7076.10        94.58 o                         
  -1  10  10      14829.16      14845.65       140.01 o                         
   0  10  10       6016.91       5998.48        79.44 o                         
   1  10  10      14696.62      14831.55       140.91 o                         
   2  10  10       6625.58       6652.16        78.64 o                         
   3  10  10       5927.04       6029.29        83.99 o                         
   4  10  10       3858.40       3908.81        56.36 o                         
   5  10  10       3273.26       3293.93        55.40 o                         
  -2  11  10       6713.17       6859.84       133.22 o                         
  -1  11  10        806.95        905.00        44.99 o                         
   0  11  10       2098.98       2246.90        48.35 o                         
   1  11  10        776.87        854.40        33.11 o                         
   2  11  10       6740.69       6732.98        86.32 o                         
   1   0  11      14600.71      15238.09       113.23 o                         
   2   0  11      36257.64      35861.93       236.77 o                         
   3   0  11       1941.45       1962.09        26.57 o                         
   4   0  11     112336.87     109798.27      1108.39 o                         
   5   0  11      17378.04      17813.90       167.22 o                         
   6   0  11      12961.85      13092.37       112.70 o                         
   7   0  11          0.77         75.52        11.62 o                         
   8   0  11      12109.35      12436.88       137.84 o                         
   9   0  11       1911.12       2081.64        49.29 o                         
  10   0  11      15740.12      16076.49       173.84 o                         
  11   0  11      17197.70      17066.08       247.23 o                         
 -11   1  11       4754.45       4868.72       106.23 o                         
 -10   1  11      17939.86      17837.61       261.99 o                         
  -9   1  11       2355.03       2477.89        56.08 o                         
  -8   1  11        541.08        632.22        27.86 o                         
  -7   1  11      21218.05      21535.18       199.35 o                         
  -6   1  11       4585.31       4626.89        52.08 o                         
  -5   1  11      20834.00      21051.24       167.44 o                         
  -4   1  11       7157.66       7252.87        77.00 o                         
  -3   1  11       2525.61       2677.08        37.31 o                         
  -2   1  11      10735.87      11031.32       161.21 o                         
  -1   1  11       3824.70       3902.04        96.59 o                         
   0   1  11     116867.43     107230.80      1336.83 o                         
   1   1  11       3849.38       4000.29        37.34 o                         
   2   1  11      11063.61      11348.83        95.94 o                         
   3   1  11       2523.80       2676.23        58.62 o                         
   4   1  11       7213.44       7355.07        72.01 o                         
   5   1  11      20778.36      20957.09       196.16 o                         
   6   1  11       4691.74       4714.43        57.39 o                         
   7   1  11      21081.61      21212.66       194.42 o                         
   8   1  11        504.37        545.38        20.02 o                         
   9   1  11       2378.24       2421.46        57.58 o                         
  10   1  11      18113.91      18224.14       310.91 o                         
  11   1  11       4764.98       4904.35       116.09 o                         
 -10   2  11       3055.55       3154.28        92.87 o                         
  -9   2  11        357.35        466.59        41.04 o                         
  -8   2  11       6011.87       6115.79       121.91 o                         
  -7   2  11       1533.40       1658.83        39.56 o                         
  -6   2  11       2164.53       2283.74        43.24 o                         
  -5   2  11      14751.77      14467.65       238.18 o                         
  -4   2  11     139551.16     132997.55      1934.66 o                         
  -3   2  11      20561.62      21265.59       170.87 o                         
  -2   2  11      57535.70      58321.16       462.73 o                         
  -1   2  11      91999.32      90098.62       578.97 o                         
   0   2  11         12.40        148.00        16.69 o                         
   1   2  11      92688.85      90690.73       616.60 o                         
   2   2  11      57797.92      57341.73       373.92 o                         
   3   2  11      20104.88      20510.46       155.10 o                         
   4   2  11     139540.97     132298.41       901.26 o                         
   5   2  11      14914.57      14915.46       122.99 o                         
   6   2  11       1999.22       2090.56        37.54 o                         
   7   2  11       1408.39       1430.43        29.33 o                         
   8   2  11       6054.39       6096.51        89.92 o                         
   9   2  11        401.54        471.38        23.19 o                         
  10   2  11       3084.09       3298.92        82.31 o                         
 -10   3  11      10546.35      10449.68       211.70 o                         
  -9   3  11       1123.15       1187.95        58.87 o                         
  -8   3  11      10605.73      10168.93       170.86 o                         
  -7   3  11      23645.32      22876.85       844.12 o                         
  -6   3  11       7775.33       7742.42       121.96 o                         
  -5   3  11      19575.39      19763.73       184.99 o                         
  -4   3  11      17554.47      18063.08       165.52 o                         
  -3   3  11       6913.68       7234.64        71.18 o                         
  -2   3  11      65594.73      66084.74       455.18 o                         
  -1   3  11       7176.65       7495.50        61.08 o                         
   0   3  11       4889.64       4928.12        55.07 o                         
   1   3  11       7308.12       7585.44        67.83 o                         
   2   3  11      66121.00      65838.09       454.61 o                         
   3   3  11       6934.45       7131.44        64.22 o                         
   4   3  11      17498.30      17456.35       148.59 o                         
   5   3  11      20084.20      20135.99       158.63 o                         
   6   3  11       7686.09       7661.60        74.37 o                         
   7   3  11      23616.47      23245.34       226.02 o                         
   8   3  11      10486.39      10271.01       109.11 o                         
   9   3  11       1175.91       1254.49        37.07 o                         
  10   3  11      10393.63      10506.56       175.63 o                         
 -10   4  11        613.25        701.62        40.32 o                         
  -9   4  11       1532.33       1502.56        71.09 o                         
  -8   4  11      11556.56      11061.77       335.33 o                         
  -7   4  11      11376.31      11070.25       268.40 o                         
  -6   4  11       1780.52       1719.63        51.62 o                         
  -5   4  11       1069.91       1141.50        37.47 o                         
  -4   4  11      40752.66      40897.59       343.46 o                         
  -3   4  11      27055.68      26995.82       178.97 o                         
  -2   4  11       4522.08       4582.72        38.17 o                         
  -1   4  11      12594.62      12768.57        86.98 o                         
   0   4  11       1816.16       1832.47        24.15 o                         
   1   4  11      12366.81      12416.19        96.41 o                         
   2   4  11       4355.87       4417.39        44.25 o                         
   3   4  11      27221.71      26599.77       179.45 o                         
   4   4  11      41160.15      40802.14       280.55 o                         
   5   4  11        863.78        899.17        23.18 o                         
   6   4  11       1839.82       1896.26        36.51 o                         
   7   4  11      11722.04      11469.42       117.53 o                         
   8   4  11      11677.53      11485.30       121.34 o                         
   9   4  11       1521.93       1514.51        39.84 o                         
  10   4  11        606.52        731.15        34.18 o                         
  -9   5  11      16771.45      16130.98       579.57 o                         
  -8   5  11       7395.59       7380.15       131.76 o                         
  -7   5  11       1642.49       1607.38        63.34 o                         
  -6   5  11        854.63        895.88        34.47 o                         
  -5   5  11       4541.31       4559.35        69.51 o                         
  -4   5  11       1360.14       1440.60        35.62 o                         
  -3   5  11       2376.55       2488.16        31.43 o                         
  -2   5  11      20457.03      20579.67       133.69 o                         
  -1   5  11      21187.58      21096.81       132.54 o                         
   0   5  11       6078.60       6149.92        50.86 o                         
   1   5  11      21321.60      21290.15       147.40 o                         
   2   5  11      19455.77      19497.09       145.93 o                         
   3   5  11       2402.88       2570.37        36.46 o                         
   4   5  11       1428.24       1489.79        25.99 o                         
   5   5  11       4672.74       4637.47        57.66 o                         
   6   5  11        878.17        907.64        25.72 o                         
   7   5  11       1666.42       1667.88        39.80 o                         
   8   5  11       7730.87       7675.41        89.39 o                         
   9   5  11      16528.48      15796.69       155.66 o                         
  -9   6  11        586.52        666.53        39.84 o                         
  -8   6  11       7343.72       7526.95       184.71 o                         
  -7   6  11      16457.98      16233.57       175.91 o                         
  -6   6  11       5659.20       5778.01        94.33 o                         
  -5   6  11       7957.10       7828.67       104.90 o                         
  -4   6  11       8584.75       8511.37       104.84 o                         
  -3   6  11       6778.35       6767.98        62.67 o                         
  -2   6  11      14989.02      14996.93       101.87 o                         
  -1   6  11       6599.13       6855.68        55.11 o                         
   0   6  11        663.84        713.10        15.42 o                         
   1   6  11       6460.16       6701.74        51.37 o                         
   2   6  11      14988.29      14881.93       120.61 o                         
   3   6  11       6718.82       6686.39        70.09 o                         
   4   6  11       8640.44       8463.92        80.18 o                         
   5   6  11       8019.18       7914.76        84.84 o                         
   6   6  11       5596.85       5611.64        70.02 o                         
   7   6  11      16561.45      16171.06       150.31 o                         
   8   6  11       7308.16       7214.66        88.46 o                         
   9   6  11        616.45        635.67        29.57 o                         
  -8   7  11       3300.74       3218.02        62.57 o                         
  -7   7  11       7209.25       7160.24        95.20 o                         
  -6   7  11       6249.78       6188.85        78.90 o                         
  -5   7  11       8221.86       8223.21        91.89 o                         
  -4   7  11      11643.41      11527.97       112.79 o                         
  -3   7  11       5586.99       5589.57        60.59 o                         
  -2   7  11      20204.99      20178.12       127.83 o                         
  -1   7  11      35433.46      35563.11       199.95 o                         
   0   7  11       7776.73       7871.79        57.88 o                         
   1   7  11      35462.32      35303.74       239.32 o                         
   2   7  11      20253.28      19949.49       156.25 o                         
   3   7  11       5626.27       5517.72        58.44 o                         
   4   7  11      11457.07      11319.43       115.26 o                         
   5   7  11       8337.17       8242.70        90.21 o                         
   6   7  11       6244.40       6081.48        76.42 o                         
   7   7  11       7154.38       6871.54        96.65 o                         
   8   7  11       3332.41       3280.93        57.67 o                         
  -7   8  11       1822.36       1930.17        48.75 o                         
  -6   8  11       1138.58       1190.29        43.57 o                         
  -5   8  11      27994.31      27793.58       236.24 o                         
  -4   8  11      15633.03      15609.25       145.02 o                         
  -3   8  11        989.79       1039.37        20.28 o                         
  -2   8  11       6200.43       6235.06        53.85 o                         
  -1   8  11       2346.44       2514.63        31.65 o                         
   0   8  11       5610.03       5526.86        60.19 o                         
   1   8  11       2377.80       2460.35        37.58 o                         
   2   8  11       6345.47       6253.83        61.70 o                         
   3   8  11       1045.45       1109.34        25.47 o                         
   4   8  11      15708.86      15242.92       141.00 o                         
   5   8  11      27830.27      26795.85       224.54 o                         
   6   8  11       1143.17       1213.19        34.51 o                         
   7   8  11       1914.30       1986.46        44.68 o                         
  -6   9  11       5510.26       5444.11        79.16 o                         
  -5   9  11       1900.15       1892.19        43.77 o                         
  -4   9  11        333.59        398.66        23.06 o                         
  -3   9  11       3056.14       3129.66        52.74 o                         
  -2   9  11        446.54        539.00        17.90 o                         
  -1   9  11       9636.90       9721.45        92.08 o                         
   0   9  11       4884.80       5164.63        64.00 o                         
   1   9  11       9657.64       9583.83        92.29 o                         
   2   9  11        459.35        513.49        19.80 o                         
   3   9  11       2978.49       2939.50        42.25 o                         
   4   9  11        337.35        412.95        21.91 o                         
   5   9  11       1880.16       2043.04        50.32 o                         
   6   9  11       5622.32       5639.92        78.21 o                         
  -4  10  11       8678.64       8541.47       109.85 o                         
  -3  10  11       6044.33       6036.05        82.33 o                         
  -2  10  11       3836.72       3933.98        74.67 o                         
  -1  10  11      14062.50      14043.92       142.82 o                         
   0  10  11        705.44        817.96        30.70 o                         
   1  10  11      13934.09      13778.49       143.53 o                         
   2  10  11       3883.12       4040.90        61.06 o                         
   3  10  11       5942.81       5949.61        70.74 o                         
   4  10  11       8729.70       8568.54        91.07 o                         
  -2  11  11       2646.03       2697.31        74.91 o                         
  -1  11  11       3274.33       3436.57        80.33 o                         
   0  11  11       1036.72       1190.63        36.15 o                         
   1  11  11       3286.22       3269.48        60.24 o                         
   2  11  11       2731.19       2739.51        55.52 o                         
   0   0  12       3664.67       3397.89       136.31 o                         
   1   0  12      14350.56      14551.76       126.14 o                         
   2   0  12      43321.85      43754.07       286.95 o                         
   3   0  12      25160.56      26005.56       188.23 o                         
   4   0  12        614.89        695.65        26.39 o                         
   5   0  12      69716.10      69653.02      1030.01 o                         
   6   0  12      30371.58      30735.14       388.98 o                         
   7   0  12       4968.60       5077.28        56.83 o                         
   8   0  12       9464.77       9709.40       158.83 o                         
   9   0  12       8607.99       8885.16       112.39 o                         
  10   0  12       4847.95       4887.14        81.48 o                         
 -10   1  12       5571.73       5648.23       104.71 o                         
  -9   1  12       2562.09       2717.74        59.02 o                         
  -8   1  12       8026.24       8341.94       102.86 o                         
  -7   1  12       3515.93       3668.77        59.66 o                         
  -6   1  12       7193.74       7348.32        69.30 o                         
  -5   1  12       8655.69       8725.20        81.97 o                         
  -4   1  12      12131.67      12172.92       155.00 o                         
  -3   1  12      47024.29      46176.38       728.51 o                         
  -2   1  12      10728.16      10740.46       100.42 o                         
  -1   1  12      67710.91      65411.27      1260.48 o                         
   0   1  12       6136.03       6004.60       105.28 o                         
   1   1  12      66753.59      66806.23       429.78 o                         
   2   1  12      10342.27      10451.21       139.55 o                         
   3   1  12      46649.91      46594.62       353.81 o                         
   4   1  12      12201.81      12337.41       109.88 o                         
   5   1  12       8942.27       9078.82       123.09 o                         
   6   1  12       7149.87       7217.19       103.71 o                         
   7   1  12       3503.57       3562.06        65.87 o                         
   8   1  12       7931.41       7867.27        98.01 o                         
   9   1  12       2640.89       2816.23        57.03 o                         
  10   1  12       5721.38       5800.97       104.74 o                         
 -10   2  12      20117.30      19975.10       266.71 o                         
  -9   2  12       4005.82       3974.63        82.15 o                         
  -8   2  12      10690.80      10421.97       143.34 o                         
  -7   2  12      11926.46      12200.31       154.26 o                         
  -6   2  12      15123.28      15090.94       254.14 o                         
  -5   2  12      27785.82      27315.35       440.62 o                         
  -4   2  12       3963.19       4070.31        87.18 o                         
  -3   2  12       5022.20       5288.73        53.51 o                         
  -2   2  12      25117.73      25234.89       234.06 o                         
  -1   2  12       3824.00       4035.40        39.17 o                         
   0   2  12      17914.18      18077.20       142.93 o                         
   1   2  12       3674.50       3785.54        41.63 o                         
   2   2  12      24563.50      24103.15       178.03 o                         
   3   2  12       4924.62       5039.66        52.77 o                         
   4   2  12       3784.75       3895.88        60.16 o                         
   5   2  12      27988.85      27954.98       211.50 o                         
   6   2  12      15138.46      15133.44       148.25 o                         
   7   2  12      11986.02      12233.19       163.25 o                         
   8   2  12      10559.89      10544.03       130.79 o                         
   9   2  12       4037.96       3983.13        70.35 o                         
  10   2  12      19960.82      20211.24       416.68 o                         
 -10   3  12       6635.71       6647.29       162.14 o                         
  -9   3  12      21399.97      20953.97       274.31 o                         
  -8   3  12      12304.79      11932.30       159.66 o                         
  -7   3  12       5475.86       5453.90       128.86 o                         
  -6   3  12       2341.26       2349.50        48.10 o                         
  -5   3  12        970.80       1012.73        25.97 o                         
  -4   3  12       8320.40       8508.33        84.32 o                         
  -3   3  12       1954.54       2156.32        45.38 o                         
  -2   3  12      14751.80      15005.39       116.17 o                         
  -1   3  12      30036.87      30524.71       256.07 o                         
   0   3  12       1827.19       2025.10        26.29 o                         
   1   3  12      30196.14      30298.35       209.12 o                         
   2   3  12      14227.89      14188.89       113.30 o                         
   3   3  12       1891.78       2067.96        32.57 o                         
   4   3  12       8173.47       8192.29        88.22 o                         
   5   3  12       1051.10       1135.18        28.27 o                         
   6   3  12       2314.76       2403.86        41.55 o                         
   7   3  12       5599.84       5530.88        60.84 o                         
   8   3  12      12337.69      12156.87       123.62 o                         
   9   3  12      21562.04      21478.64       319.50 o                         
  10   3  12       6573.32       6548.19       133.72 o                         
 -10   4  12       3101.12       3214.34       125.28 o                         
  -9   4  12       3071.29       2832.10       101.60 o                         
  -8   4  12       5998.16       5495.25       191.01 o                         
  -7   4  12       7422.24       7377.74       241.35 o                         
  -6   4  12      20496.54      20414.41       280.98 o                         
  -5   4  12       4212.20       4399.85        80.00 o                         
  -4   4  12      75226.27      74804.41       821.87 o                         
  -3   4  12      17889.41      18193.24       146.53 o                         
  -2   4  12       6970.78       6891.47        56.76 o                         
  -1   4  12       9181.65       9432.12        68.58 o                         
   0   4  12       4499.01       4724.78        62.84 o                         
   1   4  12       8933.88       9117.67        86.96 o                         
   2   4  12       6873.52       6783.68        61.19 o                         
   3   4  12      18131.49      17840.44       146.06 o                         
   4   4  12      75450.87      73318.41       569.74 o                         
   5   4  12       4105.36       4193.09        52.98 o                         
   6   4  12      20323.19      19880.18       162.18 o                         
   7   4  12       7552.17       7409.66        89.76 o                         
   8   4  12       5939.38       5840.10        76.52 o                         
   9   4  12       3101.58       2994.97        58.83 o                         
  10   4  12       3216.53       3240.42        63.98 o                         
  -9   5  12       3291.76       3268.29        75.01 o                         
  -8   5  12      10522.82      10378.32       378.79 o                         
  -7   5  12       5278.47       5127.48       106.85 o                         
  -6   5  12        905.22        984.78        37.40 o                         
  -5   5  12       3243.98       3335.45        69.02 o                         
  -4   5  12       2976.82       3045.22        72.90 o                         
  -3   5  12       1781.33       1906.09        29.35 o                         
  -2   5  12      44168.11      43510.72       258.06 o                         
  -1   5  12       8204.92       8229.01        63.93 o                         
   0   5  12       3980.72       4089.52        39.10 o                         
   1   5  12       8123.25       8132.30        68.27 o                         
   2   5  12      45098.64      44607.43       359.57 o                         
   3   5  12       1719.79       1720.28        36.41 o                         
   4   5  12       2883.23       2846.55        37.88 o                         
   5   5  12       3011.19       2995.18        47.47 o                         
   6   5  12       1003.34       1052.21        27.65 o                         
   7   5  12       5211.41       5139.34        67.11 o                         
   8   5  12      10433.19      10272.51       109.45 o                         
   9   5  12       3255.95       3220.68        56.84 o                         
  -9   6  12       6596.26       6341.73       163.82 o                         
  -8   6  12       3214.36       3216.67        72.36 o                         
  -7   6  12      16041.30      15725.83       209.76 o                         
  -6   6  12        725.59        863.93        39.91 o                         
  -5   6  12       3691.88       3748.65        76.98 o                         
  -4   6  12      50310.27      49728.26       394.49 o                         
  -3   6  12        475.15        501.45        16.22 o                         
  -2   6  12       1897.99       1941.19        26.81 o                         
  -1   6  12       6942.12       7113.28        59.79 o                         
   0   6  12          4.69         76.51        13.67 o                         
   1   6  12       6932.36       7104.71        62.98 o                         
   2   6  12       1611.75       1655.31        29.11 o                         
   3   6  12        428.66        485.42        32.05 o                         
   4   6  12      50739.39      49681.16       364.04 o                         
   5   6  12       3486.36       3346.08        50.03 o                         
   6   6  12        751.11        780.16        26.05 o                         
   7   6  12      16050.61      15958.88       149.25 o                         
   8   6  12       3162.04       3092.43        54.10 o                         
   9   6  12       6380.90       6365.03        84.86 o                         
  -8   7  12       1373.57       1414.21        42.47 o                         
  -7   7  12       6084.71       6000.23        85.78 o                         
  -6   7  12         24.93        115.43        24.40 o                         
  -5   7  12       4609.93       4510.19        63.37 o                         
  -4   7  12       2259.60       2341.85        38.73 o                         
  -3   7  12       1170.48       1236.00        20.98 o                         
  -2   7  12       5757.34       5699.21        49.14 o                         
  -1   7  12       7862.07       7950.57        61.45 o                         
   0   7  12      38336.97      38253.64       214.54 o                         
   1   7  12       7893.26       7955.74        72.75 o                         
   2   7  12       5562.60       5546.28        61.39 o                         
   3   7  12       1203.12       1222.83        27.99 o                         
   4   7  12       2248.63       2202.20        36.86 o                         
   5   7  12       4748.86       4647.16        62.38 o                         
   6   7  12         20.57        118.37        26.27 o                         
   7   7  12       5883.44       5807.21        77.49 o                         
   8   7  12       1503.33       1499.62        39.63 o                         
  -7   8  12       8819.19       8506.87       110.61 o                         
  -6   8  12      18982.60      18771.31       224.61 o                         
  -5   8  12        844.58        866.54        30.31 o                         
  -4   8  12       6740.45       6914.68        82.39 o                         
  -3   8  12       3187.19       3225.53        36.40 o                         
  -2   8  12       5621.67       5645.55        50.86 o                         
  -1   8  12       5749.91       5775.94        53.29 o                         
   0   8  12        548.40        685.87        23.30 o                         
   1   8  12       5772.86       5856.24        64.05 o                         
   2   8  12       5703.80       5629.94        58.27 o                         
   3   8  12       3106.30       3059.30        43.51 o                         
   4   8  12       6571.26       6604.43        78.92 o                         
   5   8  12        848.83        863.96        31.94 o                         
   6   8  12      18999.05      18282.27       169.30 o                         
   7   8  12       8944.17       8617.34       102.37 o                         
  -6   9  12        365.42        456.94        26.96 o                         
  -5   9  12       4092.03       4185.32        66.02 o                         
  -4   9  12       1292.65       1367.74        36.23 o                         
  -3   9  12       2618.61       2566.77        44.20 o                         
  -2   9  12        534.39        603.04        18.97 o                         
  -1   9  12       4807.00       4849.19        58.32 o                         
   0   9  12      51841.77      50946.84       379.17 o                         
   1   9  12       4712.82       4755.40        80.69 o                         
   2   9  12        561.48        623.69        21.55 o                         
   3   9  12       2515.14       2455.87        38.82 o                         
   4   9  12       1212.81       1239.15        33.23 o                         
   5   9  12       4155.29       4146.60        63.47 o                         
   6   9  12        391.66        491.53        26.83 o                         
  -4  10  12       3515.80       3629.79        66.56 o                         
  -3  10  12       2984.64       3023.19        58.89 o                         
  -2  10  12       5120.15       5149.13        87.03 o                         
  -1  10  12      15948.31      16011.08       158.64 o                         
   0  10  12       1197.43       1363.44        45.26 o                         
   1  10  12      16339.86      16354.73       163.45 o                         
   2  10  12       5014.38       5067.22        64.84 o                         
   3  10  12       2917.80       2907.11        47.03 o                         
   4  10  12       3635.40       3691.69        57.21 o                         
  -1  11  12       1716.89       1818.48        59.36 o                         
   0  11  12       5302.72       5301.12        78.30 o                         
   1  11  12       1758.00       1730.35        44.25 o                         
   1   0  13      54957.00      54934.14       405.82 o                         
   2   0  13       8062.50       8010.92        62.74 o                         
   3   0  13       4905.96       4914.20        43.42 o                         
   4   0  13       1130.34       1125.20        21.41 o                         
   5   0  13       1138.67       1184.90        36.79 o                         
   6   0  13        130.79        229.96        26.27 o                         
   7   0  13       9773.13       9744.41       152.98 o                         
   8   0  13        283.99        432.75        44.82 o                         
   9   0  13        393.53        493.64        40.68 o                         
  10   0  13       3185.30       3257.06        66.05 o                         
 -10   1  13       1350.34       1473.23        57.94 o                         
  -9   1  13      12210.12      11975.29       146.18 o                         
  -8   1  13       3339.40       3429.21        71.25 o                         
  -7   1  13      35495.92      36342.25       499.23 o                         
  -6   1  13      14740.43      14730.20       220.52 o                         
  -5   1  13      33695.81      33967.41       255.76 o                         
  -4   1  13      10839.36      10992.86       149.58 o                         
  -3   1  13       8659.25       8866.02        88.43 o                         
  -2   1  13      12620.51      12680.99       135.30 o                         
  -1   1  13      22461.92      22457.52       376.83 o                         
   0   1  13      14243.61      13976.48       244.00 o                         
   1   1  13      22132.07      22611.11       156.43 o                         
   2   1  13      12535.09      12620.70       132.07 o                         
   3   1  13       8728.40       8823.60        85.69 o                         
   4   1  13      11015.58      11129.94       147.31 o                         
   5   1  13      34045.50      34363.92       414.86 o                         
   6   1  13      14527.93      14628.79       162.85 o                         
   7   1  13      35977.73      35957.39       396.34 o                         
   8   1  13       3298.59       3304.50        88.55 o                         
   9   1  13      12090.25      12053.14       137.91 o                         
  10   1  13       1287.22       1304.57        47.52 o                         
 -10   2  13       1738.45       1919.96        65.64 o                         
  -9   2  13       4157.95       4291.80       109.41 o                         
  -8   2  13       6138.68       5972.45       100.16 o                         
  -7   2  13       2902.86       2941.08        49.24 o                         
  -6   2  13      30253.35      30222.72       626.11 o                         
  -5   2  13       5855.64       5847.22       146.61 o                         
  -4   2  13      27282.75      27155.93       332.57 o                         
  -3   2  13      17712.94      17903.69       171.82 o                         
  -2   2  13      16046.35      16352.14       151.59 o                         
  -1   2  13      54701.72      55384.18       384.87 o                         
   0   2  13      21463.30      21423.70       167.97 o                         
   1   2  13      55777.97      56333.56       365.70 o                         
   2   2  13      15836.54      15918.37       123.74 o                         
   3   2  13      17480.63      17553.40       146.64 o                         
   4   2  13      26870.12      26814.71       259.58 o                         
   5   2  13       6038.95       6013.39        69.33 o                         
   6   2  13      30451.45      30052.52       328.67 o                         
   7   2  13       2935.87       2885.78        43.03 o                         
   8   2  13       6393.86       6298.93        97.07 o                         
   9   2  13       3971.35       4164.06       122.40 o                         
  10   2  13       1686.70       1797.58        62.17 o                         
 -10   3  13        661.08        692.56        59.77 o                         
  -9   3  13        760.15        744.71        60.03 o                         
  -8   3  13      12521.87      12328.99       179.43 o                         
  -7   3  13      17679.18      17208.02       299.34 o                         
  -6   3  13       4098.22       4082.29        92.23 o                         
  -5   3  13       1508.74       1612.70        33.30 o                         
  -4   3  13       5416.06       5475.13        75.66 o                         
  -3   3  13      14725.68      14761.09       137.27 o                         
  -2   3  13      71548.66      70746.36       488.65 o                         
  -1   3  13       9106.12       9328.97        78.15 o                         
   0   3  13      48376.30      48945.75       321.83 o                         
   1   3  13       9094.07       9259.18        75.61 o                         
   2   3  13      71653.69      70161.37       457.81 o                         
   3   3  13      14556.09      14222.73       109.38 o                         
   4   3  13       5364.40       5292.20        52.53 o                         
   5   3  13       1727.18       1801.91        35.60 o                         
   6   3  13       4151.12       4100.56        55.81 o                         
   7   3  13      17537.38      17296.18       139.99 o                         
   8   3  13      12386.03      12345.02       137.38 o                         
   9   3  13        787.61        790.93        56.83 o                         
  10   3  13        663.83        764.25        48.90 o                         
 -10   4  13       6779.04       6572.77       165.23 o                         
  -9   4  13       5003.50       4605.71       131.46 o                         
  -8   4  13       4148.08       3934.54       147.43 o                         
  -7   4  13      13209.25      13117.19       231.79 o                         
  -6   4  13      20262.68      19871.68       248.74 o                         
  -5   4  13       3831.81       4003.43        61.58 o                         
  -4   4  13      15377.25      15348.77       256.72 o                         
  -3   4  13      20985.47      20863.62       177.21 o                         
  -2   4  13      69417.38      69010.59       514.24 o                         
  -1   4  13        271.89        361.37        21.90 o                         
   0   4  13      64743.88      64128.37       420.60 o                         
   1   4  13        319.05        454.61        16.79 o                         
   2   4  13      69240.62      67936.03       552.24 o                         
   3   4  13      21067.17      20620.19       145.23 o                         
   4   4  13      15650.44      15300.55       126.62 o                         
   5   4  13       3833.79       3799.83        47.64 o                         
   6   4  13      20833.31      20456.48       183.15 o                         
   7   4  13      13206.20      13021.80       131.88 o                         
   8   4  13       3958.45       3945.75        60.81 o                         
   9   4  13       5020.81       4967.29        78.95 o                         
  10   4  13       7032.72       6715.40        96.03 o                         
  -9   5  13       4040.26       3842.22       219.65 o                         
  -8   5  13      22695.58      21861.85       635.02 o                         
  -7   5  13       3585.04       3506.31        82.39 o                         
  -6   5  13       1522.63       1517.78        45.81 o                         
  -5   5  13       2189.40       2281.87        47.52 o                         
  -4   5  13       4314.38       4392.53        59.69 o                         
  -3   5  13       8212.55       8338.10        82.40 o                         
  -2   5  13      28043.53      28146.41       181.32 o                         
  -1   5  13      16936.16      16948.82       110.76 o                         
   0   5  13       1952.32       2019.06        27.18 o                         
   1   5  13      16978.22      17001.41       129.25 o                         
   2   5  13      28053.56      27808.38       248.52 o                         
   3   5  13       8096.02       8133.69        79.83 o                         
   4   5  13       4325.06       4401.55        50.09 o                         
   5   5  13       2278.94       2409.10        44.59 o                         
   6   5  13       1633.23       1700.07        35.19 o                         
   7   5  13       3429.83       3347.81        73.19 o                         
   8   5  13      22514.06      21989.79       193.39 o                         
   9   5  13       4077.59       4007.14        64.31 o                         
  -9   6  13       2771.39       2708.36        92.21 o                         
  -8   6  13       3775.95       3725.88        71.99 o                         
  -7   6  13      12440.82      12120.23       223.74 o                         
  -6   6  13      33978.82      32774.98       401.96 o                         
  -5   6  13        934.79        935.06        32.93 o                         
  -4   6  13      14443.42      14431.30       139.90 o                         
  -3   6  13      25860.23      25715.27       180.63 o                         
  -2   6  13      40809.02      40569.66       254.37 o                         
  -1   6  13      11745.51      11771.70        89.06 o                         
   0   6  13      15802.29      15874.04       107.67 o                         
   1   6  13      11672.15      11744.78        89.80 o                         
   2   6  13      40297.48      39642.79       294.92 o                         
   3   6  13      26012.38      25722.04       190.33 o                         
   4   6  13      14006.71      13755.82       142.53 o                         
   5   6  13        968.82       1011.54        28.59 o                         
   6   6  13      34626.59      33325.59       271.53 o                         
   7   6  13      12212.17      11880.71       121.57 o                         
   8   6  13       3516.29       3465.70        57.94 o                         
   9   6  13       2968.05       2933.55        55.13 o                         
  -8   7  13       4787.19       4780.85        87.79 o                         
  -7   7  13       5432.85       5454.77        81.63 o                         
  -6   7  13       8708.51       8785.26       119.96 o                         
  -5   7  13       9835.48       9592.70       102.66 o                         
  -4   7  13       1129.41       1173.44        33.07 o                         
  -3   7  13       1655.37       1634.59        28.68 o                         
  -2   7  13      18374.58      18459.36       131.32 o                         
  -1   7  13       8679.31       8853.96        67.09 o                         
   0   7  13      18707.07      18524.17       115.50 o                         
   1   7  13       8713.44       8712.38        81.82 o                         
   2   7  13      18460.53      18373.29       148.00 o                         
   3   7  13       1695.01       1692.89        33.13 o                         
   4   7  13       1240.15       1256.34        28.11 o                         
   5   7  13       9754.29       9448.28       100.25 o                         
   6   7  13       8766.58       8749.42        97.96 o                         
   7   7  13       5319.28       5247.59        73.16 o                         
   8   7  13       4820.48       4724.91        71.42 o                         
  -7   8  13         15.63         50.30        15.14 o                         
  -6   8  13      10948.05      11007.39       187.02 o                         
  -5   8  13       3161.46       3252.44        55.42 o                         
  -4   8  13       2635.64       2741.40        44.90 o                         
  -3   8  13      21585.61      21440.10       140.14 o                         
  -2   8  13       4784.29       4913.00        46.87 o                         
  -1   8  13      26372.38      26150.18       170.17 o                         
   0   8  13       7931.64       7751.00        81.98 o                         
   1   8  13      27276.32      26879.88       202.02 o                         
   2   8  13       4853.93       4996.00        57.08 o                         
   3   8  13      21948.58      21498.38       174.94 o                         
   4   8  13       2613.18       2633.51        64.19 o                         
   5   8  13       3244.94       3169.43        53.05 o                         
   6   8  13      10960.59      10725.64       115.97 o                         
   7   8  13         22.93         45.17        13.96 o                         
  -6   9  13      17348.14      17113.81       167.34 o                         
  -5   9  13       7864.70       7914.91        96.46 o                         
  -4   9  13       1647.54       1673.07        40.13 o                         
  -3   9  13       1273.19       1333.61        33.90 o                         
  -2   9  13       1850.24       1846.38        29.61 o                         
  -1   9  13       1932.07       1896.59        35.20 o                         
   0   9  13          1.40         64.71        12.89 o                         
   1   9  13       1924.87       1919.04        38.05 o                         
   2   9  13       1984.62       1918.07        33.77 o                         
   3   9  13       1227.66       1233.06        29.05 o                         
   4   9  13       1675.53       1642.98        38.59 o                         
   5   9  13       7744.66       7628.86        92.70 o                         
   6   9  13      17134.48      16484.55       161.74 o                         
  -4  10  13       1030.30       1104.28        38.45 o                         
  -3  10  13       3786.72       3823.94        70.65 o                         
  -2  10  13       1146.87       1175.44        43.80 o                         
  -1  10  13       5862.55       5990.10        81.22 o                         
   0  10  13       7043.57       7036.60        90.44 o                         
   1  10  13       5930.54       6065.35        76.11 o                         
   2  10  13       1147.88       1192.74        33.29 o                         
   3  10  13       3701.72       3719.20        54.16 o                         
   4  10  13       1102.35       1169.83        33.36 o                         
   0   0  14         10.09         87.07        21.75 o                         
   1   0  14      82502.95      81540.23       595.24 o                         
   2   0  14      10304.17      10546.75        80.76 o                         
   3   0  14      15409.94      15548.94       137.34 o                         
   4   0  14      14752.15      15047.72       147.23 o                         
   5   0  14      35569.95      35915.41       595.57 o                         
   6   0  14      22148.44      22154.27       230.17 o                         
   7   0  14        351.90        532.63        34.03 o                         
   8   0  14        199.88        323.53        44.97 o                         
   9   0  14         19.35         62.45        17.17 o                         
  10   0  14       6860.60       6879.06       168.01 o                         
 -10   1  14        982.50       1091.62        51.69 o                         
  -9   1  14      13648.75      13307.91       342.58 o                         
  -8   1  14       7193.11       7390.37       123.80 o                         
  -7   1  14       9657.78       9926.67       196.42 o                         
  -6   1  14       3990.52       4094.36        58.78 o                         
  -5   1  14      17735.46      17813.88       146.56 o                         
  -4   1  14      12234.80      12336.93       149.20 o                         
  -3   1  14       7110.89       7263.57        65.71 o                         
  -2   1  14       6935.37       6959.73       101.47 o                         
  -1   1  14      45301.59      44449.86       617.32 o                         
   0   1  14       1402.45       1519.65        59.70 o                         
   1   1  14      45124.84      45147.69       298.51 o                         
   2   1  14       7196.35       7314.61        68.69 o                         
   3   1  14       7389.71       7567.25        72.59 o                         
   4   1  14      12335.33      12426.61       113.06 o                         
   5   1  14      18033.53      18162.55       206.26 o                         
   6   1  14       4067.62       4139.34        56.28 o                         
   7   1  14       9482.50       9471.33       145.07 o                         
   8   1  14       7167.50       7352.90       100.84 o                         
   9   1  14      13623.51      13409.30       282.71 o                         
  10   1  14        998.56       1046.70        47.13 o                         
 -10   2  14       6368.85       6347.84       127.32 o                         
  -9   2  14        232.91        287.56        51.98 o                         
  -8   2  14       1819.36       1866.74        58.01 o                         
  -7   2  14       7929.60       7869.62       129.96 o                         
  -6   2  14      10161.63      10217.91       210.63 o                         
  -5   2  14      58377.72      56585.38      1277.16 o                         
  -4   2  14       7716.91       7860.80       123.91 o                         
  -3   2  14      17156.63      17112.70       177.79 o                         
  -2   2  14      31010.08      31166.91       347.55 o                         
  -1   2  14      27652.90      27628.10       199.31 o                         
   0   2  14       8136.29       8111.04        73.65 o                         
   1   2  14      27630.92      27509.88       200.33 o                         
   2   2  14      31497.41      31590.47       278.12 o                         
   3   2  14      17082.17      16959.18       147.19 o                         
   4   2  14       7978.90       8211.31        81.12 o                         
   5   2  14      57763.40      57057.56       571.66 o                         
   6   2  14      10250.13      10150.82       104.92 o                         
   7   2  14       8073.07       7883.73        89.46 o                         
   8   2  14       1952.78       2004.94        37.23 o                         
   9   2  14        238.31        290.26        27.43 o                         
  10   2  14       6508.69       6538.23       149.62 o                         
 -10   3  14       2016.71       2063.81        96.56 o                         
  -9   3  14       3614.19       3476.17       111.58 o                         
  -8   3  14      38331.74      37420.73       716.92 o                         
  -7   3  14       5183.02       5174.52       139.11 o                         
  -6   3  14       4399.08       4521.63       102.64 o                         
  -5   3  14      11578.53      11592.94       154.94 o                         
  -4   3  14      23163.15      23212.13       208.50 o                         
  -3   3  14       4752.77       4897.38        84.13 o                         
  -2   3  14        804.68        899.38        20.71 o                         
  -1   3  14      19145.81      19213.57       181.68 o                         
   0   3  14       5532.92       5631.04        52.55 o                         
   1   3  14      19113.86      19182.40       148.38 o                         
   2   3  14        805.41        871.88        21.57 o                         
   3   3  14       4637.01       4659.69        47.61 o                         
   4   3  14      23056.94      22892.69       167.18 o                         
   5   3  14      11704.11      11719.15       107.02 o                         
   6   3  14       4148.71       4234.44        62.41 o                         
   7   3  14       5106.39       5075.05        66.13 o                         
   8   3  14      38243.89      37546.28       336.71 o                         
   9   3  14       3720.93       3700.76        68.15 o                         
  10   3  14       1931.83       2039.07        71.05 o                         
  -9   4  14      10284.80       9798.98       213.22 o                         
  -8   4  14       2935.74       2756.99       122.81 o                         
  -7   4  14       3065.42       3173.09        75.82 o                         
  -6   4  14       1945.56       1998.87        50.20 o                         
  -5   4  14      13716.42      13611.95       142.69 o                         
  -4   4  14       4176.28       4441.25        63.23 o                         
  -3   4  14      10850.05      10936.53       115.10 o                         
  -2   4  14      21189.64      21357.30       177.27 o                         
  -1   4  14      14586.02      14958.71       111.26 o                         
   0   4  14          1.73        249.04        48.85 o                         
   1   4  14      14297.96      14350.35       117.08 o                         
   2   4  14      21008.19      21187.27       155.81 o                         
   3   4  14      10926.77      10766.09        86.23 o                         
   4   4  14       4089.68       4162.83        75.86 o                         
   5   4  14      13313.71      13071.05       115.78 o                         
   6   4  14       1950.00       1987.38        34.79 o                         
   7   4  14       3136.20       3210.36        52.38 o                         
   8   4  14       2966.31       3012.18        52.47 o                         
   9   4  14      10299.23      10200.05       125.65 o                         
  -9   5  14      10117.49       9680.58       238.88 o                         
  -8   5  14      25210.30      24853.52       626.06 o                         
  -7   5  14       7779.35       7611.80       130.62 o                         
  -6   5  14       7688.30       7536.60       120.88 o                         
  -5   5  14       8501.74       8419.11       111.68 o                         
  -4   5  14       8187.20       8003.74        89.56 o                         
  -3   5  14       5113.83       5196.09        60.63 o                         
  -2   5  14      10660.20      10528.47        88.72 o                         
  -1   5  14       1928.24       2032.27        28.95 o                         
   0   5  14      63456.32      62774.74       416.54 o                         
   1   5  14       1789.45       1871.11        38.25 o                         
   2   5  14      10608.94      10520.57        89.24 o                         
   3   5  14       5083.33       5137.66        58.65 o                         
   4   5  14       8167.16       8081.26        76.78 o                         
   5   5  14       8686.70       8456.37       109.32 o                         
   6   5  14       7863.77       7701.84        85.16 o                         
   7   5  14       7824.25       7590.41        87.57 o                         
   8   5  14      25495.41      24856.15       214.01 o                         
   9   5  14       9996.77       9721.32       110.22 o                         
  -8   6  14       2318.29       2329.95        62.69 o                         
  -7   6  14       2114.46       2039.31        58.33 o                         
  -6   6  14       3045.98       3121.37        69.01 o                         
  -5   6  14       4373.42       4382.37        72.23 o                         
  -4   6  14      13178.74      13193.95       131.07 o                         
  -3   6  14       9504.55       9512.76        87.77 o                         
  -2   6  14       9649.24       9593.40        77.16 o                         
  -1   6  14      10532.77      10571.51        82.65 o                         
   0   6  14      42921.31      42210.99       252.34 o                         
   1   6  14      10241.60      10156.85        87.79 o                         
   2   6  14       9526.82       9499.47        91.58 o                         
   3   6  14       9776.31       9786.92        88.72 o                         
   4   6  14      12785.68      12503.43       116.46 o                         
   5   6  14       4446.78       4416.73        63.46 o                         
   6   6  14       3057.88       3103.67        56.76 o                         
   7   6  14       2033.93       2055.75        43.00 o                         
   8   6  14       2271.61       2266.14        46.99 o                         
  -8   7  14      11696.44      11298.81       163.24 o                         
  -7   7  14       1543.39       1590.87        59.49 o                         
  -6   7  14      16709.43      16405.21       171.63 o                         
  -5   7  14      11296.94      11115.63       186.84 o                         
  -4   7  14       7374.70       7277.66        89.65 o                         
  -3   7  14         91.04        122.51        14.13 o                         
  -2   7  14        919.80        959.10        21.00 o                         
  -1   7  14       5497.56       5600.73        54.44 o                         
   0   7  14      29853.90      29157.48       191.68 o                         
   1   7  14       5490.35       5473.63        59.95 o                         
   2   7  14        923.19        934.69        25.30 o                         
   3   7  14        128.17        186.33        14.12 o                         
   4   7  14       7263.10       7099.38        79.52 o                         
   5   7  14      11139.03      10753.50       110.75 o                         
   6   7  14      16794.87      16365.11       159.79 o                         
   7   7  14       1521.15       1547.63        38.94 o                         
   8   7  14      11659.23      11358.05       124.47 o                         
  -7   8  14       7534.76       7440.26       102.94 o                         
  -6   8  14       4784.17       4643.71        74.92 o                         
  -5   8  14       3096.80       3185.92        55.72 o                         
  -4   8  14      22876.12      22537.22       181.91 o                         
  -3   8  14         55.11         97.65        10.57 o                         
  -2   8  14      16281.05      16073.56       110.23 o                         
  -1   8  14       6411.50       6428.77        58.86 o                         
   0   8  14       7551.20       7517.29        81.22 o                         
   1   8  14       6473.98       6509.48        74.70 o                         
   2   8  14      16129.88      15839.40       133.93 o                         
   3   8  14         75.53        141.89        13.34 o                         
   4   8  14      23065.46      22421.14       193.22 o                         
   5   8  14       2955.51       3054.77        52.91 o                         
   6   8  14       4840.26       4795.41        70.16 o                         
   7   8  14       7710.98       7474.86        94.26 o                         
  -5   9  14       9446.02       9249.94       107.43 o                         
  -4   9  14       7669.85       7531.37        91.75 o                         
  -3   9  14       7354.66       7021.24        84.70 o                         
  -2   9  14       1573.85       1661.88        29.49 o                         
  -1   9  14       1368.67       1447.66        32.78 o                         
   0   9  14      16582.49      16714.21       150.11 o                         
   1   9  14       1337.61       1364.97        32.91 o                         
   2   9  14       1647.02       1645.54        34.39 o                         
   3   9  14       7437.80       7307.52        76.66 o                         
   4   9  14       7838.56       7660.08       114.24 o                         
   5   9  14       9637.92       9307.61       106.16 o                         
  -4  10  14       9113.74       9045.90       170.97 o                         
  -3  10  14       9461.37       9221.83       133.74 o                         
  -2  10  14       6620.62       6552.97       112.14 o                         
  -1  10  14        824.82        820.81        31.12 o                         
   0  10  14         78.71        111.34        14.34 o                         
   1  10  14        787.35        861.69        30.00 o                         
   2  10  14       6918.23       6940.31        84.70 o                         
   3  10  14       9397.99       9125.91       102.89 o                         
   4  10  14       8980.55       8737.73       102.66 o                         
   1   0  15       1715.41       1949.92        29.36 o                         
   2   0  15       2400.55       2596.44        34.08 o                         
   3   0  15      34915.35      35010.57       236.34 o                         
   4   0  15      25959.33      25619.98       280.63 o                         
   5   0  15      86833.01      85710.52      1169.15 o                         
   6   0  15       2798.07       2893.26        41.26 o                         
   7   0  15      29339.64      29542.75       431.91 o                         
   8   0  15        438.17        521.50        58.25 o                         
   9   0  15        554.78        593.82        33.65 o                         
  10   0  15        623.47        734.07        38.85 o                         
 -10   1  15       4156.96       4106.10       105.25 o                         
  -9   1  15        437.70        531.26        34.82 o                         
  -8   1  15      27928.54      28090.60       554.41 o                         
  -7   1  15       7216.51       7299.48       118.71 o                         
  -6   1  15       7281.84       7508.26       100.74 o                         
  -5   1  15       2284.95       2327.89        31.76 o                         
  -4   1  15        347.93        416.52        17.41 o                         
  -3   1  15       4748.45       4855.96        43.56 o                         
  -2   1  15       8619.82       8727.96       105.33 o                         
  -1   1  15      21867.92      22014.49       274.71 o                         
   0   1  15      63967.94      63296.29       467.13 o                         
   1   1  15      21613.17      22114.86       155.70 o                         
   2   1  15       8549.02       8799.17        82.00 o                         
   3   1  15       4759.58       4712.02        52.13 o                         
   4   1  15        355.84        473.07        21.11 o                         
   5   1  15       2253.96       2355.57        43.28 o                         
   6   1  15       7332.35       7482.13        80.74 o                         
   7   1  15       7549.87       7640.15        84.60 o                         
   8   1  15      27728.11      27676.27       510.30 o                         
   9   1  15        451.79        546.44        33.19 o                         
  10   1  15       4241.98       4387.74       112.08 o                         
 -10   2  15       4283.33       4269.67       147.48 o                         
  -9   2  15       7670.57       7460.61       201.22 o                         
  -8   2  15      10411.20      10118.85       276.08 o                         
  -7   2  15       2215.92       2279.72        50.15 o                         
  -6   2  15       8995.94       9048.42       137.97 o                         
  -5   2  15      14721.92      14434.09       198.24 o                         
  -4   2  15      17686.34      17161.43       218.71 o                         
  -3   2  15      18964.80      18598.58       203.09 o                         
  -2   2  15       8512.46       8733.85        88.17 o                         
  -1   2  15       1231.56       1358.57        28.41 o                         
   0   2  15      36438.67      36968.64       280.88 o                         
   1   2  15       1170.03       1236.60        20.52 o                         
   2   2  15       8616.28       8780.21        77.40 o                         
   3   2  15      18782.75      18443.21       154.64 o                         
   4   2  15      17925.54      17483.25       149.96 o                         
   5   2  15      14641.80      14631.04       153.03 o                         
   6   2  15       9005.60       8945.54        93.31 o                         
   7   2  15       2227.13       2215.27        39.84 o                         
   8   2  15      10506.99      10499.36       150.68 o                         
   9   2  15       7608.38       7449.11       150.03 o                         
  10   2  15       4096.08       4136.41       104.19 o                         
 -10   3  15       1686.88       1654.27        81.54 o                         
  -9   3  15        616.24        662.35        57.07 o                         
  -8   3  15      12034.20      11780.94       249.39 o                         
  -7   3  15        654.47        730.73        41.91 o                         
  -6   3  15        480.36        576.00        23.77 o                         
  -5   3  15       5174.16       5239.83        97.02 o                         
  -4   3  15      18957.23      19021.22       194.94 o                         
  -3   3  15      16129.33      16218.92       159.15 o                         
  -2   3  15      47254.43      47373.11       360.29 o                         
  -1   3  15      24759.15      24574.76       171.56 o                         
   0   3  15      39806.91      40053.62       287.98 o                         
   1   3  15      25109.22      24995.07       214.85 o                         
   2   3  15      47317.79      47119.16       335.15 o                         
   3   3  15      15966.61      15797.62       121.35 o                         
   4   3  15      19074.08      19115.22       144.02 o                         
   5   3  15       5074.56       5068.61        61.34 o                         
   6   3  15        411.77        519.49        20.59 o                         
   7   3  15        703.12        756.82        23.65 o                         
   8   3  15      12081.81      11688.35       202.87 o                         
   9   3  15        612.48        675.19        30.77 o                         
  10   3  15       1651.83       1714.27        71.62 o                         
  -9   4  15       6025.98       5661.05       202.08 o                         
  -8   4  15       9786.34       9398.68       364.40 o                         
  -7   4  15      10215.17      10165.94       221.58 o                         
  -6   4  15       9488.63       9284.58       142.33 o                         
  -5   4  15       8781.48       8759.32       116.11 o                         
  -4   4  15      41101.47      40937.81       375.57 o                         
  -3   4  15      11723.24      11798.11       122.51 o                         
  -2   4  15       7360.16       7536.20        77.56 o                         
  -1   4  15       3400.30       3575.92        41.94 o                         
   0   4  15       2082.02       2221.47        29.18 o                         
   1   4  15       3163.94       3286.45        49.17 o                         
   2   4  15       7184.53       7440.83        80.94 o                         
   3   4  15      11737.07      11580.87       105.37 o                         
   4   4  15      41207.88      40352.00       296.93 o                         
   5   4  15       8609.60       8458.43        83.83 o                         
   6   4  15       9319.44       9068.40        94.77 o                         
   7   4  15      10129.21       9876.22       141.02 o                         
   8   4  15       9639.10       9337.78       115.64 o                         
   9   4  15       6070.58       5888.82        87.77 o                         
  -9   5  15        759.00        778.05        64.50 o                         
  -8   5  15        592.83        647.22        37.26 o                         
  -7   5  15       5054.44       5002.11       131.63 o                         
  -6   5  15      12226.02      12019.18       171.68 o                         
  -5   5  15      15450.85      15362.95       160.97 o                         
  -4   5  15      35652.60      35674.39       370.37 o                         
  -3   5  15      10415.62      10613.00       107.53 o                         
  -2   5  15      59724.49      58955.48       396.30 o                         
  -1   5  15      21533.09      21488.05       158.85 o                         
   0   5  15       2157.24       2269.82        32.45 o                         
   1   5  15      21938.44      21752.11       170.37 o                         
   2   5  15      60331.89      59151.64       520.85 o                         
   3   5  15      10469.38      10652.56        99.31 o                         
   4   5  15      35155.46      34724.74       251.65 o                         
   5   5  15      15344.82      14843.10       174.98 o                         
   6   5  15      12150.87      11700.94       123.20 o                         
   7   5  15       5073.94       4933.78        67.00 o                         
   8   5  15        578.31        671.91        28.54 o                         
   9   5  15        674.89        744.10        31.09 o                         
  -8   6  15       1450.05       1453.85        52.32 o                         
  -7   6  15       4195.13       4108.42        84.35 o                         
  -6   6  15       2741.42       2643.27        63.77 o                         
  -5   6  15       5979.19       5929.49       102.69 o                         
  -4   6  15       8852.94       8850.15       102.51 o                         
  -3   6  15      17997.31      17744.82       150.12 o                         
  -2   6  15       1660.19       1696.56        26.43 o                         
  -1   6  15       7960.65       7917.48        72.40 o                         
   0   6  15        162.64        243.35        15.18 o                         
   1   6  15       7798.11       7727.82        72.68 o                         
   2   6  15       1618.54       1673.78        33.50 o                         
   3   6  15      17737.73      17613.11       150.27 o                         
   4   6  15       8928.01       8807.82        97.40 o                         
   5   6  15       5999.79       5976.65        77.48 o                         
   6   6  15       2778.37       2687.65        47.60 o                         
   7   6  15       4224.53       4174.78        67.42 o                         
   8   6  15       1381.36       1368.32        37.23 o                         
  -7   7  15       2750.72       2803.66        57.35 o                         
  -6   7  15       1557.58       1670.51        53.46 o                         
  -5   7  15      20552.16      20019.65       239.39 o                         
  -4   7  15       3608.89       3546.40        67.34 o                         
  -3   7  15       9588.24       9496.95        92.46 o                         
  -2   7  15       5323.16       5315.08        53.68 o                         
  -1   7  15      10823.52      10970.60        92.87 o                         
   0   7  15       4870.64       4864.11        56.50 o                         
   1   7  15      10924.55      10832.20       104.66 o                         
   2   7  15       5266.79       5387.60        64.70 o                         
   3   7  15       9371.27       9369.03        95.57 o                         
   4   7  15       3611.79       3540.86        52.23 o                         
   5   7  15      20395.84      19825.64       175.58 o                         
   6   7  15       1558.88       1605.89        49.12 o                         
   7   7  15       2860.27       2831.81        52.63 o                         
  -6   8  15        395.19        514.94        29.35 o                         
  -5   8  15       9262.31       9258.54       104.31 o                         
  -4   8  15       3591.96       3621.14        52.95 o                         
  -3   8  15       8090.29       7819.49        72.23 o                         
  -2   8  15       9769.13       9786.43        85.82 o                         
  -1   8  15        850.32        906.06        21.41 o                         
   0   8  15       1527.43       1570.00        34.73 o                         
   1   8  15        816.01        958.57        26.96 o                         
   2   8  15       9454.64       9527.42        92.79 o                         
   3   8  15       8089.86       7876.12        87.60 o                         
   4   8  15       3428.95       3421.24        52.11 o                         
   5   8  15       9204.55       9085.56       102.12 o                         
   6   8  15        379.57        413.69        23.90 o                         
  -5   9  15         23.62         64.20        14.77 o                         
  -4   9  15         43.70         79.30        15.18 o                         
  -3   9  15       5654.42       5658.95        70.74 o                         
  -2   9  15        645.91        665.83        21.88 o                         
  -1   9  15      23252.30      22800.48       192.03 o                         
   0   9  15       4775.16       4879.30        64.56 o                         
   1   9  15      22840.27      22585.79       192.81 o                         
   2   9  15        650.28        709.08        26.30 o                         
   3   9  15       5646.49       5583.06        65.99 o                         
   4   9  15         28.53         53.86        13.48 o                         
   5   9  15         34.89         73.19        14.51 o                         
  -3  10  15       8023.61       7898.64       140.54 o                         
  -2  10  15        765.83        844.32        38.18 o                         
  -1  10  15        958.27        943.72        30.56 o                         
   0  10  15        193.56        201.03        17.51 o                         
   1  10  15        952.34       1003.90        30.99 o                         
   2  10  15        761.25        800.90        31.36 o                         
   3  10  15       7955.17       7659.97        92.38 o                         
   0   0  16       1595.70       1561.11        61.42 o                         
   1   0  16      68366.69      67498.21       540.98 o                         
   2   0  16      36994.00      36847.08       264.12 o                         
   3   0  16       8592.73       8613.29       100.42 o                         
   4   0  16        431.38        551.93        26.89 o                         
   5   0  16      17787.79      17736.22       326.12 o                         
   6   0  16        723.14        837.91        23.16 o                         
   7   0  16       5258.36       5319.57        91.87 o                         
   8   0  16       9302.92       9511.18       289.17 o                         
   9   0  16       3121.10       3262.49        95.66 o                         
  10   0  16         87.91        165.46        22.26 o                         
 -10   1  16      12982.03      12897.12       496.18 o                         
  -9   1  16       2052.03       2210.37        81.18 o                         
  -8   1  16      11693.20      11869.13       242.29 o                         
  -7   1  16      15051.78      15015.75       324.29 o                         
  -6   1  16      10660.69      10783.10       149.13 o                         
  -5   1  16       3276.26       3334.10        49.36 o                         
  -4   1  16       6397.45       6323.83        63.58 o                         
  -3   1  16      70471.38      69026.64       619.16 o                         
  -2   1  16      45883.54      45288.47       402.95 o                         
  -1   1  16      43498.39      43432.54       569.67 o                         
   0   1  16       5152.41       5140.79       111.63 o                         
   1   1  16      43476.53      43547.95       291.29 o                         
   2   1  16      45631.98      45366.40       375.09 o                         
   3   1  16      69831.28      68759.20       698.67 o                         
   4   1  16       6655.03       6613.40        69.39 o                         
   5   1  16       3394.63       3454.48        46.17 o                         
   6   1  16      10486.49      10357.86       157.82 o                         
   7   1  16      15368.70      15145.57       186.45 o                         
   8   1  16      11705.48      11963.20       207.98 o                         
   9   1  16       2026.16       2165.66        56.17 o                         
  10   1  16      13182.48      13668.06       468.58 o                         
 -10   2  16       1714.61       1749.85        83.51 o                         
  -9   2  16       8427.57       8309.81       142.29 o                         
  -8   2  16       3273.52       3283.04       102.69 o                         
  -7   2  16      12068.40      11982.72       198.02 o                         
  -6   2  16      16544.51      16584.96       215.68 o                         
  -5   2  16      25554.15      24797.99       232.76 o                         
  -4   2  16       8746.66       8816.46       140.25 o                         
  -3   2  16      23303.76      22989.18       248.31 o                         
  -2   2  16       5647.42       5731.76        79.46 o                         
  -1   2  16      27030.84      27000.45       212.17 o                         
   0   2  16      11771.82      11872.69       103.00 o                         
   1   2  16      26921.47      26617.63       196.43 o                         
   2   2  16       5870.78       5929.48        68.06 o                         
   3   2  16      23140.58      23050.75       192.97 o                         
   4   2  16       8925.96       9015.02        88.80 o                         
   5   2  16      25123.47      24334.86       281.73 o                         
   6   2  16      16470.82      16380.03       164.73 o                         
   7   2  16      12026.65      11926.18       135.17 o                         
   8   2  16       3413.76       3424.13        60.93 o                         
   9   2  16       8276.59       8313.30       296.55 o                         
  10   2  16       1787.05       1937.28        72.08 o                         
  -9   3  16       4430.46       4390.86       126.07 o                         
  -8   3  16        720.35        847.82        58.33 o                         
  -7   3  16       2491.10       2540.31        98.85 o                         
  -6   3  16      28409.73      27821.41       528.03 o                         
  -5   3  16       9707.59       9572.40       176.90 o                         
  -4   3  16      19235.16      19275.98       184.69 o                         
  -3   3  16      36853.84      36776.98       305.94 o                         
  -2   3  16      34588.38      34703.62       271.09 o                         
  -1   3  16       9281.08       9306.22        80.30 o                         
   0   3  16      22710.97      22803.93       172.35 o                         
   1   3  16       9603.56       9612.37        96.59 o                         
   2   3  16      34803.36      34466.63       252.87 o                         
   3   3  16      36859.67      36731.68       269.38 o                         
   4   3  16      19340.71      19240.35       154.61 o                         
   5   3  16       9508.07       9396.49       162.94 o                         
   6   3  16      28372.59      27799.94       234.46 o                         
   7   3  16       2304.61       2297.56        42.17 o                         
   8   3  16        674.60        709.12        32.07 o                         
   9   3  16       4441.68       4310.43        87.72 o                         
  -9   4  16        896.69        989.09        67.38 o                         
  -8   4  16         15.53         60.66        26.58 o                         
  -7   4  16       7918.45       7892.66       219.88 o                         
  -6   4  16      17417.13      17272.44       199.26 o                         
  -5   4  16       2436.75       2428.13        56.84 o                         
  -4   4  16       9014.29       9167.85        96.59 o                         
  -3   4  16       3411.83       3740.64        55.96 o                         
  -2   4  16       3587.23       3708.46        48.10 o                         
  -1   4  16       3906.92       3960.89        45.71 o                         
   0   4  16       9909.87      10081.92        96.00 o                         
   1   4  16       4076.95       4177.47        48.13 o                         
   2   4  16       3481.95       3611.53        49.77 o                         
   3   4  16       3403.84       3516.50        40.86 o                         
   4   4  16       8820.04       8787.94        84.94 o                         
   5   4  16       2467.07       2433.94        38.57 o                         
   6   4  16      17586.98      17386.61       156.04 o                         
   7   4  16       7932.15       7809.88        99.40 o                         
   8   4  16         23.69         65.02        14.00 o                         
   9   4  16        925.75       1002.73        35.92 o                         
  -9   5  16       4946.10       4612.58       136.07 o                         
  -8   5  16       1425.19       1487.03        51.80 o                         
  -7   5  16       1375.59       1416.92        47.68 o                         
  -6   5  16        137.27        142.70        19.91 o                         
  -5   5  16      23969.12      23335.68       360.01 o                         
  -4   5  16       4362.71       4484.34        62.26 o                         
  -3   5  16        652.98        769.59        24.39 o                         
  -2   5  16       1326.45       1410.47        29.04 o                         
  -1   5  16       3293.07       3396.42        46.73 o                         
   0   5  16       7452.82       7580.65        74.17 o                         
   1   5  16       3371.44       3377.43        43.51 o                         
   2   5  16       1427.09       1500.09        29.08 o                         
   3   5  16        648.05        718.78        26.07 o                         
   4   5  16       4315.40       4377.47        52.27 o                         
   5   5  16      24223.73      23440.89       308.21 o                         
   6   5  16        130.22        197.63        16.92 o                         
   7   5  16       1464.63       1432.74        35.36 o                         
   8   5  16       1503.70       1563.80        38.29 o                         
   9   5  16       4965.99       4877.33        77.42 o                         
  -8   6  16       2321.79       2276.29        75.82 o                         
  -7   6  16       3758.13       3729.11        79.82 o                         
  -6   6  16       2614.89       2537.41        70.67 o                         
  -5   6  16       3985.25       4088.66        70.08 o                         
  -4   6  16       4160.44       4129.01        61.51 o                         
  -3   6  16      13536.81      13606.35       138.70 o                         
  -2   6  16      20866.99      20752.73       206.93 o                         
  -1   6  16       6931.12       6877.64        68.01 o                         
   0   6  16      20672.04      20521.07       158.48 o                         
   1   6  16       6942.35       6973.03        71.69 o                         
   2   6  16      20545.25      20145.93       178.90 o                         
   3   6  16      13895.91      13543.57       140.24 o                         
   4   6  16       4037.95       4024.12        55.68 o                         
   5   6  16       3969.61       4013.99        61.11 o                         
   6   6  16       2722.15       2660.40        47.60 o                         
   7   6  16       3856.36       3817.24        60.17 o                         
   8   6  16       2385.04       2317.19        47.94 o                         
  -7   7  16       3968.04       3940.52        68.79 o                         
  -6   7  16      10780.45      10534.30       149.39 o                         
  -5   7  16       1275.06       1302.80        49.66 o                         
  -4   7  16      12025.76      11796.40       126.39 o                         
  -3   7  16      17355.02      17253.80       192.81 o                         
  -2   7  16       8289.61       8249.84        76.32 o                         
  -1   7  16       4618.34       4712.77        54.52 o                         
   0   7  16        114.34        211.40        16.21 o                         
   1   7  16       4683.45       4782.44        63.08 o                         
   2   7  16       8291.79       8249.58        87.38 o                         
   3   7  16      17354.04      17126.62       150.78 o                         
   4   7  16      12118.12      11748.83       115.33 o                         
   5   7  16       1253.61       1274.54        42.11 o                         
   6   7  16      10828.01      10511.26       138.64 o                         
   7   7  16       3867.88       3791.25        62.49 o                         
  -6   8  16        368.88        432.49        27.77 o                         
  -5   8  16       6244.82       6181.47        81.37 o                         
  -4   8  16       2041.01       2000.66        41.42 o                         
  -3   8  16      12723.11      12628.08       107.75 o                         
  -2   8  16      10400.69      10304.99        83.00 o                         
  -1   8  16       2908.18       2987.26        44.59 o                         
   0   8  16       3821.20       3807.48        56.26 o                         
   1   8  16       2845.55       2868.83        48.46 o                         
   2   8  16      10282.56      10310.76       110.73 o                         
   3   8  16      12735.71      12629.22       122.95 o                         
   4   8  16       2052.41       2092.09        40.44 o                         
   5   8  16       6294.42       6056.49        79.40 o                         
   6   8  16        381.34        416.60        24.69 o                         
  -5   9  16         17.12         81.71        16.24 o                         
  -4   9  16       8410.23       8270.15        96.39 o                         
  -3   9  16       6880.18       6849.56        80.48 o                         
  -2   9  16       7963.83       7962.30        87.77 o                         
  -1   9  16       2169.54       2254.37        42.07 o                         
   0   9  16       5942.83       5861.49        73.23 o                         
   1   9  16       2187.11       2308.91        45.44 o                         
   2   9  16       7795.35       7677.67        93.29 o                         
   3   9  16       6652.06       6587.34        77.30 o                         
   4   9  16       8802.38       8639.41        99.84 o                         
   5   9  16         25.73         54.35        13.83 o                         
  -3  10  16        397.68        378.53        43.95 o                         
  -2  10  16      15635.77      15630.37       171.70 o                         
  -1  10  16       1601.70       1749.77        39.17 o                         
   0  10  16        287.70        371.48        21.80 o                         
   1  10  16       1683.43       1748.34        41.61 o                         
   2  10  16      15667.47      15619.44       158.22 o                         
   3  10  16        382.01        453.70        25.95 o                         
   1   0  17        212.95        276.91        42.28 o                         
   2   0  17       2690.76       2708.69        35.99 o                         
   3   0  17      33208.07      33614.73       331.36 o                         
   4   0  17      26893.55      26751.88       236.21 o                         
   5   0  17       3650.52       3656.66       121.86 o                         
   6   0  17         49.01        130.85        24.20 o                         
   7   0  17        740.08        803.47        36.45 o                         
   8   0  17        423.87        503.93        44.39 o                         
   9   0  17      46615.27      47131.72       952.67 o                         
  10   0  17        724.50        806.79        40.90 o                         
 -10   1  17       9089.17       8990.54       190.35 o                         
  -9   1  17      21163.46      21220.98       475.29 o                         
  -8   1  17       8747.92       8954.75       166.61 o                         
  -7   1  17      13396.21      13267.66       170.12 o                         
  -6   1  17       6091.69       6080.72        96.29 o                         
  -5   1  17       4809.11       4758.26        65.78 o                         
  -4   1  17       4622.39       4702.62        65.75 o                         
  -3   1  17      64063.19      63413.98       637.40 o                         
  -2   1  17       2492.22       2623.18        34.91 o                         
  -1   1  17      35842.32      35397.54       471.44 o                         
   0   1  17      14923.10      14695.86       185.15 o                         
   1   1  17      35806.59      35668.57       243.48 o                         
   2   1  17       2428.90       2586.97        35.87 o                         
   3   1  17      63987.48      63178.00       524.04 o                         
   4   1  17       4756.09       4914.93       163.46 o                         
   5   1  17       5051.49       4975.51        70.69 o                         
   6   1  17       5906.25       6002.14       141.10 o                         
   7   1  17      13287.66      13171.50       249.05 o                         
   8   1  17       8452.65       8565.89       188.49 o                         
   9   1  17      21377.09      21616.66       366.25 o                         
  10   1  17       9184.83       9242.15       210.35 o                         
  -9   2  17      10302.66      10191.52       257.53 o                         
  -8   2  17       1676.42       1757.37        57.09 o                         
  -7   2  17        945.82       1076.99        35.82 o                         
  -6   2  17       5237.60       5391.73       165.49 o                         
  -5   2  17       2379.77       2387.33        52.99 o                         
  -4   2  17      26566.68      25804.87       314.21 o                         
  -3   2  17       6927.83       7046.52        95.17 o                         
  -2   2  17       3577.97       3694.27        43.65 o                         
  -1   2  17       9356.43       9562.22        97.11 o                         
   0   2  17      12247.46      12576.15       118.04 o                         
   1   2  17       9568.68       9710.72        83.74 o                         
   2   2  17       3704.97       3887.62        44.42 o                         
   3   2  17       6761.71       6808.69        71.22 o                         
   4   2  17      27074.19      26623.36       217.42 o                         
   5   2  17       2488.90       2532.15        49.05 o                         
   6   2  17       5348.70       5353.60        70.12 o                         
   7   2  17        836.83        879.34        28.07 o                         
   8   2  17       1634.81       1674.85        49.12 o                         
   9   2  17      10096.73      10163.40       229.05 o                         
  -9   3  17       4962.74       4922.28       135.93 o                         
  -8   3  17       2605.48       2612.94        92.90 o                         
  -7   3  17       5601.79       5593.28       105.35 o                         
  -6   3  17      35267.93      34391.54      1142.07 o                         
  -5   3  17      27145.41      26188.91       542.56 o                         
  -4   3  17       2010.97       2079.54        36.29 o                         
  -3   3  17       1197.28       1251.09        25.56 o                         
  -2   3  17       3329.06       3497.65        44.17 o                         
  -1   3  17       3898.40       4080.12        48.33 o                         
   0   3  17      29673.60      29982.95       221.60 o                         
   1   3  17       3995.22       4191.19        63.77 o                         
   2   3  17       3315.54       3420.27        53.61 o                         
   3   3  17       1184.00       1254.59        24.67 o                         
   4   3  17       2053.13       2107.00        35.63 o                         
   5   3  17      26851.50      26097.87       279.83 o                         
   6   3  17      35534.96      34554.45       542.42 o                         
   7   3  17       5535.05       5354.11        70.19 o                         
   8   3  17       2431.85       2353.29        50.80 o                         
   9   3  17       4972.32       4884.63       174.55 o                         
  -9   4  17        533.21        625.29        58.83 o                         
  -8   4  17       2690.70       2736.07        97.41 o                         
  -7   4  17       1391.93       1435.39        52.70 o                         
  -6   4  17       1573.74       1635.04        47.47 o                         
  -5   4  17      10017.29       9984.02       129.29 o                         
  -4   4  17       2785.42       2903.87        46.79 o                         
  -3   4  17       7989.45       8123.29        94.83 o                         
  -2   4  17       6214.03       6299.45        70.09 o                         
  -1   4  17       9263.68       9408.54        92.76 o                         
   0   4  17     143200.17     138041.62      1005.72 o                         
   1   4  17       9169.08       9324.62       109.47 o                         
   2   4  17       6158.45       6164.94        64.66 o                         
   3   4  17       8204.19       8109.51        72.26 o                         
   4   4  17       2905.06       2912.33        43.18 o                         
   5   4  17      10045.84       9984.45        96.40 o                         
   6   4  17       1677.45       1764.86        37.00 o                         
   7   4  17       1487.20       1558.42        42.27 o                         
   8   4  17       2711.60       2748.92        54.95 o                         
   9   4  17        522.69        590.63        33.01 o                         
  -8   5  17       6192.65       5976.51       208.26 o                         
  -7   5  17       2356.53       2417.64       103.46 o                         
  -6   5  17      54672.69      52624.75       743.70 o                         
  -5   5  17      10307.97       9987.25       158.45 o                         
  -4   5  17       4684.84       4708.55        64.67 o                         
  -3   5  17       3009.48       3072.48        48.76 o                         
  -2   5  17       6087.97       6123.17        76.63 o                         
  -1   5  17      11590.58      11449.89       109.42 o                         
   0   5  17       6108.41       5987.81        63.85 o                         
   1   5  17      11326.11      11242.24       101.80 o                         
   2   5  17       6186.83       6191.10        62.99 o                         
   3   5  17       3131.99       3119.46        44.87 o                         
   4   5  17       4649.13       4691.61        68.28 o                         
   5   5  17      10462.30      10278.42       141.47 o                         
   6   5  17      54152.95      51329.31       706.42 o                         
   7   5  17       2418.28       2391.21        51.83 o                         
   8   5  17       6128.04       5848.61        96.84 o                         
  -8   6  17       5812.05       5653.02       134.85 o                         
  -7   6  17       4145.84       4019.10        83.78 o                         
  -6   6  17        300.92        344.31        27.97 o                         
  -5   6  17      11481.76      11037.24       146.94 o                         
  -4   6  17       5662.17       5664.33        75.29 o                         
  -3   6  17       7310.92       7256.90        93.79 o                         
  -2   6  17       2598.94       2568.10        42.11 o                         
  -1   6  17       5790.60       5896.88        61.96 o                         
   0   6  17      38154.98      37525.31       355.33 o                         
   1   6  17       5873.00       5900.68        68.80 o                         
   2   6  17       2855.51       2831.48        45.93 o                         
   3   6  17       7333.00       7248.16        78.98 o                         
   4   6  17       5576.58       5583.54        68.48 o                         
   5   6  17      11639.73      11228.98       136.24 o                         
   6   6  17        320.04        364.17        22.52 o                         
   7   6  17       4209.61       4002.28        62.35 o                         
   8   6  17       5809.95       5617.34        78.47 o                         
  -7   7  17       7220.14       7088.92       119.95 o                         
  -6   7  17       3887.17       3936.18        82.71 o                         
  -5   7  17        356.28        438.37        30.36 o                         
  -4   7  17       4695.34       4717.23        75.54 o                         
  -3   7  17       3000.00       3118.70        51.23 o                         
  -2   7  17       4242.00       4384.65        56.55 o                         
  -1   7  17       5664.34       5605.15        62.02 o                         
   0   7  17         17.65         42.31        11.20 o                         
   1   7  17       5719.94       5631.41        70.64 o                         
   2   7  17       4176.71       4186.68        56.69 o                         
   3   7  17       3052.33       3032.06        46.71 o                         
   4   7  17       4891.92       4759.52        63.74 o                         
   5   7  17        348.76        415.23        31.58 o                         
   6   7  17       3825.26       3812.26        73.40 o                         
   7   7  17       7106.75       6868.22        89.04 o                         
  -6   8  17        380.46        418.61        29.13 o                         
  -5   8  17       3965.12       3899.45        75.31 o                         
  -4   8  17          6.22         66.83        13.30 o                         
  -3   8  17      14150.45      13857.38       135.81 o                         
  -2   8  17       7815.18       7865.48        71.73 o                         
  -1   8  17       6080.00       5938.59        71.02 o                         
   0   8  17        385.17        421.69        21.77 o                         
   1   8  17       6067.40       5968.42        76.04 o                         
   2   8  17       7852.66       7952.54        93.17 o                         
   3   8  17      14259.44      13882.90       132.33 o                         
   4   8  17          6.89         70.62        21.23 o                         
   5   8  17       3703.97       3663.95        59.60 o                         
   6   8  17        377.12        447.33        29.81 o                         
  -4   9  17       7790.52       7601.49        91.50 o                         
  -3   9  17      13028.23      12815.76       126.01 o                         
  -2   9  17       3717.28       3728.32        58.10 o                         
  -1   9  17      16325.40      16165.18       156.47 o                         
   0   9  17         95.56        154.77        16.29 o                         
   1   9  17      16076.06      15937.51       156.59 o                         
   2   9  17       3772.75       3592.11        59.69 o                         
   3   9  17      13319.25      12945.01       122.75 o                         
   4   9  17       7714.25       7419.70        91.77 o                         
  -2  10  17        336.15        435.49        27.59 o                         
  -1  10  17       1270.78       1329.05        41.33 o                         
   0  10  17        184.88        225.49        19.53 o                         
   1  10  17       1295.68       1355.75        37.56 o                         
   2  10  17        338.03        388.88        24.59 o                         
   0   0  18       3151.79       3172.71        56.45 o                         
   1   0  18      12134.21      12266.59       130.51 o                         
   2   0  18       1196.82       1273.69        26.86 o                         
   3   0  18      67686.47      67323.16       806.10 o                         
   4   0  18       5049.98       4944.73        82.60 o                         
   5   0  18       3859.32       3973.89        94.82 o                         
   6   0  18      14190.07      14313.90       324.09 o                         
   7   0  18       9934.58      10040.16       264.64 o                         
   8   0  18      10879.38      11354.58       341.54 o                         
   9   0  18       4270.72       4358.82        81.68 o                         
  -9   1  18       6293.90       6318.35       129.88 o                         
  -8   1  18        837.50        940.75        45.31 o                         
  -7   1  18       9593.47       9430.48       329.38 o                         
  -6   1  18       2389.51       2473.42        59.63 o                         
  -5   1  18       1905.92       1884.81        39.61 o                         
  -4   1  18      10206.96      10149.66       111.36 o                         
  -3   1  18      59797.49      59015.04       717.49 o                         
  -2   1  18       6807.23       6871.50        67.36 o                         
  -1   1  18      16781.29      16608.01       215.00 o                         
   0   1  18       1551.27       1613.06        28.16 o                         
   1   1  18      16780.88      16849.79       164.19 o                         
   2   1  18       6629.92       6714.43        69.49 o                         
   3   1  18      60277.61      59520.04       663.61 o                         
   4   1  18       9878.65       9812.62       148.68 o                         
   5   1  18       1950.70       1952.48        54.85 o                         
   6   1  18       2343.48       2364.25        75.00 o                         
   7   1  18       9761.67       9623.03       206.75 o                         
   8   1  18        776.62        896.50        41.71 o                         
   9   1  18       6248.40       6399.22       122.32 o                         
  -9   2  18       7437.11       7618.93       171.82 o                         
  -8   2  18       8663.46       8604.74       150.36 o                         
  -7   2  18       8731.39       8766.05       209.03 o                         
  -6   2  18       8915.28       8813.39       133.98 o                         
  -5   2  18       6193.29       6119.76        93.36 o                         
  -4   2  18      10044.05       9891.51       112.02 o                         
  -3   2  18       6509.84       6640.92       116.76 o                         
  -2   2  18      23035.01      22940.84       183.76 o                         
  -1   2  18      23203.77      23529.28       207.48 o                         
   0   2  18      32295.37      32414.21       273.28 o                         
   1   2  18      23163.57      23290.65       167.77 o                         
   2   2  18      22977.85      22797.47       189.13 o                         
   3   2  18       6587.49       6768.16        90.58 o                         
   4   2  18      10384.93      10291.05       100.16 o                         
   5   2  18       6182.12       6203.38       123.53 o                         
   6   2  18       8673.59       8596.23        99.38 o                         
   7   2  18       8595.01       8580.94       139.76 o                         
   8   2  18       8546.15       8755.02       155.40 o                         
   9   2  18       7587.03       7538.02       225.86 o                         
  -9   3  18       5211.85       5023.37       138.14 o                         
  -8   3  18       7800.47       7850.02       171.63 o                         
  -7   3  18      26378.78      26104.62       759.46 o                         
  -6   3  18       3442.77       3499.90        78.71 o                         
  -5   3  18       6795.58       6960.45       120.25 o                         
  -4   3  18       9614.50       9777.15       133.55 o                         
  -3   3  18       8651.91       8667.71        96.59 o                         
  -2   3  18       1781.54       1960.28        34.29 o                         
  -1   3  18      33994.53      34208.63       268.13 o                         
   0   3  18      37538.32      37783.18       368.70 o                         
   1   3  18      33321.46      33441.62       285.21 o                         
   2   3  18       1680.26       1801.27        29.78 o                         
   3   3  18       8858.90       8769.40       102.41 o                         
   4   3  18       9788.12       9928.70        93.32 o                         
   5   3  18       6817.29       6766.88        78.86 o                         
   6   3  18       3448.64       3469.68        55.13 o                         
   7   3  18      26674.59      26081.34       544.00 o                         
   8   3  18       7818.81       7659.94       101.02 o                         
   9   3  18       5144.79       5214.15       245.25 o                         
  -9   4  18        858.21        935.97        65.69 o                         
  -8   4  18       1971.34       2003.35        84.21 o                         
  -7   4  18       3122.37       3115.69        85.42 o                         
  -6   4  18      32790.30      31798.28       707.89 o                         
  -5   4  18       8325.45       8291.85       144.76 o                         
  -4   4  18       4441.62       4516.65        72.80 o                         
  -3   4  18       3496.52       3600.04        71.11 o                         
  -2   4  18       6986.83       7147.41        95.27 o                         
  -1   4  18       6308.40       6343.62        70.18 o                         
   0   4  18      16047.71      15986.71       142.46 o                         
   1   4  18       6114.92       6175.91        69.36 o                         
   2   4  18       6970.38       7080.96        68.45 o                         
   3   4  18       3607.22       3713.70        47.68 o                         
   4   4  18       4390.67       4365.15        57.22 o                         
   5   4  18       8402.35       8159.36        89.68 o                         
   6   4  18      32859.78      31961.11       342.17 o                         
   7   4  18       3044.22       2963.05        62.31 o                         
   8   4  18       2055.27       1995.14        78.50 o                         
   9   4  18        785.87        840.03        36.68 o                         
  -8   5  18        938.35        987.66        51.69 o                         
  -7   5  18      18868.38      18567.15       487.22 o                         
  -6   5  18       1210.05       1225.01        61.77 o                         
  -5   5  18      16351.98      16124.27       188.92 o                         
  -4   5  18       8121.70       8007.44        99.90 o                         
  -3   5  18        592.76        653.52        25.76 o                         
  -2   5  18       7411.94       7405.59        88.75 o                         
  -1   5  18      16201.74      16325.37       146.82 o                         
   0   5  18      57071.23      57496.00       441.05 o                         
   1   5  18      15815.59      15795.92       134.37 o                         
   2   5  18       7373.52       7264.95       103.51 o                         
   3   5  18        543.63        600.07        20.92 o                         
   4   5  18       8080.57       7936.51        84.49 o                         
   5   5  18      16464.38      15988.28       243.81 o                         
   6   5  18       1204.11       1156.44        33.38 o                         
   7   5  18      18483.98      17675.19       302.37 o                         
   8   5  18       1076.70       1178.49        39.78 o                         
  -8   6  18        279.40        360.38        36.75 o                         
  -7   6  18       4544.58       4564.30       108.46 o                         
  -6   6  18      12157.83      11898.38       250.31 o                         
  -5   6  18       1909.20       1919.51        55.10 o                         
  -4   6  18       6938.73       6965.80       123.90 o                         
  -3   6  18       1775.95       1843.31        42.97 o                         
  -2   6  18       4303.30       4338.80        59.98 o                         
  -1   6  18      12443.76      12279.63       112.92 o                         
   0   6  18       1096.78       1095.56        25.94 o                         
   1   6  18      12511.13      12329.03       162.62 o                         
   2   6  18       4414.61       4375.03        60.42 o                         
   3   6  18       1920.57       1924.22        36.40 o                         
   4   6  18       6852.68       6755.29       106.57 o                         
   5   6  18       1878.72       1876.76        54.59 o                         
   6   6  18      11982.76      11408.26       126.22 o                         
   7   6  18       4368.24       4294.35        65.53 o                         
   8   6  18        259.08        322.00        22.49 o                         
  -7   7  18      11327.14      11018.29       177.59 o                         
  -6   7  18       7735.31       7416.74       151.96 o                         
  -5   7  18       4587.15       4575.79        96.21 o                         
  -4   7  18      15638.73      15126.93       194.44 o                         
  -3   7  18       5517.13       5505.37        82.47 o                         
  -2   7  18      22404.92      22076.54       183.18 o                         
  -1   7  18      22465.58      22336.93       172.55 o                         
   0   7  18       2140.34       2173.74        38.93 o                         
   1   7  18      22275.25      21664.61       193.68 o                         
   2   7  18      22951.05      22485.49       199.94 o                         
   3   7  18       5614.44       5594.43        72.43 o                         
   4   7  18      15718.02      15219.22       142.05 o                         
   5   7  18       4497.32       4381.58        68.33 o                         
   6   7  18       7511.83       7036.07        96.01 o                         
   7   7  18      11441.59      11028.49       134.74 o                         
  -6   8  18        373.04        446.64        29.81 o                         
  -5   8  18        771.44        774.22        36.06 o                         
  -4   8  18       6545.92       6498.33        96.48 o                         
  -3   8  18       3987.32       4003.80        85.88 o                         
  -2   8  18       6708.22       6870.77        85.65 o                         
  -1   8  18       4376.84       4434.43        60.57 o                         
   0   8  18        393.02        478.60        23.30 o                         
   1   8  18       4223.70       4104.91        61.03 o                         
   2   8  18       6738.24       6633.19        83.83 o                         
   3   8  18       3913.92       3844.20        58.14 o                         
   4   8  18       6481.19       6306.12        79.77 o                         
   5   8  18        839.53        891.73        31.52 o                         
   6   8  18        321.99        393.81        24.59 o                         
  -4   9  18       5884.03       5862.64        78.37 o                         
  -3   9  18       6697.82       6622.94        92.50 o                         
  -2   9  18      10261.11      10081.69       111.14 o                         
  -1   9  18       1897.74       1948.70        42.27 o                         
   0   9  18       3583.18       3548.80        58.09 o                         
   1   9  18       1924.15       1923.21        42.75 o                         
   2   9  18      10336.47      10022.57       113.92 o                         
   3   9  18       6747.51       6517.00        87.07 o                         
   4   9  18       5463.19       5405.52        76.41 o                         
  -1  10  18       1173.87       1246.93        36.56 o                         
   0  10  18        111.34        164.72        18.15 o                         
   1  10  18       1098.58       1102.94        36.66 o                         
   1   0  19        816.57        907.88        23.47 o                         
   2   0  19       9811.58       9845.49       102.19 o                         
   3   0  19        922.98        915.31        23.85 o                         
   4   0  19        439.85        496.23        19.03 o                         
   5   0  19      18265.12      18489.16       245.85 o                         
   6   0  19         86.56        175.93        24.39 o                         
   7   0  19      34999.11      35186.19       954.27 o                         
   8   0  19      13083.83      13442.11       398.98 o                         
   9   0  19       2234.46       2238.58        79.79 o                         
  -9   1  19       1409.05       1410.51        56.02 o                         
  -8   1  19       3498.34       3483.21        82.10 o                         
  -7   1  19      10321.69      10163.77       213.05 o                         
  -6   1  19       4452.86       4439.24       120.33 o                         
  -5   1  19       6628.80       6608.79        86.35 o                         
  -4   1  19       3585.94       3648.80        55.61 o                         
  -3   1  19      11756.11      11804.70       114.01 o                         
  -2   1  19      15996.77      15838.37       150.75 o                         
  -1   1  19      52791.64      51493.13       686.80 o                         
   0   1  19        256.05        327.08        16.60 o                         
   1   1  19      53360.25      53021.54       377.37 o                         
   2   1  19      16221.11      16370.30       141.63 o                         
   3   1  19      11792.31      11944.55       137.51 o                         
   4   1  19       3412.70       3484.27        54.52 o                         
   5   1  19       6751.66       6662.78        81.01 o                         
   6   1  19       4548.43       4573.96        65.91 o                         
   7   1  19      10662.56      10385.26       423.88 o                         
   8   1  19       3453.41       3507.27       129.79 o                         
   9   1  19       1428.96       1424.47        53.86 o                         
  -9   2  19       3796.00       3732.06       116.19 o                         
  -8   2  19       4774.50       4691.20       126.96 o                         
  -7   2  19      17309.32      16705.42       264.88 o                         
  -6   2  19      12322.67      12005.19       168.17 o                         
  -5   2  19       9645.52       9469.90       140.45 o                         
  -4   2  19       6456.09       6427.13        93.27 o                         
  -3   2  19      18086.50      18048.11       208.27 o                         
  -2   2  19      22109.56      22344.90       233.62 o                         
  -1   2  19       8073.74       8149.65        88.36 o                         
   0   2  19       5972.19       6000.72        68.79 o                         
   1   2  19       7968.31       8033.62        71.21 o                         
   2   2  19      22517.21      22680.31       224.01 o                         
   3   2  19      17870.44      17706.34       155.58 o                         
   4   2  19       6269.32       6207.85        76.36 o                         
   5   2  19       9438.26       9312.27       119.46 o                         
   6   2  19      12216.62      11849.71       188.69 o                         
   7   2  19      17194.48      17119.44       264.82 o                         
   8   2  19       4669.28       4777.59       153.28 o                         
   9   2  19       3768.96       3627.52       100.13 o                         
  -9   3  19        521.85        620.95        61.73 o                         
  -8   3  19        116.97        117.07        31.10 o                         
  -7   3  19       4138.76       4095.64        90.24 o                         
  -6   3  19      13623.90      13380.49       302.31 o                         
  -5   3  19      12198.59      11780.10       198.71 o                         
  -4   3  19      32374.51      32154.78       316.47 o                         
  -3   3  19      28259.26      28091.08       296.72 o                         
  -2   3  19      21182.67      21337.06       193.85 o                         
  -1   3  19       2484.13       2524.95        37.09 o                         
   0   3  19       5777.06       5925.94        60.66 o                         
   1   3  19       2512.71       2561.93        41.25 o                         
   2   3  19      20849.31      20828.30       177.89 o                         
   3   3  19      28262.86      27920.27       214.29 o                         
   4   3  19      32305.41      31734.37       242.65 o                         
   5   3  19      12335.10      12223.46       129.50 o                         
   6   3  19      13942.20      13702.33       312.32 o                         
   7   3  19       4336.91       4329.14       103.08 o                         
   8   3  19         99.93        168.04        17.79 o                         
   9   3  19        560.54        727.28        55.74 o                         
  -8   4  19       3901.85       3822.38       116.84 o                         
  -7   4  19       5052.47       4982.23       127.32 o                         
  -6   4  19       7228.73       7007.47       135.00 o                         
  -5   4  19        864.99        974.59        36.69 o                         
  -4   4  19      12142.93      11867.80       160.20 o                         
  -3   4  19        555.33        619.39        26.66 o                         
  -2   4  19      29810.35      29781.68       292.99 o                         
  -1   4  19      18803.77      18605.28       176.74 o                         
   0   4  19       4016.73       4005.23        53.00 o                         
   1   4  19      19201.04      18858.41       164.03 o                         
   2   4  19      29411.33      29114.79       270.37 o                         
   3   4  19        551.82        595.75        19.66 o                         
   4   4  19      12136.63      12052.47       117.98 o                         
   5   4  19        831.10        883.93        26.72 o                         
   6   4  19       7194.47       6898.83        89.18 o                         
   7   4  19       5068.79       4969.43       100.77 o                         
   8   4  19       3989.90       3928.48        75.68 o                         
  -8   5  19       2267.91       2130.84        89.16 o                         
  -7   5  19       9515.45       9140.28       218.18 o                         
  -6   5  19       4086.50       4052.69        89.65 o                         
  -5   5  19       9323.38       9399.80       148.47 o                         
  -4   5  19      27710.71      27458.63       372.23 o                         
  -3   5  19      13669.58      13430.66       171.61 o                         
  -2   5  19      14951.24      15005.74       151.93 o                         
  -1   5  19       3894.43       3928.28        53.56 o                         
   0   5  19       1979.05       2026.53        36.56 o                         
   1   5  19       3731.14       3877.09        88.84 o                         
   2   5  19      15265.79      14978.85       146.74 o                         
   3   5  19      13628.03      13467.66       123.00 o                         
   4   5  19      27984.31      27284.02       219.57 o                         
   5   5  19       9308.60       9166.83        97.06 o                         
   6   5  19       4045.67       3963.69        80.95 o                         
   7   5  19       9629.46       8966.43       215.58 o                         
   8   5  19       2543.81       2520.42        56.68 o                         
  -7   6  19       9187.49       8991.76       179.11 o                         
  -6   6  19       2897.09       2986.95        92.56 o                         
  -5   6  19       3659.69       3746.82       106.21 o                         
  -4   6  19        719.22        752.92        31.09 o                         
  -3   6  19       2022.64       2039.73        46.32 o                         
  -2   6  19      10064.09      10006.53       106.39 o                         
  -1   6  19      15647.39      15645.26       145.76 o                         
   0   6  19         68.95        150.97        16.63 o                         
   1   6  19      15850.96      15592.33       152.57 o                         
   2   6  19      10070.54      10014.07       113.76 o                         
   3   6  19       2120.57       2142.36        39.44 o                         
   4   6  19        719.05        737.52        25.78 o                         
   5   6  19       3691.10       3666.54        59.64 o                         
   6   6  19       2891.64       2959.95        55.13 o                         
   7   6  19       9201.58       8851.08       126.19 o                         
  -6   7  19       1326.81       1303.92        54.29 o                         
  -5   7  19      12612.08      12618.63       184.34 o                         
  -4   7  19       7816.62       7748.40       119.27 o                         
  -3   7  19      21039.53      20637.70       209.15 o                         
  -2   7  19      12799.95      12717.78       158.87 o                         
  -1   7  19      11797.04      11694.00       112.25 o                         
   0   7  19      24689.78      24299.43       199.98 o                         
   1   7  19      11934.38      11920.11       121.94 o                         
   2   7  19      12698.07      12357.80       126.85 o                         
   3   7  19      21055.50      20616.30       191.35 o                         
   4   7  19       7984.45       7735.64        88.96 o                         
   5   7  19      12552.68      12141.43       132.96 o                         
   6   7  19       1351.43       1308.22        36.45 o                         
  -5   8  19       7323.79       7069.44       131.91 o                         
  -4   8  19       5098.56       5081.35       101.23 o                         
  -3   8  19       9230.26       9015.50       117.80 o                         
  -2   8  19       1899.40       1961.50        40.22 o                         
  -1   8  19        400.92        502.00        24.23 o                         
   0   8  19        647.21        683.82        36.52 o                         
   1   8  19        425.36        505.19        25.21 o                         
   2   8  19       1782.57       1787.32        40.99 o                         
   3   8  19       9473.70       9199.94       101.29 o                         
   4   8  19       5578.79       5424.13        73.19 o                         
   5   8  19       7572.03       7363.54        91.45 o                         
  -4   9  19       1573.34       1549.87        40.68 o                         
  -3   9  19       6973.05       6869.57        83.39 o                         
  -2   9  19       9693.63       9627.83       118.27 o                         
  -1   9  19       9465.83       9331.89       106.94 o                         
   0   9  19       1024.22       1086.81        33.38 o                         
   1   9  19       9569.16       9304.18       107.81 o                         
   2   9  19       9795.36       9470.96       110.53 o                         
   3   9  19       6769.86       6660.86        89.15 o                         
   4   9  19       1545.44       1568.15        40.57 o                         
   0   0  20       1161.63       1255.63        36.17 o                         
   1   0  20      20751.99      20889.21       209.90 o                         
   2   0  20      16616.87      16797.18       177.55 o                         
   3   0  20        884.89       1061.92        29.13 o                         
   4   0  20          0.05         65.55        10.16 o                         
   5   0  20       1183.27       1188.76        28.64 o                         
   6   0  20         12.73         90.43        27.44 o                         
   7   0  20       6720.00       7031.60       162.12 o                         
   8   0  20       2114.49       2100.08       107.16 o                         
   9   0  20       1853.74       1942.37        54.89 o                         
  -9   1  20       2499.15       2472.53        72.90 o                         
  -8   1  20       3349.67       3357.47       115.95 o                         
  -7   1  20      11049.56      10899.91       223.44 o                         
  -6   1  20       1194.02       1348.46        55.24 o                         
  -5   1  20      26893.85      26666.80       502.31 o                         
  -4   1  20      51886.63      50889.13       481.81 o                         
  -3   1  20       2285.05       2266.25        45.53 o                         
  -2   1  20       4920.78       5006.34        75.97 o                         
  -1   1  20       1102.58       1216.67        28.13 o                         
   0   1  20      17078.95      17146.45       149.96 o                         
   1   1  20       1154.39       1295.34        47.90 o                         
   2   1  20       4930.02       5051.72        55.49 o                         
   3   1  20       1985.01       2052.30        37.65 o                         
   4   1  20      51164.14      50725.31       526.32 o                         
   5   1  20      27436.12      27260.07       404.74 o                         
   6   1  20       1208.29       1315.95        32.60 o                         
   7   1  20      10823.40      10857.09       388.69 o                         
   8   1  20       3252.30       3398.43        92.13 o                         
   9   1  20       2428.19       2555.20        63.06 o                         
  -9   2  20       4053.67       3942.78       121.32 o                         
  -8   2  20       8903.72       8480.95       227.00 o                         
  -7   2  20        716.45        878.09        56.83 o                         
  -6   2  20      14186.98      13766.60       186.99 o                         
  -5   2  20       3256.03       3163.44        63.62 o                         
  -4   2  20        368.41        446.32        24.77 o                         
  -3   2  20      13718.98      13763.86       200.87 o                         
  -2   2  20       8624.38       8578.45        87.73 o                         
  -1   2  20      12201.26      12282.08       122.64 o                         
   0   2  20       8975.63       9107.73        95.21 o                         
   1   2  20      12064.27      12210.14       101.00 o                         
   2   2  20       8510.45       8535.47        87.87 o                         
   3   2  20      14131.42      14215.68       171.29 o                         
   4   2  20        325.31        394.08        20.32 o                         
   5   2  20       3392.81       3348.51        61.29 o                         
   6   2  20      14169.51      13958.97       159.94 o                         
   7   2  20        823.81        856.23        28.94 o                         
   8   2  20       8894.35       8858.25       258.17 o                         
   9   2  20       4026.20       4031.00       128.28 o                         
  -9   3  20      11293.14      10900.88       345.99 o                         
  -8   3  20       9121.59       8931.17       250.55 o                         
  -7   3  20       5174.92       5078.58       161.87 o                         
  -6   3  20       1418.06       1486.03        69.74 o                         
  -5   3  20      13076.53      12995.34       314.64 o                         
  -4   3  20      25641.84      25364.20       337.84 o                         
  -3   3  20        359.09        395.42        22.77 o                         
  -2   3  20       2022.02       2189.23        61.67 o                         
  -1   3  20        466.68        562.35        32.29 o                         
   0   3  20       7176.34       7125.38        70.22 o                         
   1   3  20        368.59        388.37        23.13 o                         
   2   3  20       1947.05       2022.96        35.97 o                         
   3   3  20        344.57        421.17        19.47 o                         
   4   3  20      25443.45      25164.70       265.75 o                         
   5   3  20      12867.87      12644.53       237.56 o                         
   6   3  20       1390.79       1535.21        37.17 o                         
   7   3  20       5207.75       5094.06       127.70 o                         
   8   3  20       9337.99       9048.83       121.90 o                         
   9   3  20      11332.55      11254.21       400.54 o                         
  -8   4  20       5275.57       4943.12       135.17 o                         
  -7   4  20       1929.91       2026.12        63.84 o                         
  -6   4  20        725.59        710.19        40.46 o                         
  -5   4  20       9631.35       9683.26       214.68 o                         
  -4   4  20       7661.05       7572.57       117.51 o                         
  -3   4  20      20747.79      20597.44       287.85 o                         
  -2   4  20      11577.71      11730.00       139.85 o                         
  -1   4  20      34075.11      34165.64       300.44 o                         
   0   4  20      21456.03      21443.68       184.57 o                         
   1   4  20      34675.93      34439.75       296.53 o                         
   2   4  20      11799.89      11823.19       117.14 o                         
   3   4  20      20469.81      20218.33       166.59 o                         
   4   4  20       7599.63       7374.48        83.78 o                         
   5   4  20       9711.03       9566.09       110.26 o                         
   6   4  20        776.12        745.98        28.26 o                         
   7   4  20       1854.67       1922.85        54.70 o                         
   8   4  20       5407.60       5269.00        87.52 o                         
  -8   5  20       3298.08       3202.16       110.37 o                         
  -7   5  20       1471.78       1472.71        62.16 o                         
  -6   5  20       2464.48       2618.34        80.63 o                         
  -5   5  20      18074.19      17927.92       344.22 o                         
  -4   5  20      14584.26      14444.51       169.91 o                         
  -3   5  20       3719.48       3631.77        67.17 o                         
  -2   5  20      17878.21      18041.26       177.61 o                         
  -1   5  20       4134.22       4269.72        56.94 o                         
   0   5  20       1926.21       1944.77        36.46 o                         
   1   5  20       3996.19       4094.19        56.52 o                         
   2   5  20      17829.24      17798.75       195.38 o                         
   3   5  20       3737.77       3739.24        55.78 o                         
   4   5  20      14559.00      14207.58       141.03 o                         
   5   5  20      18115.63      17691.53       265.59 o                         
   6   5  20       2446.76       2412.91        56.28 o                         
   7   5  20       1350.71       1277.87        43.29 o                         
   8   5  20       3046.09       3018.34        62.91 o                         
  -7   6  20       2573.38       2581.53        84.80 o                         
  -6   6  20       5217.93       5102.89       143.96 o                         
  -5   6  20      17048.81      16704.43       336.54 o                         
  -4   6  20       4444.74       4538.97        76.65 o                         
  -3   6  20      16208.69      15953.67       167.62 o                         
  -2   6  20       4153.22       4197.45        60.56 o                         
  -1   6  20      20938.22      20855.27       185.28 o                         
   0   6  20      13104.38      13023.50       127.38 o                         
   1   6  20      20935.78      20652.94       186.93 o                         
   2   6  20       4179.17       4309.98        80.45 o                         
   3   6  20      15474.32      15142.55       139.50 o                         
   4   6  20       4254.65       4196.48        59.66 o                         
   5   6  20      17006.02      16408.75       163.43 o                         
   6   6  20       5239.53       5049.94        76.98 o                         
   7   6  20       2459.53       2556.59        57.70 o                         
  -6   7  20       2394.66       2292.73        70.24 o                         
  -5   7  20      10376.26      10105.73       161.55 o                         
  -4   7  20       2514.88       2457.49        54.72 o                         
  -3   7  20       5237.89       5220.45        85.54 o                         
  -2   7  20        666.21        722.99        27.49 o                         
  -1   7  20       1003.91        978.80        27.34 o                         
   0   7  20        401.32        464.20        23.78 o                         
   1   7  20       1099.20       1193.26        43.74 o                         
   2   7  20        578.91        637.17        37.17 o                         
   3   7  20       4899.44       4860.96        62.36 o                         
   4   7  20       2511.08       2403.48        45.49 o                         
   5   7  20      10293.40       9885.77       116.11 o                         
   6   7  20       2332.52       2299.71        56.76 o                         
  -5   8  20       1916.91       1956.14        66.50 o                         
  -4   8  20        944.33       1010.47        38.59 o                         
  -3   8  20        788.84        858.37        36.23 o                         
  -2   8  20      10691.33      10511.48       127.50 o                         
  -1   8  20       9035.89       9069.01       110.89 o                         
   0   8  20       8144.18       8348.03        97.82 o                         
   1   8  20       9067.92       8824.52       113.17 o                         
   2   8  20      10498.36      10158.43       113.88 o                         
   3   8  20        805.00        923.57        32.40 o                         
   4   8  20        924.76        946.78        31.40 o                         
   5   8  20       1828.68       1891.37        43.93 o                         
  -3   9  20       7597.66       7645.97       137.28 o                         
  -2   9  20       1170.74       1223.35        42.52 o                         
  -1   9  20       1246.26       1358.45        36.92 o                         
   0   9  20        369.73        436.61        27.40 o                         
   1   9  20       1221.50       1323.24        37.36 o                         
   2   9  20       1135.82       1128.76        35.54 o                         
   3   9  20       7253.19       7272.50        95.20 o                         
   1   0  21      31849.57      32291.12       283.55 o                         
   2   0  21      24527.84      24644.11       356.16 o                         
   3   0  21      42159.23      41887.79       449.73 o                         
   4   0  21         97.46        170.18        24.01 o                         
   5   0  21       2048.79       2099.25        44.19 o                         
   6   0  21       4793.34       5088.05       126.41 o                         
   7   0  21       4061.05       4131.40       215.21 o                         
   8   0  21       2713.03       2851.36       123.79 o                         
   9   0  21      10294.11      10549.77       227.52 o                         
  -9   1  21       6302.35       6260.43       267.44 o                         
  -8   1  21       1338.89       1404.47        68.56 o                         
  -7   1  21       4577.28       4602.90       102.12 o                         
  -6   1  21      26897.07      26834.93       504.56 o                         
  -5   1  21      19682.79      19449.09       325.78 o                         
  -4   1  21      14021.37      13774.16       215.62 o                         
  -3   1  21       3365.27       3475.38        60.08 o                         
  -2   1  21      17364.35      17289.31       183.02 o                         
  -1   1  21      21012.21      20884.76       192.54 o                         
   0   1  21       2639.04       2831.74        42.55 o                         
   1   1  21      20805.35      20868.78       179.74 o                         
   2   1  21      17469.55      17514.84       155.45 o                         
   3   1  21       3381.24       3443.27        51.70 o                         
   4   1  21      13449.59      13378.10       146.20 o                         
   5   1  21      19462.31      19272.30       370.66 o                         
   6   1  21      26991.93      26920.75       502.78 o                         
   7   1  21       4485.56       4561.52       237.05 o                         
   8   1  21       1405.02       1507.72        52.69 o                         
   9   1  21       6259.62       6372.65       141.74 o                         
  -9   2  21       4555.56       4609.29       132.44 o                         
  -8   2  21      11726.32      11469.27       326.11 o                         
  -7   2  21       3008.55       3127.53        99.78 o                         
  -6   2  21        935.61        945.69        48.32 o                         
  -5   2  21      13446.09      13251.89       180.09 o                         
  -4   2  21       6513.49       6473.75       105.30 o                         
  -3   2  21      34047.06      33721.70       377.32 o                         
  -2   2  21      16904.52      16817.14       150.04 o                         
  -1   2  21      38567.44      38645.60       329.17 o                         
   0   2  21      32567.03      32781.77       310.08 o                         
   1   2  21      38758.45      38694.24       286.06 o                         
   2   2  21      16733.74      16626.29       149.51 o                         
   3   2  21      34108.09      33621.16       273.61 o                         
   4   2  21       6666.40       6549.65        81.55 o                         
   5   2  21      13690.06      13360.92       206.91 o                         
   6   2  21        843.32        882.75        28.92 o                         
   7   2  21       2872.84       2946.72        53.79 o                         
   8   2  21      11995.49      12010.13       239.93 o                         
   9   2  21       4574.71       4675.83       140.89 o                         
  -8   3  21       1989.24       1988.20       117.00 o                         
  -7   3  21       4273.12       4319.65       126.68 o                         
  -6   3  21      11747.18      11961.66       196.23 o                         
  -5   3  21      12314.85      11958.31       324.70 o                         
  -4   3  21       1619.40       1706.05        58.58 o                         
  -3   3  21       1152.77       1139.40        34.56 o                         
  -2   3  21      42427.22      42668.36       401.19 o                         
  -1   3  21       7495.79       7678.58        91.70 o                         
   0   3  21      17234.06      17550.71       153.90 o                         
   1   3  21       7827.59       8004.48        90.46 o                         
   2   3  21      42469.73      42043.62       460.25 o                         
   3   3  21       1035.61       1103.29        28.74 o                         
   4   3  21       1521.93       1566.18        40.64 o                         
   5   3  21      12331.80      12039.72       178.79 o                         
   6   3  21      11610.56      11540.30       205.28 o                         
   7   3  21       4036.16       3966.72        65.17 o                         
   8   3  21       2061.79       2021.38        51.11 o                         
  -8   4  21       7018.47       6824.48       405.60 o                         
  -7   4  21      14849.78      14712.50       302.45 o                         
  -6   4  21       6568.36       6796.14       266.59 o                         
  -5   4  21       4524.77       4514.25       144.06 o                         
  -4   4  21      10578.93      10465.83       211.14 o                         
  -3   4  21       4546.33       4476.63        74.50 o                         
  -2   4  21       6048.07       6180.27        97.87 o                         
  -1   4  21       1368.91       1435.45        33.97 o                         
   0   4  21       5450.49       5459.58        66.82 o                         
   1   4  21       1448.63       1528.39        32.19 o                         
   2   4  21       6193.56       6165.18        77.48 o                         
   3   4  21       4709.32       4606.21        61.33 o                         
   4   4  21      10659.27      10440.36       116.46 o                         
   5   4  21       4442.22       4515.70        67.72 o                         
   6   4  21       6426.57       6259.86       141.74 o                         
   7   4  21      14930.49      14575.47       322.61 o                         
   8   4  21       6802.75       6644.37       165.97 o                         
  -7   5  21       2850.20       2946.57        88.51 o                         
  -6   5  21       2062.52       2040.98        74.63 o                         
  -5   5  21       1377.77       1450.89        55.98 o                         
  -4   5  21       2570.99       2619.06        58.32 o                         
  -3   5  21       4668.52       4636.63        79.56 o                         
  -2   5  21       2837.14       2906.81        59.73 o                         
  -1   5  21       5501.81       5412.23        74.38 o                         
   0   5  21       2274.98       2383.91        41.91 o                         
   1   5  21       5339.49       5332.54        67.54 o                         
   2   5  21       2885.14       2913.19        48.85 o                         
   3   5  21       4555.52       4533.35        63.54 o                         
   4   5  21       2515.40       2556.11        50.58 o                         
   5   5  21       1356.17       1358.58        36.59 o                         
   6   5  21       2024.77       1977.01        51.19 o                         
   7   5  21       2809.67       2733.81        84.54 o                         
  -7   6  21      10707.77      10470.89       217.16 o                         
  -6   6  21       9959.36       9914.68       275.12 o                         
  -5   6  21       1358.49       1471.14        62.23 o                         
  -4   6  21       6800.09       6798.22       104.49 o                         
  -3   6  21      12291.81      12227.85       139.38 o                         
  -2   6  21       2898.05       2999.73        50.51 o                         
  -1   6  21      10209.98      10249.92       135.96 o                         
   0   6  21        726.76        775.70        25.69 o                         
   1   6  21      10119.76      10074.02       108.22 o                         
   2   6  21       2747.74       2893.92        57.76 o                         
   3   6  21      12248.79      11844.84       124.75 o                         
   4   6  21       6824.23       6795.72       114.28 o                         
   5   6  21       1398.71       1379.45        43.48 o                         
   6   6  21      10105.91       9823.89       232.24 o                         
   7   6  21      11121.50      10777.36       228.31 o                         
  -6   7  21         36.39         83.99        33.27 o                         
  -5   7  21       5787.14       5702.96       114.16 o                         
  -4   7  21       6576.58       6538.75       105.11 o                         
  -3   7  21       7152.90       7146.95       100.28 o                         
  -2   7  21       7550.60       7493.16       146.04 o                         
  -1   7  21       3616.54       3664.49        53.49 o                         
   0   7  21       9827.87       9883.31       126.26 o                         
   1   7  21       3689.77       3700.10        62.60 o                         
   2   7  21       7447.39       7193.41       103.75 o                         
   3   7  21       7054.46       7080.55        83.71 o                         
   4   7  21       6576.98       6379.51        80.18 o                         
   5   7  21       5962.51       5890.88        83.81 o                         
   6   7  21         41.87        103.03        17.98 o                         
  -4   8  21       9465.87       9463.97       127.58 o                         
  -3   8  21       7172.40       7007.86       102.12 o                         
  -2   8  21        970.84       1012.96        36.21 o                         
  -1   8  21      23480.44      23242.05       260.70 o                         
   0   8  21       1538.90       1502.77        40.85 o                         
   1   8  21      23323.29      22705.90       208.72 o                         
   2   8  21        966.78       1024.69        33.56 o                         
   3   8  21       7112.82       6936.47        90.85 o                         
   4   8  21       9458.51       9200.44       104.70 o                         
  -2   9  21       4975.59       4892.03        87.74 o                         
  -1   9  21        754.39        805.94        33.96 o                         
   0   9  21       1101.99       1165.60        35.85 o                         
   1   9  21        714.95        780.75        32.77 o                         
   2   9  21       5183.43       5245.33        77.34 o                         
   0   0  22      89598.70      88813.93      1012.65 o                         
   1   0  22      42167.44      41874.31       359.17 o                         
   2   0  22      12070.13      12008.80       139.07 o                         
   3   0  22       6127.00       6317.25       121.51 o                         
   4   0  22       8846.98       9023.70       237.68 o                         
   5   0  22       8126.19       8039.86       169.91 o                         
   6   0  22       2691.81       2905.24        70.53 o                         
   7   0  22      32426.73      33043.36      1028.70 o                         
   8   0  22      16187.50      16530.64       307.94 o                         
   9   0  22      10397.14      10371.33       210.83 o                         
  -8   1  22       3331.27       3413.76       112.98 o                         
  -7   1  22       4301.12       4400.82        94.92 o                         
  -6   1  22       8228.50       7999.49       161.30 o                         
  -5   1  22       4431.81       4471.11       160.08 o                         
  -4   1  22       6988.80       6822.34       149.95 o                         
  -3   1  22       1182.14       1229.07        39.13 o                         
  -2   1  22       2069.40       2100.22        44.13 o                         
  -1   1  22      12741.14      12932.51       158.71 o                         
   0   1  22         28.37        126.55        12.69 o                         
   1   1  22      12846.56      13097.95       139.76 o                         
   2   1  22       2123.75       2198.07        55.88 o                         
   3   1  22       1111.31       1114.85        28.81 o                         
   4   1  22       7034.00       6955.85       103.13 o                         
   5   1  22       4416.91       4397.24        94.00 o                         
   6   1  22       8201.60       7867.75       216.18 o                         
   7   1  22       4351.21       4569.01       142.85 o                         
   8   1  22       3407.48       3577.64       131.25 o                         
  -8   2  22      11691.60      11615.99       223.16 o                         
  -7   2  22      20991.68      20473.47       335.22 o                         
  -6   2  22       5162.55       5174.08       284.81 o                         
  -5   2  22         24.82         83.90        23.67 o                         
  -4   2  22        301.67        353.22        31.67 o                         
  -3   2  22         87.59        111.68        14.33 o                         
  -2   2  22       8983.88       8944.20       117.63 o                         
  -1   2  22      10063.37      10111.21       107.90 o                         
   0   2  22      14742.61      15044.74       161.25 o                         
   1   2  22       9578.90       9925.52        93.30 o                         
   2   2  22       8987.24       9148.85        95.10 o                         
   3   2  22         62.73        144.90        14.91 o                         
   4   2  22        307.58        366.91        28.36 o                         
   5   2  22         20.01        135.55        33.04 o                         
   6   2  22       5237.89       5211.69       105.71 o                         
   7   2  22      20528.39      20289.82       313.88 o                         
   8   2  22      11947.97      11976.30       411.40 o                         
  -8   3  22       2095.81       2139.75       173.99 o                         
  -7   3  22        481.91        522.48        42.15 o                         
  -6   3  22       5911.21       6068.02       126.20 o                         
  -5   3  22       8099.44       8007.40       192.18 o                         
  -4   3  22      21343.69      21103.45       462.10 o                         
  -3   3  22      12052.25      12188.14       167.57 o                         
  -2   3  22      10574.54      10641.28       129.20 o                         
  -1   3  22       2837.22       2943.88        56.12 o                         
   0   3  22      12478.59      12569.80       119.59 o                         
   1   3  22       2785.08       2843.74        46.40 o                         
   2   3  22      10450.03      10522.94       107.17 o                         
   3   3  22      11981.99      12011.72       119.30 o                         
   4   3  22      21324.12      20811.16       185.60 o                         
   5   3  22       8073.82       7856.88       119.41 o                         
   6   3  22       6101.43       5949.99       103.91 o                         
   7   3  22        509.42        621.14        28.97 o                         
   8   3  22       2068.78       2186.71        62.97 o                         
  -8   4  22       9230.84       8953.34       357.95 o                         
  -7   4  22       8294.94       8513.23       284.17 o                         
  -6   4  22      10330.64      10443.96       270.53 o                         
  -5   4  22      14031.14      13948.31       322.46 o                         
  -4   4  22      15082.55      14804.49       227.29 o                         
  -3   4  22      12249.63      12109.12       145.90 o                         
  -2   4  22       7041.04       7002.41        99.08 o                         
  -1   4  22       4054.35       4175.09        62.36 o                         
   0   4  22       2272.81       2309.42        51.58 o                         
   1   4  22       4015.90       4185.60        63.31 o                         
   2   4  22       6964.38       6962.21        82.69 o                         
   3   4  22      12233.83      11880.19       119.90 o                         
   4   4  22      15068.51      14596.64       167.44 o                         
   5   4  22      14242.01      13947.74       202.54 o                         
   6   4  22      10304.89      10075.25       162.06 o                         
   7   4  22       8306.49       8113.56       126.19 o                         
   8   4  22       9123.74       9013.69       126.84 o                         
  -7   5  22       3340.02       3474.38       114.19 o                         
  -6   5  22       4446.96       4435.67       140.89 o                         
  -5   5  22        681.03        745.30        47.97 o                         
  -4   5  22       2648.64       2666.70        60.06 o                         
  -3   5  22      19921.00      19787.55       218.23 o                         
  -2   5  22      26425.30      26577.75       275.29 o                         
  -1   5  22      14498.78      14591.52       152.37 o                         
   0   5  22      21172.82      21067.75       187.07 o                         
   1   5  22      14355.17      14399.49       138.81 o                         
   2   5  22      26407.50      26131.16       250.77 o                         
   3   5  22      20159.56      19863.99       196.67 o                         
   4   5  22       2677.14       2675.99        52.51 o                         
   5   5  22        711.50        757.89        28.94 o                         
   6   5  22       4413.93       4288.01        79.25 o                         
   7   5  22       3397.63       3325.97       126.92 o                         
  -6   6  22       1152.42       1210.51        60.96 o                         
  -5   6  22       3020.34       3000.42        79.60 o                         
  -4   6  22       4763.43       4825.07        85.62 o                         
  -3   6  22       4434.28       4343.46        72.37 o                         
  -2   6  22       3818.37       3948.24        68.06 o                         
  -1   6  22       7816.81       7893.02        99.32 o                         
   0   6  22       6036.76       6004.81        75.71 o                         
   1   6  22       7720.53       7581.55        89.49 o                         
   2   6  22       3957.70       4080.27        65.77 o                         
   3   6  22       4636.03       4535.72        71.53 o                         
   4   6  22       4663.13       4640.38        74.41 o                         
   5   6  22       3133.11       3073.04        65.87 o                         
   6   6  22       1207.28       1199.30        43.42 o                         
  -5   7  22       4013.59       4053.77        94.45 o                         
  -4   7  22        854.29        927.52        40.92 o                         
  -3   7  22       6963.66       6805.55       120.10 o                         
  -2   7  22       3739.44       3805.09        61.00 o                         
  -1   7  22       4532.65       4634.53        62.86 o                         
   0   7  22       2676.85       2715.69        53.08 o                         
   1   7  22       4542.67       4551.41        81.43 o                         
   2   7  22       3809.65       3643.08        92.58 o                         
   3   7  22       7068.56       7038.64        96.94 o                         
   4   7  22        748.02        888.85        36.24 o                         
   5   7  22       3991.63       3973.50        82.62 o                         
  -4   8  22        463.48        499.88        35.34 o                         
  -3   8  22       1041.33       1085.38        40.04 o                         
  -2   8  22       1836.73       1886.07        48.07 o                         
  -1   8  22       2070.33       2191.40        49.18 o                         
   0   8  22       4384.42       4286.63        71.72 o                         
   1   8  22       2033.12       2035.14        48.27 o                         
   2   8  22       1756.53       1754.55        42.49 o                         
   3   8  22       1079.03       1102.67        35.19 o                         
   4   8  22        437.02        527.23        27.23 o                         
  -1   9  22       4001.94       3950.57        70.23 o                         
   0   9  22       6621.73       6541.16        95.48 o                         
   1   9  22       4116.30       4107.06        77.95 o                         
   1   0  23      36954.79      37026.19       323.90 o                         
   2   0  23      22795.77      23194.69       237.71 o                         
   3   0  23      12559.33      12761.86       264.24 o                         
   4   0  23      12293.19      12435.02       224.63 o                         
   5   0  23        241.58        395.78        35.78 o                         
   6   0  23        876.03        884.05        58.71 o                         
   7   0  23        996.06       1052.15        50.25 o                         
   8   0  23       2081.38       2070.66        79.07 o                         
  -8   1  23       3525.91       3679.27       102.92 o                         
  -7   1  23       1590.19       1718.82        57.35 o                         
  -6   1  23       2879.17       2902.97        86.70 o                         
  -5   1  23      55621.24      54719.98      1500.69 o                         
  -4   1  23       3918.58       3812.04       117.41 o                         
  -3   1  23        260.97        363.63        22.68 o                         
  -2   1  23       5276.44       5282.71        70.88 o                         
  -1   1  23       6564.15       6710.16        98.05 o                         
   0   1  23       3461.83       3701.98        57.26 o                         
   1   1  23       6163.07       6258.33        80.36 o                         
   2   1  23       5106.04       5140.60        64.48 o                         
   3   1  23        260.92        420.58        24.02 o                         
   4   1  23       3884.04       3863.19        95.82 o                         
   5   1  23      56304.97      54878.74      1002.74 o                         
   6   1  23       2953.06       2909.24        79.13 o                         
   7   1  23       1623.75       1750.55        55.57 o                         
   8   1  23       3717.64       3753.15       129.13 o                         
  -8   2  23       9158.45       9256.50       227.51 o                         
  -7   2  23       3101.37       3089.39       191.72 o                         
  -6   2  23       1756.47       1862.66       176.20 o                         
  -5   2  23       2708.93       2863.50        99.80 o                         
  -4   2  23      25288.12      24947.73       365.67 o                         
  -3   2  23        555.24        606.89        30.55 o                         
  -2   2  23      20025.22      20035.25       206.39 o                         
  -1   2  23      36732.27      36716.16       348.14 o                         
   0   2  23      14301.00      14577.67       159.37 o                         
   1   2  23      37072.17      37270.71       280.03 o                         
   2   2  23      19664.77      19401.77       173.02 o                         
   3   2  23        571.35        631.99        24.15 o                         
   4   2  23      25429.30      25521.85       233.34 o                         
   5   2  23       2663.77       2650.33        49.32 o                         
   6   2  23       1618.98       1593.15        38.88 o                         
   7   2  23       3147.81       3256.69        76.83 o                         
   8   2  23       9130.82       9105.21       340.38 o                         
  -8   3  23        126.50        146.84        39.76 o                         
  -7   3  23       4064.12       4198.65       178.33 o                         
  -6   3  23        614.53        719.89        61.75 o                         
  -5   3  23       9023.52       9030.77       333.57 o                         
  -4   3  23       4256.76       4375.33       121.24 o                         
  -3   3  23      17396.54      17467.64       253.28 o                         
  -2   3  23      10146.94      10530.84       146.28 o                         
  -1   3  23      21061.93      21245.58       224.48 o                         
   0   3  23       2206.87       2286.18        43.93 o                         
   1   3  23      21175.35      21129.67       199.18 o                         
   2   3  23      10412.23      10283.03       106.57 o                         
   3   3  23      17424.89      17108.86       159.74 o                         
   4   3  23       4318.68       4311.62        80.49 o                         
   5   3  23       9047.65       8912.00       155.78 o                         
   6   3  23        644.83        763.53        29.35 o                         
   7   3  23       4047.07       4004.88        67.12 o                         
   8   3  23        146.05        166.04        31.20 o                         
  -7   4  23       2988.11       2967.61        89.17 o                         
  -6   4  23       4704.80       4900.99       161.29 o                         
  -5   4  23       4496.22       4521.86       156.26 o                         
  -4   4  23       1178.89       1219.18        67.87 o                         
  -3   4  23        312.53        372.60        53.87 o                         
  -2   4  23       3935.78       4100.51        71.95 o                         
  -1   4  23      13412.17      13622.52       207.17 o                         
   0   4  23       1551.66       1662.01        38.12 o                         
   1   4  23      13692.01      13724.55       133.14 o                         
   2   4  23       3844.66       3935.18        58.78 o                         
   3   4  23        336.90        410.28        39.81 o                         
   4   4  23       1118.53       1130.24        36.36 o                         
   5   4  23       4372.92       4328.94        74.01 o                         
   6   4  23       4514.21       4572.87        86.73 o                         
   7   4  23       2975.65       2908.77        67.35 o                         
  -7   5  23       2746.07       2668.14        87.61 o                         
  -6   5  23        543.94        618.33        48.26 o                         
  -5   5  23       3079.32       3235.20       179.36 o                         
  -4   5  23      17620.41      17783.14       229.25 o                         
  -3   5  23       2110.67       2078.41        52.81 o                         
  -2   5  23       1043.57       1174.80        39.88 o                         
  -1   5  23       1171.72       1172.72        40.14 o                         
   0   5  23        104.03        160.29        19.13 o                         
   1   5  23       1244.40       1303.30        35.41 o                         
   2   5  23       1010.86       1148.46        47.33 o                         
   3   5  23       1977.03       2000.85        44.93 o                         
   4   5  23      17789.56      17730.71       234.58 o                         
   5   5  23       3071.11       3045.39        73.16 o                         
   6   5  23        573.58        661.87        35.29 o                         
   7   5  23       2828.83       2740.06       124.40 o                         
  -6   6  23       2536.21       2568.26        86.30 o                         
  -5   6  23      13013.91      12688.26       234.69 o                         
  -4   6  23       4746.15       4686.14        85.43 o                         
  -3   6  23       1260.53       1368.67        40.59 o                         
  -2   6  23       7314.14       7334.35       109.75 o                         
  -1   6  23       4567.68       4626.49        71.96 o                         
   0   6  23      16087.34      16048.70       154.33 o                         
   1   6  23       4695.82       4814.35        71.16 o                         
   2   6  23       7278.06       7274.31        96.09 o                         
   3   6  23       1233.14       1323.11        38.14 o                         
   4   6  23       4663.41       4522.44        74.21 o                         
   5   6  23      13040.21      12432.36       231.11 o                         
   6   6  23       2535.56       2457.35        61.08 o                         
  -5   7  23        590.72        593.97        44.00 o                         
  -4   7  23       9809.37       9899.45       140.48 o                         
  -3   7  23       2070.58       2108.46        51.86 o                         
  -2   7  23       1815.03       1875.94        42.87 o                         
  -1   7  23       8690.13       8678.18       102.73 o                         
   0   7  23         49.63         75.91        15.86 o                         
   1   7  23       8717.24       8488.73       117.23 o                         
   2   7  23       1786.26       1884.15        45.88 o                         
   3   7  23       2083.24       2110.24        49.25 o                         
   4   7  23      10042.30       9895.90       177.56 o                         
   5   7  23        602.38        668.73        37.44 o                         
  -3   8  23       1245.83       1297.92        43.48 o                         
  -2   8  23       5798.78       5810.77        89.89 o                         
  -1   8  23        531.10        702.74        42.48 o                         
   0   8  23      46124.79      45513.18       529.90 o                         
   1   8  23        597.79        664.67        32.87 o                         
   2   8  23       5674.60       5648.27        86.79 o                         
   3   8  23       1163.39       1216.56        40.02 o                         
   0   0  24      48518.30      47663.00       660.22 o                         
   1   0  24       4532.26       4869.69        74.37 o                         
   2   0  24       2718.75       2793.41        54.43 o                         
   3   0  24       1012.05        992.47        38.71 o                         
   4   0  24       1372.62       1444.50        64.44 o                         
   5   0  24       9993.33       9899.38       257.00 o                         
   6   0  24       1811.91       1916.39        89.25 o                         
   7   0  24       1492.84       1410.74        53.75 o                         
   8   0  24         44.60         57.36        19.76 o                         
  -8   1  24       1871.65       2039.27        93.47 o                         
  -7   1  24       1451.24       1486.67        56.21 o                         
  -6   1  24      17439.04      16867.91       356.38 o                         
  -5   1  24      14480.79      14430.70       397.65 o                         
  -4   1  24       4065.25       3961.26        98.53 o                         
  -3   1  24      12173.30      12025.21       145.19 o                         
  -2   1  24        875.56        910.55        28.94 o                         
  -1   1  24      12907.04      12809.00       161.32 o                         
   0   1  24        122.40        208.96        17.46 o                         
   1   1  24      12871.64      12890.72       137.00 o                         
   2   1  24        839.94        902.47        29.13 o                         
   3   1  24      12218.00      12098.94       132.79 o                         
   4   1  24       4177.28       4138.88        62.72 o                         
   5   1  24      14534.22      14599.79       215.16 o                         
   6   1  24      17304.02      17349.36       393.80 o                         
   7   1  24       1452.47       1480.26        71.17 o                         
   8   1  24       1882.93       1892.69        98.86 o                         
  -8   2  24       2035.10       2036.47       283.70 o                         
  -7   2  24      11884.14      11680.76       310.29 o                         
  -6   2  24        776.03        824.35        64.35 o                         
  -5   2  24       8347.75       8291.33       270.40 o                         
  -4   2  24       9487.61       9349.06       178.16 o                         
  -3   2  24       4568.72       4593.07        77.36 o                         
  -2   2  24      28243.97      28447.41       281.13 o                         
  -1   2  24        380.72        488.11        38.84 o                         
   0   2  24       4490.07       4594.57        66.06 o                         
   1   2  24        342.90        409.05        21.79 o                         
   2   2  24      28332.03      28711.63       279.52 o                         
   3   2  24       4682.38       4653.70        69.07 o                         
   4   2  24       9428.96       9217.31       120.62 o                         
   5   2  24       8257.04       8035.03        95.56 o                         
   6   2  24        714.95        727.40        29.38 o                         
   7   2  24      12165.60      12195.59       467.39 o                         
   8   2  24       2228.34       2371.53        73.17 o                         
  -7   3  24       1516.52       1559.90        84.73 o                         
  -6   3  24       3360.10       3345.90       125.23 o                         
  -5   3  24       5066.14       5091.53       150.21 o                         
  -4   3  24      19299.28      19039.28       277.28 o                         
  -3   3  24      13967.19      14231.67       219.24 o                         
  -2   3  24       1167.27       1252.09        59.18 o                         
  -1   3  24       1320.26       1407.21        40.09 o                         
   0   3  24        790.54        874.77        32.97 o                         
   1   3  24       1328.93       1453.98        35.96 o                         
   2   3  24       1197.04       1220.83        44.54 o                         
   3   3  24      13921.79      13820.88       136.35 o                         
   4   3  24      19399.51      19261.38       178.06 o                         
   5   3  24       5056.49       5054.65        97.66 o                         
   6   3  24       3390.89       3389.11        61.62 o                         
   7   3  24       1524.70       1574.94        42.20 o                         
  -7   4  24       3496.88       3634.77       129.06 o                         
  -6   4  24       3244.12       3307.96       107.36 o                         
  -5   4  24       1668.20       1704.79        86.26 o                         
  -4   4  24       9219.18       9564.61       174.70 o                         
  -3   4  24       7677.30       7767.20       144.61 o                         
  -2   4  24      56147.39      55557.58       595.39 o                         
  -1   4  24       4658.68       4742.22        79.91 o                         
   0   4  24       1120.52       1251.61        34.43 o                         
   1   4  24       4631.51       4716.84        64.32 o                         
   2   4  24      55895.57      55056.11       588.07 o                         
   3   4  24       7691.51       7735.68        93.28 o                         
   4   4  24       9271.99       9203.18       172.30 o                         
   5   4  24       1672.92       1794.95        43.00 o                         
   6   4  24       3367.61       3331.67        60.91 o                         
   7   4  24       3509.74       3370.80        74.63 o                         
  -6   5  24       4570.43       4432.37       111.94 o                         
  -5   5  24         75.94         94.74        24.34 o                         
  -4   5  24       8280.17       8335.53       158.05 o                         
  -3   5  24      23650.26      23626.03       293.64 o                         
  -2   5  24       6194.63       6296.00        98.19 o                         
  -1   5  24       6489.80       6549.31        88.44 o                         
   0   5  24         96.55        153.00        22.23 o                         
   1   5  24       6595.31       6717.64        82.26 o                         
   2   5  24       6209.62       6153.69        81.14 o                         
   3   5  24      23650.00      23370.21       228.54 o                         
   4   5  24       8273.99       8269.04       107.77 o                         
   5   5  24         88.16        189.10        19.42 o                         
   6   5  24       4360.50       4086.04        79.05 o                         
  -6   6  24       7365.25       7482.97       353.51 o                         
  -5   6  24       5769.75       5898.62       192.06 o                         
  -4   6  24      11510.24      11360.61       188.11 o                         
  -3   6  24       1983.07       2088.19        51.38 o                         
  -2   6  24      25156.88      24980.92       270.13 o                         
  -1   6  24      21026.48      20986.34       208.77 o                         
   0   6  24       1689.40       1754.71        39.29 o                         
   1   6  24      20938.26      20357.00       229.45 o                         
   2   6  24      25397.59      24941.17       277.04 o                         
   3   6  24       2002.18       2118.35        48.77 o                         
   4   6  24      11857.44      11610.40       164.37 o                         
   5   6  24       5935.35       5796.79        97.14 o                         
   6   6  24       7462.13       7112.67       155.46 o                         
  -4   7  24       1269.20       1317.28        48.12 o                         
  -3   7  24       1069.10       1080.67        39.57 o                         
  -2   7  24       3747.34       3750.06        70.84 o                         
  -1   7  24       3072.04       3135.09        56.29 o                         
   0   7  24        227.71        359.17        24.17 o                         
   1   7  24       2916.82       2920.27        62.10 o                         
   2   7  24       3934.71       3917.60        68.64 o                         
   3   7  24        987.79        999.48        36.04 o                         
   4   7  24       1318.11       1287.93        44.67 o                         
  -2   8  24       2847.15       2901.88        72.20 o                         
  -1   8  24      17599.39      17238.75       216.57 o                         
   0   8  24       1555.39       1588.40        44.90 o                         
   1   8  24      17740.69      17090.00       250.69 o                         
   2   8  24       2782.70       2794.76        55.78 o                         
   1   0  25       7388.40       7402.96        99.92 o                         
   2   0  25      11054.35      11099.66       127.01 o                         
   3   0  25       2818.18       2831.04       107.17 o                         
   4   0  25       3931.42       3950.98       183.31 o                         
   5   0  25       4992.30       4888.49       140.70 o                         
   6   0  25      39334.77      39384.61      1124.48 o                         
   7   0  25      10193.41       9901.12       378.45 o                         
   8   0  25         76.71        160.23        25.49 o                         
  -8   1  25       3381.08       3343.03       112.15 o                         
  -7   1  25       1753.29       1833.52        87.63 o                         
  -6   1  25       6342.87       6281.19       124.44 o                         
  -5   1  25       5196.37       5196.02       133.72 o                         
  -4   1  25       4091.59       4185.95        84.95 o                         
  -3   1  25       1648.54       1685.09        43.47 o                         
  -2   1  25          2.50         63.35        14.08 o                         
  -1   1  25      13246.56      13147.87       151.89 o                         
   0   1  25      33597.34      33107.43       323.03 o                         
   1   1  25      13382.96      13476.31       154.91 o                         
   2   1  25          0.47         72.64        14.30 o                         
   3   1  25       1624.44       1730.57        40.36 o                         
   4   1  25       4055.24       4036.18       130.34 o                         
   5   1  25       5279.73       5084.33        81.29 o                         
   6   1  25       6272.64       6459.96       203.46 o                         
   7   1  25       1702.34       1813.34        92.13 o                         
   8   1  25       3291.43       3232.43       110.69 o                         
  -7   2  25       1523.43       1567.65        88.67 o                         
  -6   2  25      16438.02      16205.17       805.66 o                         
  -5   2  25       1522.14       1574.22        81.96 o                         
  -4   2  25        806.00       1081.16       166.54 o                         
  -3   2  25       8592.93       8645.80       154.22 o                         
  -2   2  25      10469.34      10307.31       125.86 o                         
  -1   2  25       5879.86       5958.84        84.91 o                         
   0   2  25       4812.61       5059.22        77.64 o                         
   1   2  25       5894.27       6017.95        81.19 o                         
   2   2  25      10593.09      10449.05       148.20 o                         
   3   2  25       8599.58       8678.15       132.16 o                         
   4   2  25        798.23        838.88        27.80 o                         
   5   2  25       1613.94       1636.39        37.74 o                         
   6   2  25      16676.74      16508.29       321.90 o                         
   7   2  25       1430.36       1638.95        60.18 o                         
  -7   3  25       2754.42       2751.39       108.46 o                         
  -6   3  25       3623.68       3620.83       129.29 o                         
  -5   3  25      11488.52      11252.18       423.33 o                         
  -4   3  25       6230.54       6353.20       130.07 o                         
  -3   3  25      18015.25      18080.96       264.77 o                         
  -2   3  25       6818.86       6932.27       128.45 o                         
  -1   3  25        933.73        970.61        38.95 o                         
   0   3  25        394.85        492.37        33.72 o                         
   1   3  25        822.73        879.48        29.59 o                         
   2   3  25       6897.63       6878.57       109.86 o                         
   3   3  25      18052.54      17976.05       247.99 o                         
   4   3  25       6289.12       6134.70        79.12 o                         
   5   3  25      11146.76      10948.31       228.47 o                         
   6   3  25       3558.72       3557.35        63.12 o                         
   7   3  25       2642.58       2637.16        54.78 o                         
  -7   4  25       1090.05       1079.67        58.02 o                         
  -6   4  25        382.65        454.36        41.39 o                         
  -5   4  25       4110.51       4064.94       136.79 o                         
  -4   4  25       6111.47       6007.41       127.80 o                         
  -3   4  25      22258.71      21881.80       375.23 o                         
  -2   4  25       8592.57       8734.07       135.16 o                         
  -1   4  25       2599.92       2645.83        58.65 o                         
   0   4  25       6995.66       7195.35        93.57 o                         
   1   4  25       2604.73       2612.76        44.04 o                         
   2   4  25       8582.56       8734.88       116.72 o                         
   3   4  25      22327.43      21921.13       241.01 o                         
   4   4  25       6228.24       6009.27        84.41 o                         
   5   4  25       4151.24       4015.26        76.61 o                         
   6   4  25        400.04        435.30        26.39 o                         
   7   4  25       1197.97       1077.96        57.17 o                         
  -6   5  25       1455.19       1419.62        64.84 o                         
  -5   5  25       5773.68       5937.24       139.37 o                         
  -4   5  25       4424.75       4392.38       108.01 o                         
  -3   5  25      20507.22      20293.29       396.50 o                         
  -2   5  25       2311.53       2384.81        67.82 o                         
  -1   5  25        701.71        813.08        35.52 o                         
   0   5  25       1952.82       2072.43        46.21 o                         
   1   5  25        692.92        802.07        27.85 o                         
   2   5  25       2365.76       2372.91        50.31 o                         
   3   5  25      20591.79      20267.83       230.63 o                         
   4   5  25       4132.90       4088.69        70.15 o                         
   5   5  25       5526.85       5512.25        91.69 o                         
   6   5  25       1363.40       1353.59        67.98 o                         
  -5   6  25       1986.35       1853.56        97.32 o                         
  -4   6  25         87.61        130.09        24.17 o                         
  -3   6  25       9207.55       9289.30       148.23 o                         
  -2   6  25       2957.49       3001.45        67.33 o                         
  -1   6  25       1129.97       1122.76        36.22 o                         
   0   6  25      11800.43      11698.98       124.55 o                         
   1   6  25       1122.42       1138.41        38.77 o                         
   2   6  25       3030.64       3154.25        59.84 o                         
   3   6  25       9258.48       9294.88       117.89 o                         
   4   6  25         72.84        124.06        21.32 o                         
   5   6  25       2019.49       1872.18        53.21 o                         
  -4   7  25      12200.52      12151.82       183.18 o                         
  -3   7  25       8023.15       7923.07       123.08 o                         
  -2   7  25       3801.99       3822.54        72.68 o                         
  -1   7  25       6166.70       6217.34        85.16 o                         
   0   7  25       5733.20       5699.88        85.33 o                         
   1   7  25       6111.29       6147.27        97.14 o                         
   2   7  25       4045.14       3989.72        70.13 o                         
   3   7  25       8250.81       7986.82       108.91 o                         
   4   7  25      12273.18      12353.05       162.56 o                         
  -1   8  25       1862.55       1877.00        68.46 o                         
   0   8  25       3432.33       3522.27        66.72 o                         
   1   8  25       1816.06       1834.64        48.75 o                         
   0   0  26      42049.48      42203.32       519.79 o                         
   1   0  26        121.25        204.20        28.46 o                         
   2   0  26       4078.84       4159.87        70.82 o                         
   3   0  26        876.66        961.99        61.10 o                         
   4   0  26      10815.40      10887.80       217.54 o                         
   5   0  26       2724.46       2733.59       102.78 o                         
   6   0  26      12656.71      12646.35       477.30 o                         
   7   0  26      11614.28      11684.58       302.25 o                         
  -7   1  26        837.74        994.18        75.46 o                         
  -6   1  26       3842.73       3870.87       114.33 o                         
  -5   1  26        979.44       1054.00        55.63 o                         
  -4   1  26      32144.03      31501.41       363.86 o                         
  -3   1  26       6514.31       6674.62       106.29 o                         
  -2   1  26      16515.78      16439.91       202.09 o                         
  -1   1  26        338.09        463.00        25.08 o                         
   0   1  26      14770.30      15393.02       173.12 o                         
   1   1  26        295.95        422.35        24.91 o                         
   2   1  26      16791.41      16672.92       173.40 o                         
   3   1  26       6616.63       6633.22       104.79 o                         
   4   1  26      31680.00      31300.54       578.77 o                         
   5   1  26        972.99       1015.71        36.85 o                         
   6   1  26       3850.45       3844.96       135.18 o                         
   7   1  26        838.05        855.68        46.67 o                         
  -7   2  26       4787.53       4503.92       150.21 o                         
  -6   2  26      15876.33      15457.92       523.07 o                         
  -5   2  26        711.94        806.68        63.90 o                         
  -4   2  26       2784.65       2850.94       108.07 o                         
  -3   2  26      17380.14      17699.35       270.96 o                         
  -2   2  26        305.44        421.94        34.44 o                         
  -1   2  26       8505.91       8631.42       119.60 o                         
   0   2  26      44314.82      44478.47       422.25 o                         
   1   2  26       8989.75       9126.08       120.43 o                         
   2   2  26        310.57        363.90        22.90 o                         
   3   2  26      17378.37      17302.49       209.31 o                         
   4   2  26       2817.72       2768.57        50.91 o                         
   5   2  26        618.31        709.08        27.63 o                         
   6   2  26      15569.89      15407.64       319.06 o                         
   7   2  26       4861.75       5067.04       173.60 o                         
  -7   3  26       3725.59       3533.92       354.62 o                         
  -6   3  26       8372.11       7903.74       376.79 o                         
  -5   3  26       1632.35       1640.15       123.01 o                         
  -4   3  26       7665.96       7808.56       151.75 o                         
  -3   3  26       6337.63       6488.34       208.73 o                         
  -2   3  26       5832.57       5979.62       109.67 o                         
  -1   3  26       3208.73       3288.12        77.42 o                         
   0   3  26      39718.76      40085.14       398.97 o                         
   1   3  26       3169.44       3229.03        57.26 o                         
   2   3  26       5599.06       5959.82       170.65 o                         
   3   3  26       6158.88       6219.30        80.14 o                         
   4   3  26       7630.75       7440.20       125.61 o                         
   5   3  26       1534.03       1547.28        40.80 o                         
   6   3  26       8564.94       8346.02       186.38 o                         
   7   3  26       3488.10       3489.66        93.17 o                         
  -6   4  26       3865.91       3938.64       105.76 o                         
  -5   4  26       2184.87       2238.13       208.34 o                         
  -4   4  26       1323.79       1412.73        70.32 o                         
  -3   4  26       4941.23       5049.13       162.52 o                         
  -2   4  26       3348.95       3502.31        77.93 o                         
  -1   4  26       8902.81       9105.37       140.02 o                         
   0   4  26       8584.29       8949.79       110.27 o                         
   1   4  26       8796.66       8833.86       114.18 o                         
   2   4  26       3395.79       3444.79        57.77 o                         
   3   4  26       5093.92       5052.66        74.01 o                         
   4   4  26       1327.64       1539.37        40.38 o                         
   5   4  26       2063.98       2119.08        57.62 o                         
   6   4  26       3849.03       3900.83        89.37 o                         
  -5   5  26       4270.36       4405.18       113.72 o                         
  -4   5  26       7927.12       7691.84       186.27 o                         
  -3   5  26       9441.97       9446.41       244.97 o                         
  -2   5  26       1276.10       1350.56        49.68 o                         
  -1   5  26      11118.10      11060.34       146.22 o                         
   0   5  26      12577.87      12949.79       147.60 o                         
   1   5  26      11350.75      11256.01       114.12 o                         
   2   5  26       1353.39       1399.40        42.99 o                         
   3   5  26       9563.91       9390.66       161.04 o                         
   4   5  26       7914.75       7844.06       106.80 o                         
   5   5  26       4517.87       4490.68        77.03 o                         
  -4   6  26        722.88        817.14        78.70 o                         
  -3   6  26       7804.55       7849.27       159.31 o                         
  -2   6  26       1891.05       1830.43        53.28 o                         
  -1   6  26       4609.35       4736.05        87.21 o                         
   0   6  26       5142.92       5305.66        82.04 o                         
   1   6  26       4472.21       4473.16        80.72 o                         
   2   6  26       1794.67       1744.91        66.41 o                         
   3   6  26       7573.32       7622.26       104.87 o                         
   4   6  26        719.88        766.66        35.25 o                         
  -3   7  26      17421.07      17264.91       216.11 o                         
  -2   7  26       6088.78       6066.56        95.08 o                         
  -1   7  26       4689.14       4637.64        79.30 o                         
   0   7  26      11101.74      10954.60       157.26 o                         
   1   7  26       4661.10       4553.43        82.42 o                         
   2   7  26       5808.89       5647.91        88.05 o                         
   3   7  26      17514.80      17085.53       206.83 o                         
   1   0  27        356.18        486.52        53.98 o                         
   2   0  27        347.40        420.29        25.76 o                         
   3   0  27      23298.85      23184.10       318.14 o                         
   4   0  27       6051.65       5821.87       197.06 o                         
   5   0  27       3186.60       3204.01       111.26 o                         
   6   0  27        184.70        225.84        47.03 o                         
   7   0  27       3903.14       3931.31        93.79 o                         
  -7   1  27       3022.87       3283.13       111.30 o                         
  -6   1  27      11689.81      12073.14       464.83 o                         
  -5   1  27        988.68       1062.34        62.34 o                         
  -4   1  27       2023.48       1960.72        63.86 o                         
  -3   1  27      11264.92      11155.63       153.68 o                         
  -2   1  27      33511.03      33588.42       369.01 o                         
  -1   1  27       5362.42       5392.57        83.86 o                         
   0   1  27      10467.00      10756.64       133.81 o                         
   1   1  27       5834.56       5948.77        89.93 o                         
   2   1  27      33505.46      33328.79       332.08 o                         
   3   1  27      11334.18      11256.79       194.80 o                         
   4   1  27       2040.51       2011.79        67.24 o                         
   5   1  27        968.54       1023.09        38.61 o                         
   6   1  27      11689.62      11934.84       394.13 o                         
   7   1  27       3000.60       3046.22       128.60 o                         
  -7   2  27       5113.35       4887.44       159.35 o                         
  -6   2  27       4212.47       4050.87       139.77 o                         
  -5   2  27       4244.92       4056.72       385.65 o                         
  -4   2  27       1750.33       1687.01        85.71 o                         
  -3   2  27      21687.57      21389.55       339.23 o                         
  -2   2  27       3298.00       3483.37        88.90 o                         
  -1   2  27        391.93        553.15        50.87 o                         
   0   2  27       6141.74       6330.39        93.26 o                         
   1   2  27        439.91        495.36        30.19 o                         
   2   2  27       3158.61       3231.07        73.76 o                         
   3   2  27      21938.39      21539.09       292.60 o                         
   4   2  27       1784.17       1839.24        40.93 o                         
   5   2  27       4137.82       4155.70        64.73 o                         
   6   2  27       4004.35       4053.35        89.31 o                         
   7   2  27       4794.79       4679.33       235.77 o                         
  -6   3  27      18457.03      18179.08       677.11 o                         
  -5   3  27       4357.83       4103.71       189.50 o                         
  -4   3  27       7690.46       7690.39       152.12 o                         
  -3   3  27       1089.09       1131.64        66.57 o                         
  -2   3  27        723.67        736.92        46.12 o                         
  -1   3  27       4314.39       4588.15        89.71 o                         
   0   3  27        406.18        449.25        29.85 o                         
   1   3  27       4265.99       4559.33        76.37 o                         
   2   3  27        664.89        722.17        33.44 o                         
   3   3  27       1024.64       1070.31        32.39 o                         
   4   3  27       7879.67       7524.50        94.34 o                         
   5   3  27       4287.86       4148.14        83.90 o                         
   6   3  27      19133.63      18551.23       400.29 o                         
  -6   4  27       2667.73       2762.95        89.21 o                         
  -5   4  27        217.89        344.78        50.59 o                         
  -4   4  27       2013.61       2077.66        74.02 o                         
  -3   4  27        813.44        907.07        50.02 o                         
  -2   4  27      10754.94      10834.09       186.44 o                         
  -1   4  27      29335.94      29530.79       342.92 o                         
   0   4  27      16508.14      16726.84       197.49 o                         
   1   4  27      29247.50      28973.29       254.88 o                         
   2   4  27      10535.32      10352.46       116.71 o                         
   3   4  27        760.62        825.78        34.36 o                         
   4   4  27       1964.40       2066.49        47.84 o                         
   5   4  27        312.98        361.69        37.17 o                         
   6   4  27       2575.46       2600.42        66.58 o                         
  -5   5  27      10340.46      10212.90       346.93 o                         
  -4   5  27       2881.64       2832.48        88.39 o                         
  -3   5  27        225.89        269.36        34.76 o                         
  -2   5  27       2023.17       2126.15        62.96 o                         
  -1   5  27       1710.20       1671.04        61.10 o                         
   0   5  27       2761.40       2817.88        56.73 o                         
   1   5  27       1732.76       1753.22        42.12 o                         
   2   5  27       2073.26       2146.47        49.11 o                         
   3   5  27        246.50        309.55        24.03 o                         
   4   5  27       3075.79       3096.70        62.00 o                         
   5   5  27      10428.39       9994.70       129.28 o                         
  -4   6  27        311.78        340.43        32.83 o                         
  -3   6  27        482.81        529.41        48.71 o                         
  -2   6  27       4843.71       4904.38       100.70 o                         
  -1   6  27      11127.68      11280.54       153.16 o                         
   0   6  27       7069.59       6990.84        98.71 o                         
   1   6  27      11095.62      10977.18       143.25 o                         
   2   6  27       4823.76       4729.16        82.03 o                         
   3   6  27        424.23        469.58        30.40 o                         
   4   6  27        313.65        380.30        27.12 o                         
  -2   7  27       3116.19       3150.01        67.54 o                         
  -1   7  27       1587.87       1613.99        47.46 o                         
   0   7  27       1325.63       1354.79        50.58 o                         
   1   7  27       1613.48       1563.10        48.09 o                         
   2   7  27       3276.97       3231.86        65.00 o                         
   0   0  28      14932.04      14899.72       273.01 o                         
   1   0  28        225.65        252.54        21.58 o                         
   2   0  28        556.98        588.30        29.97 o                         
   3   0  28      15021.69      15054.59       202.48 o                         
   4   0  28      10514.00      10875.17       371.09 o                         
   5   0  28        787.64        857.07        44.63 o                         
   6   0  28       7606.31       7433.53       250.81 o                         
  -6   1  28        324.86        325.09        43.35 o                         
  -5   1  28       6454.46       6422.27       160.57 o                         
  -4   1  28      17003.95      17012.16       349.08 o                         
  -3   1  28        185.18        235.31        23.27 o                         
  -2   1  28      33801.91      33511.46       335.53 o                         
  -1   1  28       7647.67       7660.67       107.51 o                         
   0   1  28       4172.48       4243.98        73.50 o                         
   1   1  28       7499.85       7622.75       107.70 o                         
   2   1  28      33116.67      32756.53       329.13 o                         
   3   1  28        150.73        198.69        23.69 o                         
   4   1  28      16903.27      16562.44       342.15 o                         
   5   1  28       6217.14       6301.23       219.42 o                         
   6   1  28        293.96        370.77        34.63 o                         
  -6   2  28       3545.04       3464.43       131.59 o                         
  -5   2  28       8727.72       8495.08       370.14 o                         
  -4   2  28      12306.31      12483.71       371.24 o                         
  -3   2  28        876.39        930.70        49.99 o                         
  -2   2  28       4137.22       4176.72       100.21 o                         
  -1   2  28       8683.49       8754.70       122.78 o                         
   0   2  28      11105.19      11069.64       162.11 o                         
   1   2  28       8554.90       8458.68       129.82 o                         
   2   2  28       3987.75       3997.61        85.64 o                         
   3   2  28        892.04        942.57        34.10 o                         
   4   2  28      12397.32      12348.76       149.69 o                         
   5   2  28       8803.89       8618.45       130.36 o                         
   6   2  28       3771.91       3895.34       137.09 o                         
  -6   3  28        949.50       1047.24        79.34 o                         
  -5   3  28       7953.36       7832.38       297.00 o                         
  -4   3  28       6470.05       6354.74       335.78 o                         
  -3   3  28       3508.84       3615.37        95.77 o                         
  -2   3  28      16962.44      16959.91       273.19 o                         
  -1   3  28      12388.86      12601.02       176.71 o                         
   0   3  28         30.38        106.56        18.26 o                         
   1   3  28      12169.84      12174.23       180.48 o                         
   2   3  28      16929.35      16901.63       204.52 o                         
   3   3  28       3406.51       3417.04        63.94 o                         
   4   3  28       6365.90       6446.29       121.25 o                         
   5   3  28       8087.28       7995.97       106.77 o                         
   6   3  28       1029.46       1125.02        38.38 o                         
  -5   4  28      12125.82      12054.09       273.22 o                         
  -4   4  28       4794.89       4642.49       115.28 o                         
  -3   4  28        429.27        503.26        81.98 o                         
  -2   4  28        663.39        757.85        49.91 o                         
  -1   4  28       2368.37       2440.08        76.14 o                         
   0   4  28       2748.83       2878.82        72.67 o                         
   1   4  28       2442.35       2477.60        51.04 o                         
   2   4  28        664.91        712.49        55.01 o                         
   3   4  28        436.77        493.78        27.83 o                         
   4   4  28       4786.28       4767.73       122.82 o                         
   5   4  28      12141.98      11758.79       197.38 o                         
  -4   5  28       1532.49       1543.14        67.37 o                         
  -3   5  28        356.94        422.68        40.84 o                         
  -2   5  28       3291.71       3280.95        92.94 o                         
  -1   5  28       1311.19       1397.93        52.44 o                         
   0   5  28       4678.77       4915.25        90.65 o                         
   1   5  28       1337.46       1356.29        38.64 o                         
   2   5  28       3287.90       3341.01        71.04 o                         
   3   5  28        386.89        460.49        27.91 o                         
   4   5  28       1481.45       1551.15        45.04 o                         
  -3   6  28       6010.06       6261.01       119.53 o                         
  -2   6  28        671.91        766.44        67.49 o                         
  -1   6  28      11704.50      11964.69       168.76 o                         
   0   6  28        434.19        457.79        28.41 o                         
   1   6  28      11870.78      11899.93       157.21 o                         
   2   6  28        593.89        735.72        34.48 o                         
   3   6  28       5793.46       6008.73        93.06 o                         
   1   0  29       1515.89       1466.48        42.61 o                         
   2   0  29         58.09        151.77        19.05 o                         
   3   0  29       2828.32       2817.24        70.96 o                         
   4   0  29      24551.40      24253.75       693.71 o                         
   5   0  29         35.65        125.22        23.54 o                         
   6   0  29      10739.15      10760.18       286.00 o                         
  -6   1  29         75.10        105.26        37.88 o                         
  -5   1  29        382.68        402.10        53.24 o                         
  -4   1  29       4324.63       4408.70       143.54 o                         
  -3   1  29       5315.14       5079.65       107.81 o                         
  -2   1  29       5940.39       5997.01        94.18 o                         
  -1   1  29       5995.68       6073.48        94.34 o                         
   0   1  29       2332.49       2523.80        55.60 o                         
   1   1  29       6020.34       6132.48       105.15 o                         
   2   1  29       6054.75       6060.88        95.29 o                         
   3   1  29       5346.91       5300.90       102.66 o                         
   4   1  29       4258.41       4394.38       109.42 o                         
   5   1  29        349.80        497.73        53.07 o                         
   6   1  29         70.92         91.46        22.76 o                         
  -6   2  29        607.49        728.69        70.27 o                         
  -5   2  29       2898.71       2982.24       257.10 o                         
  -4   2  29      10876.58      10856.27       381.22 o                         
  -3   2  29       1641.19       1647.86        70.78 o                         
  -2   2  29       1791.67       1896.25        67.01 o                         
  -1   2  29      11929.20      11919.02       157.15 o                         
   0   2  29        232.71        312.48        28.93 o                         
   1   2  29      12090.41      12112.68       203.99 o                         
   2   2  29       1890.17       1893.68        58.99 o                         
   3   2  29       1622.40       1764.33       134.54 o                         
   4   2  29      10950.36      10936.52       134.97 o                         
   5   2  29       3036.44       2962.42        99.20 o                         
   6   2  29        690.55        770.62        47.30 o                         
  -5   3  29       4949.43       4999.21       160.74 o                         
  -4   3  29      11365.23      11053.73       539.69 o                         
  -3   3  29      14552.96      14611.50       274.53 o                         
  -2   3  29       6272.27       6143.47       130.75 o                         
  -1   3  29      15702.29      16254.54       216.19 o                         
   0   3  29      13893.96      14245.79       178.79 o                         
   1   3  29      15601.22      16035.02       222.02 o                         
   2   3  29       6191.01       6167.15       107.97 o                         
   3   3  29      14900.37      14768.66       232.59 o                         
   4   3  29      11296.92      10994.83       207.23 o                         
   5   3  29       4524.06       4516.76       108.21 o                         
  -5   4  29      15044.51      14653.81       315.55 o                         
  -4   4  29       2928.70       2987.70       110.23 o                         
  -3   4  29       2936.36       2878.83        88.53 o                         
  -2   4  29       2149.09       2184.82        75.24 o                         
  -1   4  29       2519.67       2578.56        70.07 o                         
   0   4  29      13987.73      14170.06       179.72 o                         
   1   4  29       2519.81       2496.70        72.72 o                         
   2   4  29       2308.83       2344.01        54.90 o                         
   3   4  29       3016.31       3034.51        60.89 o                         
   4   4  29       2727.35       2656.24        58.15 o                         
   5   4  29      15194.69      14917.39       227.15 o                         
  -4   5  29      11425.07      11106.80       237.29 o                         
  -3   5  29      19314.34      19308.01       295.97 o                         
  -2   5  29       1287.70       1386.66        61.90 o                         
  -1   5  29      13386.29      13359.67       226.81 o                         
   0   5  29      12912.68      13144.21       190.87 o                         
   1   5  29      13357.38      13350.68       144.95 o                         
   2   5  29       1405.35       1488.77        48.80 o                         
   3   5  29      18976.96      18815.48       201.57 o                         
   4   5  29      11315.95      11219.73       242.07 o                         
  -2   6  29       7650.71       8039.84       161.34 o                         
  -1   6  29       1047.28       1150.86        58.54 o                         
   0   6  29       6133.20       6121.81        93.27 o                         
   1   6  29       1078.55       1174.41        44.79 o                         
   2   6  29       7490.90       7443.33       106.30 o                         
   0   0  30      22967.02      22982.64       447.71 o                         
   1   0  30       3836.00       3939.38        73.35 o                         
   2   0  30      28911.80      28462.06       297.67 o                         
   3   0  30        951.03       1000.71        45.60 o                         
   4   0  30       1406.70       1475.00        54.32 o                         
   5   0  30        299.12        311.83        33.74 o                         
  -5   1  30        900.18       1012.10        76.47 o                         
  -4   1  30       8171.67       8036.65       435.52 o                         
  -3   1  30       9053.18       9026.54       168.76 o                         
  -2   1  30       8173.60       8317.28       149.52 o                         
  -1   1  30        907.44       1111.35        38.90 o                         
   0   1  30       5963.89       5853.90       103.19 o                         
   1   1  30        985.93       1075.92        47.67 o                         
   2   1  30       7886.40       7991.77       133.72 o                         
   3   1  30       9283.01       9033.68       146.43 o                         
   4   1  30       7985.27       7907.35       135.77 o                         
   5   1  30        869.97        933.60        58.91 o                         
  -5   2  30       3504.31       3331.42       147.39 o                         
  -4   2  30       7142.76       7167.08       246.02 o                         
  -3   2  30       2871.57       2986.20        88.73 o                         
  -2   2  30       6268.90       6218.56       131.41 o                         
  -1   2  30       3565.06       3823.11       100.72 o                         
   0   2  30        513.95        626.71        38.72 o                         
   1   2  30       3637.28       3883.44       101.24 o                         
   2   2  30       6140.48       6223.60       134.29 o                         
   3   2  30       2850.92       2959.75        80.55 o                         
   4   2  30       7086.63       7004.86       123.40 o                         
   5   2  30       3262.94       3281.66       104.75 o                         
  -5   3  30       5262.42       5342.12       169.45 o                         
  -4   3  30         59.42         91.46        35.03 o                         
  -3   3  30       6069.95       6171.01       135.21 o                         
  -2   3  30       3933.10       4200.38       105.85 o                         
  -1   3  30       2415.48       2569.81        71.85 o                         
   0   3  30       5344.34       5433.74        96.62 o                         
   1   3  30       2322.26       2470.01        71.71 o                         
   2   3  30       4090.55       4050.69       126.10 o                         
   3   3  30       6199.16       6360.27       104.70 o                         
   4   3  30         72.09         95.70        18.82 o                         
   5   3  30       5401.78       5219.97        83.59 o                         
  -4   4  30        866.23        931.39        71.17 o                         
  -3   4  30        866.80        927.70        54.84 o                         
  -2   4  30        761.02        799.42        52.65 o                         
  -1   4  30       5290.58       5444.83       107.61 o                         
   0   4  30       2216.88       2260.00        61.72 o                         
   1   4  30       5386.94       5361.40       111.93 o                         
   2   4  30        798.96        877.54        37.83 o                         
   3   4  30        783.00        809.30        40.02 o                         
   4   4  30        867.90        894.75        41.90 o                         
  -3   5  30       2058.78       2150.34        80.35 o                         
  -2   5  30        985.78       1091.18        57.74 o
[truncated: 9,559 more chars]
